# Supplementary material for: Spatio-temporal mRNA tracking in the early zebrafish embryo
Source: Nat Commun. 2021 Jun 7;12:3358. doi: 10.1038/s41467-021-23834-1 (PMC8184788; doi:10.1038/s41467-021-23834-1)
Supplement: Supplementary file 4 — Supplementary Data 1 [file 41467_2021_23834_MOESM4_ESM.csv]

	#summary of gene localization for zebrafish one-cell stage tomo-seq experiments
	#columns contain gene names	SOM localization profile and summed transcript counts per experiment of three biological replicates
	gene	SOM.rep1	expr.rep1	SOM.rep2	expr.rep2	SOM.rep3	expr.rep3
1	camk2g1	50	962.725161157287	50	1738.31067398741	50	1606.48132046033
2	ccdc88c	50	103.610833997972	49	233.054816992651	49	689.65479353047
3	cdk6	50	295.689444895345	50	256.826124248812	NA	NA
4	celf1+si:dkey-30l20.6	50	990.520792906285	50	1145.77124899715	50	3428.14856115146
5	ctdsplb+dre-mir-26a-2	50	1349.57303513703	50	924.058750489785	50	1497.64073719529
6	dazl	50	1351.17457177325	50	1636.27899541638	50	5348.80259610016
7	git1	50	159.19238292815	49	184.024379938525	50	591.504046574288
8	grip2a	50	1418.18389834064	50	871.739812587078	50	2258.0414685076
9	hook2+hook2	50	16553.5489347882	50	3486.69086600998	50	3346.28998412907
10	lef1	50	275.798307351146	50	307.113360043358	50	762.708805208842
11	myl12.1	50	12715.4665274014	50	14089.8425173226	50	3330.86147828028
12	sh2d5	50	868.632012387395	50	2874.91403438483	50	6456.08712527634
13	shcbp1	50	22888.7277076656	50	14281.1464184603	50	3421.66089598046
14	slbp2	50	15303.5675608742	50	11154.2807002464	50	5292.02776797737
15	slc38a7	50	2579.51798209701	49	2789.01674908894	50	1252.06037153343
16	sybu	50	212.670962622627	50	345.923372127862	50	752.505101395961
17	tpd52l2b	50	1298.78044504613	49	796.590692179624	50	1376.78089075415
18	trim36	50	5943.40567713623	50	5307.97217931124	50	6362.42229532366
19	vrtn	50	998.929897130352	50	2919.75490330215	50	1689.17638769437
20	ca7	49	327.865617884008	44	960.514901040417	49	2139.00867065713
21	clic4	49	274.713276152364	49	322.929707636936	49	603.493559618852
22	CR855996.1	49	2465.90769672821	49	1423.4574121593	49	519.89045358149
23	efhd2	49	2056.20040852206	48	1711.64829118966	49	1359.75303900806
24	flii	49	446.533697649983	48	1150.94943680613	49	1008.75673550288
25	fndc3ba	49	106.235386077162	49	182.274223080266	50	191.629946895346
26	furina	49	551.424100839364	47	752.738091994201	40	264.920525039352
27	golga3	49	581.507785151853	44	343.689820917456	49	602.322201492984
28	hmmr	49	112.273493227467	49	251.663737017342	50	2159.68204685331
29	ino80db	49	268.873332888792	49	271.380851311974	50	1073.4004299408
30	KIF2A	49	2469.9180073122	49	2108.17510686441	49	904.198765069422
31	lmbr1	49	186.985517075724	49	77.1299382359768	48	122.230260605568
32	map3k1	49	687.590807757854	48	1242.26416462979	49	686.907310177805
33	map3k7	49	21276.1310447491	48	12179.303146592	49	1997.06756692756
34	mob1bb	49	519.348212263352	48	1137.73409145019	49	859.346908539307
35	myh9a	49	1247.97527225455	49	1150.82128794289	49	1946.8686506482
36	ndel1b	49	3107.97910470728	48	1090.01225391496	49	1850.53388607422
37	nemp2	49	132.118058582498	49	2067.25113375016	49	747.95063491137
38	pawr	49	198.062962387599	49	181.965517542227	50	261.802871260832
39	pip4k2aa	49	711.769453029415	48	376.074163086892	49	467.230382326571
40	ptprga	49	331.632207768659	49	541.212681309483	48	217.046348773256
41	rab3aa	49	827.678491246621	49	1857.0527949069	50	369.24087356867
42	ralbp1	49	477.270865359237	49	445.18296154657	50	744.531370270466
43	rftn2	49	5374.4931252968	50	2460.59176838471	50	1628.09066629116
44	s100u	49	159.475411414998	44	90.6808937864188	49	145.359696774788
45	samd13	49	56.5327680000427	48	76.1371000009502	50	401.184221932546
46	si:ch211-150o23.4	49	175.518804357797	NA	NA	NA	NA
47	si:dkey-121h17.7	49	429.702608101423	50	197.913521779487	NA	NA
48	slc7a6	49	494.329651950113	49	1128.07121843009	50	1122.13120122494
49	sulf1	49	432.544550768078	50	270.778546261575	50	406.106386012771
50	tgfa	49	104.776072550767	48	131.343505701458	49	130.461937451089
51	tpm3	49	3933.89460324534	47	4029.16311483005	49	2248.65608482598
52	ube2w	49	305.463019608755	48	509.908997443389	48	579.937000125993
53	usp19	49	1160.4376884945	47	1427.45215579143	47	568.516629440346
54	wnt8a+wnt8a+wnt8a	49	201.356601829425	50	397.224409047994	50	423.229328025005
55	zcchc10	49	453.642516872816	49	1422.01554118487	50	2402.03208073166
56	znf330	49	57.9823952809953	28	78.1019799601967	26	391.264304732828
57	5S_rRNA+5S_rRNA+tmem104	48	587.545235218954	48	471.714100171424	48	1025.53604617945
58	ankha	48	823.35574537159	34	550.133622834958	48	389.957713546522
59	arhgap32a+si:dkey-287f10.4	48	437.130874754275	47	407.703580322137	27	351.457109558203
60	arhgef4	48	201.119607317283	44	179.991667530106	48	83.0275408522198
61	b4galt6	48	1266.26959138485	48	2307.35272167699	49	1738.74234393368
62	CABZ01085923.1	48	197.96880296255	45	160.12346984778	49	573.899836693104
63	cdkn2aip	48	72.2876093172336	15	155.503576423594	21	251.991334422081
64	chic2	48	660.718554384358	47	2040.98475998602	48	818.29385162596
65	chmp4ba	48	66.5991022922775	47	86.9522501005264	47	344.482722396119
66	crlf3	48	374.797458208292	48	296.827357211288	49	231.533548549746
67	efr3a	48	472.596024817158	34	761.500240306297	47	598.954921953607
68	elovl1a	48	440.575369089564	48	741.970312479577	49	574.890640367668
69	eomesa	48	21072.9745368976	45	16043.0240159527	48	1598.3258430223
70	fam117aa	48	165.241994091943	34	173.111242424718	48	376.966831013192
71	fam135a+5S_rRNA	48	2067.14075402928	48	1174.56094675519	48	828.104144101125
72	farp2	48	1393.78259241094	44	1604.25498047418	49	647.124133383278
73	fhod1	48	163.680131408514	49	277.267959490664	50	493.434170464609
74	git2a	48	106.509233831921	44	136.301336935693	33	90.9516875282199
75	gpm6bb	48	158.749725767074	NA	NA	NA	NA
76	grasp	48	411.124668731838	45	246.836239351796	49	337.784347181482
77	IKZF2	48	92.0367636366448	44	160.713025082855	NA	NA
78	itpkca	48	279.02623077344	48	269.29283876115	48	887.722618177253
79	klhl11	48	938.213475456715	47	1508.51186222973	49	219.846531421692
80	kpna6	48	134.758064121282	49	298.403452479774	49	127.137755484388
81	krtcap2	48	689.014889678341	46	852.677040768274	46	1726.59153664698
82	lnx2b	48	170.356823699152	49	460.294711793837	50	1387.29566526729
83	mapkapk2a	48	1664.62932868354	48	1052.08099392184	49	2400.88437164222
84	mast3b	48	118.885628394095	48	133.296657965761	48	263.808102868746
85	mt-co1	48	46031.0902865769	16	57709.4280037949	46	15972.6504913487
86	mt-cyb+AC024175.22	48	13004.91169617	16	32444.6553378016	48	19509.1372406469
87	myof	48	128.245002299188	50	455.496985638445	NA	NA
88	ndufa3	48	114.813056498869	40	245.952049888554	44	152.002634690761
89	ormdl1	48	575.440033100777	48	444.634395768931	48	527.656376147921
90	pigu	48	123.716304653943	18	220.269290194234	47	253.271613449596
91	ppp1r3b	48	17096.3653124316	48	6293.34440289459	49	3576.92098693608
92	ppp2r5eb	48	425.708912930479	48	396.494194885688	48	603.756528431809
93	raver1	48	3955.98144541691	48	3364.70286982898	49	3289.77519238659
94	rnf41	48	826.504097671151	48	1038.86825343469	49	903.226138919565
95	sgms1	48	1272.15805164431	14	774.753037608492	45	708.712039236494
96	si:ch211-157b11.12	48	264.896834027079	44	1386.25828922693	48	1002.59053923904
97	si:dkey-238d18.4	48	65.9478030674154	47	82.9041866121216	46	170.076997471536
98	smx5	48	358.912907990783	47	470.570582756137	48	533.109968930218
99	SSH3	48	1561.29226471429	44	912.313042627295	48	912.366483015135
100	tcaim	48	222.594165179503	40	199.630710964201	46	124.063138387267
101	tex261	48	416.668135074665	48	931.087116787428	49	820.356363352562
102	tmem120b	48	155.320814760623	47	193.95766896891	49	896.485766190639
103	tmem234	48	52.6426686376046	15	130.231354640275	46	796.939871569176
104	tpd52l2a	48	155.728825819744	48	135.685845022204	47	176.737154876839
105	yap1	48	3230.58822581277	48	1687.33391594602	47	949.013113265286
106	zbtb1	48	265.082128814902	50	298.379827299842	48	360.322610428825
107	zgc:153952	48	118.563874450977	49	267.863352830866	50	1161.40649235826
108	znrd1	48	71.9768017332803	42	133.501913971817	40	464.975713254663
109	zswim5	48	801.999223675084	49	514.632498289207	48	586.772898360567
110	ca15b	47	2320.81404226698	44	1471.89323474351	48	1997.32775743773
111	crb3b	47	100.439729798318	47	194.209956466253	29	271.199011952371
112	ctsa	47	52.7262154675978	46	402.376489598477	46	1034.58816719933
113	ddx4	47	585.478570867414	40	710.224662927583	43	373.807990376916
114	dnd1	47	2157.63271499898	45	1619.63839466691	48	1546.31417920254
115	dtd1	47	65.4867174540297	16	149.265302504797	5	149.305294174949
116	flj11011l	47	84.0190382480255	47	128.246023418511	32	122.739022360204
117	gatad2b	47	57.9855544666342	NA	NA	NA	NA
118	gusb	47	44.803818420737	5	50.3728588243705	26	96.2143317964735
119	hlfa	47	196.456831148174	46	103.542929603908	NA	NA
120	ip6k1	47	56.3486256852154	NA	NA	NA	NA
121	lamp1	47	456.921408694301	34	992.983865571657	45	4983.76373194075
122	MAL (1 of many)+MAL (1 of many)	47	115.868337694066	46	151.933854612942	31	163.860278012582
123	mapre1a	47	111.639876914082	38	174.752989250211	39	61.3635721599311
124	med21	47	108.752176236148	44	273.711297493912	46	225.312612710096
125	mllt10	47	2040.8092234278	40	3753.48483826561	44	748.075564964489
126	mt-nd1+AC024175.4+AC024175.10+AC024175.17+AC024175.19+AC024175.23	47	1646470.43069317	34	2829230.23596881	50	69031.9826379986
127	obfc1	47	118.088930299002	13	354.926163302597	44	257.196599978544
128	ost4	47	216.429772833905	46	155.715712811614	39	502.302986764132
129	paqr3a	47	171.263647148711	16	241.068192372336	46	1703.95256372349
130	pex12	47	78.2458336814169	45	89.0519182114322	28	97.5768074544419
131	pwwp2a	47	60.495126029439	18	116.261387619226	40	76.6117747093088
132	SAMD8+si:ch73-288o11.4	47	69.0860223348301	46	102.775011810417	45	283.726907978424
133	serinc2	47	57.9680008084796	45	483.450709583096	48	237.785551233375
134	slc30a1a	47	32.5860622658807	NA	NA	11	38.9896436324353
135	srm	47	2393.1691270336	41	970.928453308389	40	673.40603824152
136	stk11	47	74.1126454681404	36	531.884155239698	29	305.451655403721
137	stk11ip	47	85.6444054767903	45	1022.89976444169	48	401.329174737931
138	strip2	47	94.6767157258344	16	94.4651172745607	39	99.14168107212
139	tdrkh	47	76.3683639971089	17	131.491511513837	47	405.446323791864
140	tm2d2	47	767.980379090286	47	378.904767439101	44	587.01314432332
141	tmem54a	47	137.660594662559	44	167.693125485606	NA	NA
142	tor1	47	659.803422950299	49	801.277194945109	49	430.672324532803
143	ttc7b+5S_rRNA	47	122.914930968807	34	99.1624713978227	29	230.439838432067
144	U1	47	20.3816090432378	41	29.6055403887305	NA	NA
145	U1	47	20.3816090432378	21	22.1611835216807	NA	NA
146	U1	47	20.3816090432378	14	71.0176110062395	NA	NA
147	U1	47	20.3816090432378	35	16.8801248240101	NA	NA
148	U1	47	20.3816090432378	26	19.874949910222	NA	NA
149	U1	47	20.3816090432378	49	32.71915359272	NA	NA
150	U1	47	20.3816090432378	36	17.9319366371877	NA	NA
151	U1	47	20.3816090432378	46	14.8506288656378	NA	NA
152	U1	47	20.3816090432378	7	15.3348266032119	NA	NA
153	U1	47	20.3816090432378	12	23.0167390090287	NA	NA
154	U1	47	20.3816090432378	40	22.9562509896356	NA	NA
155	U1	47	20.3816090432378	47	21.1288991525041	NA	NA
156	U1	47	20.3816090432378	40	44.0900599071156	NA	NA
157	U1	47	20.3816090432378	40	17.513841673335	NA	NA
158	U1	47	20.3816090432378	10	14.3227503933222	NA	NA
159	U1	47	20.3816090432378	16	137.901928368314	NA	NA
160	U1	47	20.3816090432378	37	14.2379450648589	NA	NA
161	U1	47	20.3816090432378	45	14.3127435072186	NA	NA
162	U1	47	20.3816090432378	25	21.5199774229983	NA	NA
163	U1	47	20.3816090432378	37	12.0470242574608	NA	NA
164	U1	47	20.3816090432378	22	22.2621897603933	NA	NA
165	U1	47	20.3816090432378	17	17.1442363511775	NA	NA
166	U1	47	20.3816090432378	37	29.0098584933602	NA	NA
167	U1	47	20.3816090432378	46	19.2626510189354	NA	NA
168	U1	47	20.3816090432378	28	21.6200404728847	NA	NA
169	U1	47	20.3816090432378	17	23.1514889312135	NA	NA
170	U1	47	20.3816090432378	45	16.4054468434564	NA	NA
171	U1	47	20.3816090432378	34	291.181746140112	NA	NA
172	U1	47	20.3816090432378	33	24.1665055543913	NA	NA
173	U1	47	20.3816090432378	46	81.5254537316117	NA	NA
174	U1	47	20.3816090432378	25	17.0577582490679	NA	NA
175	U1	47	20.3816090432378	33	14.5202806620765	NA	NA
176	ube2t	47	69.832013255495	40	1822.71204310836	42	776.948731229957
177	abcb5	46	50.7753890100805	45	122.833348109606	48	205.937409782291
178	amfr	46	768.864107191769	16	380.938539951719	27	364.405770903801
179	anln	46	624.00853204282	50	452.624873550903	50	3129.15785679608
180	arl6ip5b	46	175.99428697156	36	148.878382645635	32	372.343947184853
181	arntl1a	46	70.6549210049967	15	270.822498024313	39	824.488390968622
182	asb1	46	35.5112614634414	NA	NA	NA	NA
183	bach2a	46	280.835659403454	48	205.845153558532	49	234.808996158487
184	bcap31	46	300.573968893871	41	388.828641091376	46	493.658563450965
185	btbd10b	46	6154.94100731287	45	9558.04368587433	30	1354.58986449079
186	ccnt1	46	237.532636584186	40	206.631798316015	34	233.303605270834
187	cdh2	46	192.882325456678	45	82.8795190481035	39	75.6156258396854
188	cicb	46	98.3732806492542	19	262.892156132046	35	217.45480525589
189	clcn3+si:ch211-42c5.5+si:ch73-269m14.3	46	1418.55199789731	48	2263.84527591673	48	483.787602230323
190	cnot11	46	113.563756053346	NA	NA	NA	NA
191	csnk1da	46	1886.12138269334	15	2117.72577886766	28	2121.0213185785
192	csnk2a1	46	572.705353927512	47	520.497965673712	29	1306.79373327889
193	dazap2	46	302.185491849099	47	360.412643474974	49	695.502142112282
194	dph5	46	36.3094798775559	NA	NA	NA	NA
195	dre-mir-128-1+r3hdm1	46	2482.08717427196	47	2858.06731310552	48	913.095755080638
196	emc2	46	213.010358875338	35	398.971721474753	43	470.081011722591
197	etfb	46	87.9385260621351	35	105.344680454736	42	216.284102481367
198	fam117ab	46	1190.64147482977	48	437.926077470263	49	920.334423851097
199	ggnbp2	46	187.47511448117	47	2748.39984540203	48	2282.88062303652
200	hyal3+NAT6	46	123.00262483604	36	319.71268799577	39	194.905114049414
201	ift80	46	60.9256342815011	41	139.355031984494	41	116.080028378124
202	ist1	46	4101.4838624793	48	1359.60250343902	47	958.21118603223
203	larp4b	46	375.469597964944	47	490.899105641403	49	433.11345219627
204	llph	46	50.8394767500053	40	107.694440861741	6	93.6974275417778
205	lsm14ab	46	431.331084961792	34	484.918715820054	47	1276.48562630581
206	mark2b	46	585.040590920053	48	612.916240480905	45	187.81384851404
207	micall2a	46	580.715860742866	47	605.339836015726	49	927.754937916776
208	morn4	46	81.6052876600635	34	98.7362408398541	27	53.2517896690774
209	mpped2	46	103.703798972543	37	171.622082518464	41	149.613786120644
210	mt-co2+mt-atp8+mt-atp6+mt-co3+mt-nd3+mt-nd4l+mt-nd4+AC024175.2+AC024175.3+AC024175.12	46	233366.778226891	34	211837.916277057	49	42002.2161573312
211	mt-nd2+AC024175.7+AC024175.14	46	39948.4817955733	16	66111.1278252744	46	19173.8766009657
212	mtus1b	46	151.908759627886	15	610.7777665834	47	597.29421507354
213	mxd3	46	3094.10357753811	48	3481.91670671236	49	3462.80232401711
214	nxph1	46	156.337963220864	16	390.783224700107	45	342.629976788911
215	pigb	46	156.109064939836	16	159.870410978734	45	83.3565671234695
216	pkmyt1	46	27.6981915588822	18	40.6069483628603	11	91.736617451514
217	ppm1bb	46	6803.83697991846	48	5161.41812375405	47	916.863171641168
218	rhbdd1	46	53.8664351407173	NA	NA	44	109.815044216657
219	rnf38	46	129.792268916783	48	461.999100744614	49	479.65552962475
220	rtn3	46	221.607643058659	47	414.803457401792	30	736.487813510979
221	rtn4a	46	2731.81867612894	48	2660.25200276125	49	5134.50505238226
222	sacm1lb	46	37.3143190763601	41	34.6072399724178	45	77.3441011149484
223	scube1	46	79.3973012445454	NA	NA	NA	NA
224	si:busm1-57f23.1	46	25.8631191945249	14	120.508523792204	14	69.4085743980633
225	si:ch211-241b2.4	46	80.8023445258708	41	147.674342953088	31	59.0752409284569
226	si:ch73-14h10.2	46	93.7847660556382	19	303.604427705026	30	587.808465902555
227	si:dkey-182g1.2+CR450686.1+si:dkey-182g1.5	46	461.184973120377	45	709.136073514626	49	569.2540409833
228	si:dkey-226n24.1	46	74.5133124034628	NA	NA	NA	NA
229	slbp	46	237.532403585672	47	1397.4791465907	48	1217.14311451997
230	spint2	46	426.317506969698	34	2414.42354584302	48	938.006836627565
231	surf2	46	88.0366261354499	41	96.4160721238648	31	434.80618473815
232	sypl2a	46	1915.43250577594	47	1921.45558838145	47	1049.06137373756
233	taf13	46	724.434736707028	34	616.272171383047	47	1472.50614020752
234	tctn2	46	137.632736336508	45	336.740941369118	44	102.046174407085
235	tmem238b	46	128.710435943769	36	71.0530074205983	44	114.101093179318
236	tmub1	46	220.606158643741	34	555.525155911928	46	2222.85630644305
237	tmx1	46	453.786001805078	42	418.502297803674	44	672.884937020588
238	tnw	46	129.077334489445	39	163.701218838578	NA	NA
239	tomm40	46	769.315344465714	34	850.311108256706	43	1322.97999857075
240	trappc2l	46	1723.4015388139	45	1089.91898128971	39	195.552820085181
241	trmt112	46	128.576052123495	33	126.341883265016	45	182.9903448698
242	trpc4apa	46	3198.81530919994	34	2284.3804273513	47	1736.23888283002
243	tsc22d2	46	434.962066897848	48	483.966962010214	49	591.085049526961
244	ube2a	46	342.826667701598	34	674.732395372482	48	1206.65834394678
245	ube2l3a	46	371.147646211698	47	1173.81376526885	45	710.162248884924
246	ube2q2	46	274.566670152703	47	350.525574100465	49	525.287260102861
247	usp30	46	237.996017011755	46	1025.07348329435	46	551.528885743696
248	vrk3	46	99.3055687574477	47	412.188785106179	49	667.013493373378
249	yipf3	46	182.253796161903	46	85.567832926209	49	195.699230114863
250	zdhhc6	46	104.094156571521	47	196.425642267353	19	216.006217913362
251	zgc:101846	46	217.07485788687	46	797.381531862298	43	315.530402098825
252	znf76	46	72.9370543157722	44	123.448254523084	45	160.710943371813
253	zwi	46	88.4650481658203	15	34.0510370351959	NA	NA
254	adpgk2	45	46.0421957388416	14	112.569597725238	28	96.7510378158212
255	ak4	45	92.342928217046	41	153.364940919638	26	105.957703389486
256	alkbh1	45	106.421495674566	40	352.31026980734	30	299.606738280037
257	aprt+galns+piezo1	45	69.0967697223679	46	207.347554181143	39	190.157496092332
258	atad2b	45	1174.68524370837	32	1954.15600247291	27	976.454587471451
259	BX511021.2+zgc:109934	45	63.2666508422935	44	56.2648634241895	NA	NA
260	CABZ01009708.1	45	59.9919177980868	46	148.293573447708	27	75.2438418214228
261	CABZ01076616.1	45	58.9436280461034	47	209.234054018445	42	171.607969111238
262	cnpy4	45	55.2992613591015	NA	NA	33	243.832401888388
263	cry5	45	84.5206695527389	38	167.44226184514	44	342.508832906129
264	ddx27	45	69.666291020819	22	259.783003290638	35	596.349116968586
265	DHX29	45	56.6109604549208	17	226.96713614639	34	268.896968403255
266	dip2ba	45	88.9960709785724	36	215.512165198108	41	653.695172071672
267	efhd1	45	1065.5172564879	16	90.8512731604788	48	156.096348030289
268	epn2	45	165.448132323353	34	122.102771305249	29	109.386030693118
269	ergic1	45	138.08856451398	33	294.564464635462	45	175.837433793341
270	fam188a	45	184.028814640828	36	97.4733648769621	47	326.859411042017
271	frmd4ba+si:ch211-170n20.5	45	74.6475635413715	37	159.928988510905	37	479.94349374522
272	ganab+ints5	45	719.972859934319	48	1568.90605225652	48	2158.07074997761
273	hagh	45	88.6892319428276	45	143.629467994359	NA	NA
274	HIST3H3	45	32.310181071924	NA	NA	NA	NA
275	il15l	45	21.7332448942204	28	128.451978159301	34	200.293960500125
276	jupa	45	126.744334084784	34	335.35833284022	30	688.186220855643
277	kctd9a	45	111.134583356664	16	362.751037753219	47	110.24320425811
278	kdm4c	45	45.0818248525795	46	73.9014312971343	39	62.0879839881807
279	kdsr	45	67.0287128366352	38	108.87592888551	37	241.855475611853
280	lnpa	45	18750.1463201688	18	8419.73837293644	47	2063.49818254194
281	map4k3a	45	239.5205588426	34	498.360183900778	45	1043.85109210156
282	mbd3b	45	74.2346714712309	34	52.5108537581311	NA	NA
283	mrpl32	45	140.39613237161	NA	NA	45	91.2536529364161
284	mrpl41	45	59.0701830189995	41	40.6204441283647	17	51.745810421211
285	myclb	45	1275.51277853436	48	910.630112780606	50	1577.09614932105
286	nfrkb	45	82.6200410568811	45	89.5576510822707	NA	NA
287	nhej1	45	31.5853223121577	23	203.303441316457	43	1112.83759581525
288	nsmce4a	45	59.3478036743852	20	284.856541078706	39	518.274255189318
289	ormdl2	45	150.476075838974	16	443.896429330832	46	441.707765413728
290	pcnt	45	315.94481272375	5	809.558047861135	27	627.935251675005
291	pgpep1	45	38.5050868417787	35	104.041322792751	17	95.4145767934458
292	pgrmc2	45	337.12428494325	14	591.478380134805	48	1824.94948281064
293	pipox	45	113.515625968677	15	30.2884684330897	14	43.3212834072326
294	pld6	45	356.089048018754	14	584.044247583205	33	539.080054286634
295	polr1b	45	101.194391515868	6	62.00283040361	4	63.1103186346366
296	prdx4	45	68.8330272125409	38	63.4601082421448	NA	NA
297	purbb	45	118.684148835369	17	162.245447181423	27	87.4015703789927
298	rbpms2a	45	66.4076603993071	45	401.989948382552	48	75.3992066383095
299	relb	45	104.756072641484	22	70.2846146254196	33	147.434072284757
300	rnaseh1	45	99.0249099702528	22	325.889662334339	32	411.327619438292
301	shisa2	45	113.377644734786	15	83.5472908557639	29	288.664112627896
302	si:ch1073-228h2.2	45	72.3798583594327	19	105.938593386087	27	118.628076998479
303	si:ch211-262i1.6	45	69.1288185911333	14	123.315599149803	43	921.693994071385
304	si:dkey-185e18.7	45	55.7953787779265	37	54.3853585671626	29	105.358944870937
305	si:dkey-189g17.2	45	430.84923761197	17	370.023850705529	47	429.681301975961
306	si:dkey-3h3.3	45	34.5202247821923	38	108.470843423117	40	164.017980283967
307	slc48a1b	45	135.995309405467	32	430.306692901082	27	405.362030148265
308	smn1	45	148.386314633811	46	214.213520224506	45	592.017828973348
309	snrka	45	2030.29230209913	34	1734.89383015082	47	890.268460785235
310	srgap1b	45	109.232261859311	11	102.636483496077	28	65.789461957867
311	stat3	45	135.249765297215	19	152.586855195932	11	68.3413247172403
312	tceb1a	45	217.601950725711	40	397.382778239933	42	520.523087487841
313	timm9+5S_rRNA	45	169.976827800777	17	528.938747035953	41	985.289757267638
314	tm7sf3	45	180.889950957765	16	331.471598674492	48	846.040722634616
315	tmem192	45	60.8641316269935	46	135.552253084163	29	604.903912334936
316	ttll9	45	314.355179102846	47	104.023020717302	NA	NA
317	twsg1a	45	52.0109617068349	19	152.387602099867	13	102.19212657445
318	ube2ql1	45	90.1552155184168	22	305.287767518807	NA	NA
319	wdfy2	45	43.9817501836178	37	35.7945466893403	NA	NA
320	yipf5	45	100.703471829726	46	493.294874971911	46	945.902155979017
321	yipf6	45	141.924438232518	47	766.785496283205	49	193.425986968136
322	zgc:113691	45	71.9359576491146	18	190.630024332066	43	263.619005692925
323	zgc:153935	45	126.678489902753	13	529.671986185069	29	332.760461700302
324	zgc:77880	45	289.159000244502	18	221.274443399807	32	279.302531430828
325	znf296	45	68.7660189946676	29	54.5245665600426	24	75.4591899267418
326	AC024175.1+AC024175.18	44	191.799640548239	16	313.583933961213	46	1583.81091131237
327	acat1	44	180.515749283216	45	589.66084709666	44	483.653298392677
328	arrdc1a	44	233.998241656938	41	394.475740145236	43	378.870744521955
329	atp5b	44	313.718387605706	40	2147.51786045427	43	2408.89646515269
330	atp5e	44	1462.29825453552	40	3698.22440046628	41	1220.88115372521
331	atp6v0ca	44	1663.15787016511	45	677.895495797286	49	497.285830888068
332	b4galnt1a	44	70.5778363685223	NA	NA	NA	NA
333	bace2	44	316.643059532194	14	259.54418567195	41	923.647495949733
334	bmi1a	44	351.771306144581	36	6254.14848053267	31	648.771763628514
335	cab39l1	44	1531.81452366606	16	785.690589561101	28	1068.01837219013
336	calua	44	130.747342816747	34	525.806069635334	41	406.737145084354
337	CAMSAP3 (1 of many)	44	77.349354997292	48	95.7565922679701	28	335.140403448853
338	ccdc106b	44	1327.22047255146	46	586.98173588037	28	330.255914706231
339	ccdc79	44	117.499727953498	46	172.467597435428	32	451.707095087069
340	CCKBR (1 of many)	44	28.8358600035259	NA	NA	NA	NA
341	ccnh	44	2169.03335339851	46	3200.1146267002	30	1169.50572853622
342	cd9b	44	1045.1869741367	41	1105.16872351049	44	1937.3025957145
343	cdc42bpab	44	292.402116176658	34	657.863944832094	31	295.773885207237
344	cetn3	44	72.8334477320513	45	137.816619968528	40	217.059259388418
345	chic1	44	83.7865936011319	31	105.572846760601	47	184.625797947203
346	cisd2	44	3461.84564247112	45	2527.9127395208	46	1165.97381322414
347	clk2a	44	690.175674780454	46	313.34439552047	48	71.6714582029844
348	cntln	44	306.691530837109	47	212.318331852885	48	75.2653796318475
349	cox5ab	44	1324.82041133852	46	2556.43249203483	29	250.225304559278
350	cox6a1	44	1595.69361059024	46	672.518991713014	44	461.172531921289
351	cox7c	44	392.08842696211	40	778.152039679433	38	390.919946352424
352	crygn1	44	50.2369928958746	41	138.0672570516	40	111.050429012775
353	cux1a	44	1828.6375092179	15	844.664936772954	26	245.114646771445
354	dedd	44	234.699856245605	48	139.194101359292	47	817.764519377871
355	dok6	44	198.982271715934	40	383.42198630837	39	285.919294761409
356	dpf2l	44	609.296969589831	34	554.64283099286	45	587.400939321758
357	ece1	44	40.4381505892115	22	79.2330569672033	39	584.367650232725
358	eif3f	44	101.712469894418	41	1874.3817465808	36	416.148211065803
359	elovl7a	44	1597.95020400877	45	2131.05709192331	46	1582.18078623772
360	emc10	44	1955.99195854564	34	1038.16033649927	41	463.181556022208
361	ercc2	44	97.3053887171374	45	114.59734691755	20	94.3323872674203
362	ewsr1a	44	57.1340370447278	25	132.404312217449	36	297.468615240996
363	fam101b	44	131.50004417815	41	1169.67892497803	45	950.484467959005
364	fam214a	44	193.135362764058	20	200.319696110572	36	240.17998018298
365	fbxo8	44	72.9336597474349	15	176.471587467417	27	58.1673696956195
366	fbxw7	44	262.569246487666	41	492.906562956692	47	331.503406911503
367	flna	44	1105.09083895077	45	1202.43926986154	46	1939.90083440599
368	fpgs	44	72.7393154675975	48	162.204553703883	47	421.902885944764
369	fuca1.1	44	29.4823286381286	8	23.9742456599948	26	309.682907713075
370	fut11	44	128.88396375254	41	265.406035544751	45	258.750111738571
371	gdf3	44	1331.99140094753	41	915.29338577138	44	4942.88061703205
372	glsb	44	107.694244264989	47	134.260144122976	48	167.930654579195
373	gra	44	627.879818801038	15	605.200784477635	29	630.641576044816
374	gstm.2+gstm.1	44	3178.86509714008	46	1130.76348347351	45	1477.10182094448
375	hdr	44	59.022802637455	36	147.458896718561	45	202.454859675343
376	hoxc11a	44	83.1666657185141	NA	NA	NA	NA
377	jagn1b	44	809.878164661401	46	1120.89197737424	45	770.145417543798
378	lamp2	44	5214.67540964827	46	5311.0008677959	46	5153.24843488992
379	lancl2+CU467964.1	44	45.782160491538	NA	NA	NA	NA
380	lipg	44	3998.59209654474	41	7134.14747774534	43	3662.00462675223
381	lmbrd1	44	379.477439562597	33	491.366915652064	45	223.999594889501
382	LMF1+CABZ01073167.1	44	93.9871269062935	45	99.5261466884658	31	128.569205027019
383	lmo7b	44	839.762227361098	48	1350.30671758947	48	1732.95922514915
384	lnpb+chrna1+atp5g3b+wipf1b	44	5259.50871422973	41	3226.28382911543	43	1737.64158884317
385	lrpap1	44	476.15095200357	45	245.859338394078	47	626.05049476212
386	lsm11	44	72.4833897845593	43	134.281740722396	29	260.617003310161
387	man1a2	44	138.443517722089	14	148.489169839699	23	222.924894760634
388	map2k1	44	95.2705688931131	39	96.1282097380113	18	158.050386588998
389	map2k2a	44	142.200717559633	36	227.915182867908	43	560.261795640653
390	mdh2	44	365.636929842616	40	585.262961540518	42	334.552213674655
391	mef2aa	44	49.4327233198849	4	56.3265621865259	NA	NA
392	mfsd8	44	1092.68563163133	36	1655.95322907964	43	782.012042053903
393	mms19	44	557.904654310416	40	301.51523161963	45	94.6843550123819
394	mrps10	44	31.652076130801	34	157.479942546328	16	62.7716407521849
395	mt-nd5	44	22396.4252001221	17	31177.3173335372	46	11475.2518388733
396	mt-nd6+AC024175.21	44	12042.2451301051	16	26501.8421167871	46	14503.2898499366
397	myo18ab+myo18ab	44	774.911866508893	42	537.187108316509	45	648.197939684677
398	naa50+ccdc191+usf3+si:ch73-93k15.5+CU915780.1	44	3260.75879235132	16	3571.2301885295	43	1202.89640279972
399	ndc1	44	557.907882794024	34	597.575972241795	46	906.17662313531
400	ndufa2	44	264.708068728564	46	394.984761685317	30	208.588845267575
401	ndufa7	44	392.619791075894	33	134.9042078672	11	152.836567799142
402	ndufb2	44	109.330864257859	15	320.463792204478	26	297.285998892546
403	npc1	44	94.4251433165719	44	172.421584175049	46	868.827234542331
404	npc2+NPC2 (1 of many)	44	308.685825869488	36	1797.52594968214	44	2693.33289712882
405	nutf2l	44	185.966510451684	46	566.642204861187	43	612.750567449131
406	pard6gb	44	259.839348398886	40	334.773886297231	40	285.240250776063
407	pdcd10a	44	540.726608599044	46	522.905917864191	29	577.031214547404
408	pdrg1	44	65.1778638494016	47	63.2606631658526	31	103.075349922403
409	pex3	44	150.088815323543	39	168.214364047088	40	140.896773628244
410	phf8	44	47.8839379044951	10	55.6342524464029	15	72.972591759518
411	phlpp2+ap1g1	44	2905.82784344095	15	2257.92872927665	32	1523.86530875028
412	pigq	44	1059.28366637739	41	2426.94342934699	44	239.989861851447
413	plpp5	44	5031.31814991161	46	3718.9419463547	44	2660.66334928531
414	pomp	44	2735.2135636753	40	6689.74742849253	42	1382.02995883419
415	prim2	44	114.577551165957	23	141.028935156129	35	670.397583389831
416	prom1a+si:dkey-13a3.5	44	117.295437191164	41	226.670018654811	42	256.894643120414
417	psmc6	44	642.213440786889	14	4686.94403362455	32	1649.21102981421
418	ptdss1a	44	1292.14848911419	36	1824.56246687138	46	1241.82333218765
419	rab40c	44	145.138498000176	47	122.264331940936	49	311.679599238587
420	rac1b	44	78.2427036933821	29	214.010848304748	34	152.57894892397
421	rai14	44	136.067756455428	45	172.272872871618	28	296.962527640819
422	rars2	44	292.160456093488	41	103.791433838533	NA	NA
423	rfc4	44	235.275255092503	38	318.471353142838	31	220.120795280504
424	rgs20	44	52.6391424556868	36	50.9004705580937	35	112.179751083478
425	rnf2	44	1051.44727209435	46	2999.33350138637	45	1086.94676053302
426	rpl10a	44	1158.5340472726	40	464.859205282278	42	1322.15721627068
427	rpl17+nefla	44	519.20699379861	41	1063.08222572438	43	1138.07422080349
428	rpl36	44	692.482592483637	41	1333.00909619004	38	2065.31870232658
429	rpl9	44	3130.65840924408	41	3622.496897807	44	2270.1225561371
430	rps13+SNORA19	44	171.781428831596	36	385.539940733165	42	834.19616809081
431	rps2	44	968.354336704523	41	1789.14651674919	43	2418.36433679322
432	rps26	44	451.014494033176	40	226.236237505528	30	680.498595985168
433	rps28	44	1184.12039763145	36	1262.63443008797	41	2428.24236488648
434	rps29	44	1742.83784205711	16	1139.19642205168	44	2410.04474611742
435	rybpb	44	165.464487283008	35	235.812948135049	40	194.062445278517
436	samhd1	44	61.4440788716307	34	184.411920479939	41	584.211969154339
437	scamp1	44	108.337316910318	43	261.247695051051	12	97.1177028905738
438	scamp3	44	334.505014917986	35	194.666489070059	29	109.461067411456
439	scube2	44	129.197711513418	44	61.0761898212999	NA	NA
440	sdhc	44	326.037494061915	36	522.861608149732	24	240.35943300725
441	shfm1+dlx5a+pdk4+slc25a13+si:ch73-351f10.4	44	186.418208285393	46	371.359610883837	31	883.240311580522
442	si:ch211-198p11.6	44	85.7448804731476	15	488.338454254376	39	221.972400952415
443	si:ch73-204p21.2	44	1594.51824885698	41	1012.66410516293	43	796.500659110872
444	si:ch73-281n10.2	44	783.658410665984	46	1535.40888376757	46	3333.7961148916
445	si:ch73-42p12.2	44	95.7571519982784	41	138.83536638616	37	377.037215089893
446	si:dkey-31e10.1	44	78.1425580689886	NA	NA	NA	NA
447	si:dkey-52l18.4	44	240.820388777716	45	233.198807258144	46	313.619674666606
448	si:dkey-56d12.4+BX784026.1	44	71.7243881538989	12	96.2300041916074	NA	NA
449	si:dkey-87o1.2	44	137.214261015607	45	144.303310821029	47	989.675715181225
450	sidt2	44	115.896367798592	NA	NA	NA	NA
451	sim1b+xrcc6bp1+naga+FQ378018.1+mtpn	44	1183.56495356458	37	495.030704299193	37	558.570909431381
452	slc12a9	44	436.29548039543	46	767.981198784598	30	404.740828638375
453	slc16a13	44	233.547601979318	40	266.170434679456	18	50.3003975073191
454	slc25a51b	44	99.8936553286056	45	61.5473429688725	18	48.3715186340056
455	slc31a1	44	208.400359421109	41	272.852525711045	29	565.248203079249
456	slc38a9	44	90.11975081251	16	415.99228438005	47	375.734629084826
457	smg5	44	35.6905575955772	26	21.1498846396348	NA	NA
458	smim7	44	77.6488312423386	22	155.626601894341	30	365.644987967994
459	spsb4a	44	56.1913046980191	36	427.322258344137	45	497.701757954358
460	sptssa	44	97.9651701692922	46	317.939585228868	42	217.851393424289
461	st6galnac1.2+CASKIN2	44	227.268269627856	46	344.148342858911	46	623.863773808133
462	stk25b	44	530.166569551134	46	819.472625253054	46	152.257944218776
463	stk3	44	97.2170702828213	19	177.521004281371	24	362.933724350502
464	suz12a	44	268.226634070893	47	400.434462317536	47	539.544185528161
465	svopl	44	87.20187275262	45	524.774528375763	43	729.582366893837
466	synrg	44	147.356192223609	13	227.201505818238	34	266.369373345367
467	tbc1d10aa	44	1269.30058207004	47	658.558789807212	48	632.250908273322
468	tegt	44	4133.85827985338	34	1962.66023321986	45	1110.89696649427
469	tfpt	44	144.300515875404	14	142.222269873633	7	99.6490021043158
470	timm44	44	286.012118815113	41	317.813839838756	40	279.150888321191
471	tm2d3	44	13117.5869448026	41	11149.266193046	44	2602.60952248125
472	tma7	44	299.430711418723	46	903.977600240992	44	816.960029151174
473	tmem51a+RPS11 (1 of many)	44	1907.49140511681	45	1761.06357781359	45	1845.15112755409
474	tmem70	44	172.646689256772	47	263.545811561209	34	296.407649672949
475	tnksb	44	75.1758215987047	41	252.499042184378	43	503.991689390568
476	tpi1a	44	48.8656928859623	46	59.4158347910684	40	662.663004205131
477	tpi1b	44	146.193963001961	38	234.457086985655	34	451.559878063943
478	trim59	44	61.4060394614076	24	70.4009842599596	NA	NA
479	ttc21b	44	53.7408050696257	18	102.973806673038	2	45.7871297865964
480	uspl1	44	10141.0690849246	45	3116.2839478942	46	610.528765871677
481	vegfaa	44	100.682386924994	34	51.8436213844303	NA	NA
482	vldlr	44	222.296466226659	40	1533.7997060765	29	1612.68900739698
483	vps28	44	419.016154737388	13	1023.73264073203	40	1888.7706940105
484	waslb	44	618.93281310256	45	1347.58124311023	29	946.451709733174
485	wbscr22	44	64.4543960945698	19	189.05965145166	21	324.803829209212
486	wrb	44	86.3003120229464	41	254.817314797845	32	300.531967852151
487	zbtb8os	44	69.0626721996334	20	135.440500968405	23	76.6616563735496
488	zdhhc5b	44	160.265214775505	36	205.25137652108	27	220.003856663286
489	zgc:101744	44	9728.224148824	34	10095.7825145161	44	2651.31408673532
490	zgc:110239	44	284.165446364698	36	174.985478344381	46	1473.63844912684
491	zgc:153681	44	69.6611050817644	30	111.787960198245	41	189.637762331785
492	zgc:158343	44	126.414465098898	45	788.071503012615	18	136.444645458094
493	zgc:171971	44	112.373569743817	11	35.6868488500247	26	90.528117616975
494	afmid	43	138.975361906646	48	103.719720571216	49	216.16975465322
495	ak2	43	1077.86945412632	40	1754.50493986133	41	703.316043646966
496	akap1b+nf1a+lgals9l1+lgals9l3+lgals9l4+lgals9l5+lgals9l6+si:ch211-237d5.5	43	1307.19016382773	45	2157.4590230541	41	580.610627251077
497	alg9	43	111.701134276302	33	83.1475556940121	24	107.543929474545
498	ap2m1a	43	116.68449127144	33	511.177818271517	41	226.187258661721
499	arl8	43	415.442317012414	39	388.852949778602	47	691.545149497568
500	atf3	43	209.501906188311	46	111.530168848708	28	232.4007578641
501	atp5d	43	362.949712696988	38	709.746617707236	42	868.618574775084
502	atp6ap2	43	168.741350308443	16	119.964282095774	37	523.13912999711
503	aurkaip1	43	135.336140460737	47	324.154461566828	21	472.480243841445
504	c1galt1c1	43	212.156589578285	22	110.894975148339	40	231.891448718888
505	CABZ01057122.1	43	69.5952346196111	24	393.424411496745	9	79.3399611048933
506	chchd2	43	153.224453357125	46	291.213655103219	40	489.083314443007
507	chp2	43	60.0859377610207	14	120.088330510904	35	389.54510754996
508	clybl	43	202.745934713126	40	97.6436852130622	25	90.8804254110112
509	cotl1	43	103.785501496922	22	522.864660573283	30	796.089340038778
510	COX7A2 (1 of many)	43	251.789121665556	15	372.372724135485	41	1892.60478613947
511	cwc15	43	328.152776014141	36	1682.37689405848	29	2660.04777729308
512	cyb5r1	43	1259.52432558104	34	829.284566314	46	522.099739875737
513	CYSTM1 (1 of many)	43	142.941597508086	15	1199.78837445656	42	2390.15739351181
514	CYSTM1 (1 of many)	43	142.941597508086	15	1199.78837445656	46	446.929073300379
515	CYSTM1 (1 of many)	43	142.941597508086	47	441.705270949589	42	2390.15739351181
516	CYSTM1 (1 of many)	43	142.941597508086	47	441.705270949589	46	446.929073300379
517	dusp22b	43	71.7314725691796	25	110.175056776257	21	123.683810358288
518	emc7	43	156.026756461048	15	384.810977887913	44	796.663228231217
519	enpp1	43	255.815110417097	40	385.24044040499	45	100.248640283959
520	erap1b	43	84.464377957172	46	235.454782588243	46	216.397229768079
521	exd1	43	353.920757022182	14	443.628275030371	21	209.506949204712
522	faah2b	43	79.5631068132415	38	252.415474279047	32	81.0384269756508
523	fis1	43	109.633662780693	17	372.044022226047	30	800.438482496954
524	fkbp1aa+zgc:171501	43	331.504650926923	40	412.948043166874	42	555.964764028137
525	fkbp2	43	91.2463659016189	38	135.154293498894	40	588.619136398612
526	flnbl	43	476.220749223329	46	581.349001137712	44	1406.78083223962
527	glmp	43	100.706983916088	14	200.741275016666	29	452.37699188053
528	hprt1l	43	69.573030603763	4	64.7693834349299	NA	NA
529	il13ra1	43	60.4387246020502	NA	NA	30	96.9689911861795
530	ildr1b	43	100.675496972923	38	254.935012530247	46	399.012917477791
531	impad1	43	44.0864556756163	47	85.6131548091511	15	40.7010697975402
532	jkamp	43	60.7315253408986	45	335.178351602012	46	399.549390646064
533	lims1	43	65.8488820305829	20	364.69567155975	42	147.664462542473
534	mboat2b	43	118.722801631796	46	294.685821631322	44	302.866589797604
535	mccc2	43	131.597744561379	45	102.502638237769	39	207.745681340105
536	med29	43	150.151740780802	41	713.611304793912	43	378.652466932763
537	mfsd6b	43	302.819424804319	46	110.586259430224	34	76.6107339090291
538	mgst1.2	43	60.5369377868769	NA	NA	NA	NA
539	mon2	43	65.441649525747	37	266.041056832035	34	295.622762787734
540	mpnd	43	35.9054358084416	NA	NA	NA	NA
541	mrpl35	43	291.062902953294	46	438.260042807707	39	129.398194679354
542	MTERF1	43	90.6861088988553	38	189.116192543722	27	166.763356399949
543	myo5ab	43	96.1843559204603	46	251.548069692786	16	72.3067732120615
544	ndfip1	43	134.753898518434	40	552.203230978814	45	816.68148743134
545	ndufa5	43	62.0248817936094	36	89.3839701279153	36	151.35344853285
546	nol7	43	85.8104346909029	14	1330.5916503842	33	665.566087570444
547	nqo1	43	47.4112508080605	40	184.917719326075	21	205.960666140383
548	otud5b	43	148.788660112571	46	425.948845970434	40	623.147664552135
549	otud6b	43	60.088844860659	15	313.715864402384	15	80.3633955664703
550	pafah1b3+zgc:158701+pafah1b3	43	162.578669927897	41	425.99587799609	40	707.436992608153
551	ppp3r1b	43	78.2233592961798	38	157.5534500525	12	168.695842381431
552	prickle2a	43	103.440678467123	21	44.2074553848864	9	49.9476830880834
553	prss16	43	58.2724535162768	46	99.5046165225966	48	273.184606303566
554	rbm4.1	43	67.4765482763381	37	145.152953323854	39	89.4542474774249
555	robo1	43	59.9262975635061	13	169.062323140085	36	137.280390066887
556	rp2	43	365.048797195463	40	895.724563311739	45	277.103341709508
557	rpl7l1	43	76.6562278983177	44	147.869385789235	45	365.674758973296
558	rps15a	43	442.308080675613	40	462.504545956604	42	1200.40133086202
559	sap130b	43	84.6872003530535	41	79.3162144174293	43	166.95611101484
560	si:ch1073-392o20.2	43	885.811572758597	36	518.031917341461	42	418.931190602596
561	si:ch211-212k18.7	43	326.186452422846	46	1435.86036147595	45	1080.75373891169
562	si:dkey-208k4.2	43	64.2050987490802	45	453.912854158242	28	301.770901896893
563	si:dkey-97i18.5	43	31.441736455835	NA	NA	NA	NA
564	slc9a6a	43	142.909235581474	36	356.431147009311	43	546.739756523079
565	SNORD111+SNORD111+SNORD111+SNORD111+sf3b3	43	93.9152640799193	36	424.655216181459	32	388.706281908938
566	sp2	43	70.213878813106	20	116.616040033883	35	104.48283002534
567	SPOUT1	43	116.583105729508	33	445.530723689459	31	336.056375586792
568	ssfa2	43	104.351349857978	46	465.965359435783	44	321.218676318171
569	st3gal8	43	79.3796459028136	33	214.951693056353	29	455.771200356116
570	tecrb	43	54.2506178453138	12	47.7899374209118	29	274.173752613717
571	tfap2a	43	62.8510317259993	32	107.296508575337	NA	NA
572	tmem176l.1	43	50.5201182667338	42	53.0548927587448	30	261.826986352256
573	tmem59	43	98.467377863023	15	231.897588912386	18	171.069936582488
574	tp53i11b	43	323.354888660064	34	403.929035849719	44	984.544275401759
575	tpst1l	43	641.818543984557	41	418.720338528554	45	262.656167245123
576	unc50	43	69.6426760358473	45	324.47824781731	44	416.150808018663
577	vetz	43	38.4660882059805	15	51.2354819663154	31	75.3066285847343
578	wash1	43	315.802757549431	15	411.660366597204	32	369.578865638006
579	xkrx	43	64.2064624043988	41	236.633828825347	45	872.281503343867
580	zbtb22b	43	385.339700004192	45	240.94934879363	37	78.8707746647747
581	zgc:112052	43	58.1351310533985	12	92.5168735929342	21	200.847173094239
582	zgc:113293	43	199.183118151504	14	147.569009438159	33	126.722187273983
583	zgc:163098	43	43.1615250593745	34	163.627781710391	34	193.901683725434
584	zmp:0000001167	43	526.55993082637	15	537.266577719181	38	504.438610546834
585	znf1005+si:dkey-204g14.5+si:dkey-204g14.4+CT978957.2	43	77.3366083362252	12	48.0966241037554	25	95.590033291619
586	aak1b	42	556.937235255902	NA	NA	NA	NA
587	acot9.1	42	44.5350670225098	14	369.627030264286	36	247.904334663329
588	acsl4b	42	126.811032695163	25	223.799185754571	32	1187.72757619352
589	adam9	42	32.2827972965184	17	103.87887494164	15	180.241702687611
590	arl1	42	42.8087848542707	40	42.2635009936529	NA	NA
591	BX248324.1+sox11b	42	259.815276942029	19	94.0909342767093	34	90.5727220082819
592	caska	42	80.2023969093187	23	208.984182438944	13	459.585414032191
593	ccdc92	42	84.1506665325439	22	172.097773752283	47	99.9021033764644
594	cds2	42	49.1337852013302	36	117.107081176422	29	209.433992509416
595	cirh1a	42	120.00659109956	15	308.21770805933	37	686.312412164688
596	crfb4	42	146.896808273587	NA	NA	NA	NA
597	dclre1b	42	82.0596431264521	35	122.875308242406	38	115.707021127655
598	eif4ea	42	37.8731608831181	44	102.465648576381	NA	NA
599	fam20b	42	49.6402444278721	46	87.4899268489942	44	303.500306186586
600	gpam	42	37.8359182378598	10	61.1611853899043	17	190.346244949618
601	gtdc1	42	159.070296925761	36	109.839216947412	47	175.763834615065
602	helz+foxj1a	42	124.354436664271	28	211.114037718659	6	174.986670871906
603	lamtor1	42	63.4715083550874	NA	NA	NA	NA
604	MAP3K13	42	72.0911282658629	17	46.8220046525808	4	61.8286662215221
605	mbip	42	60.5338535427531	25	185.608104990793	29	220.608424419081
606	mrpl27	42	106.329368740982	36	230.859828141309	17	71.9863994773058
607	mrpl40	42	268.646092393032	40	417.825962946085	37	304.705492316993
608	mrpl9	42	190.493304263687	40	272.505198869242	28	192.658726168844
609	mst1ra	42	41.8243421531376	NA	NA	NA	NA
610	mul1a	42	42.670831024975	34	37.3942010000336	31	68.1975472123357
611	myeov2	42	103.908685030022	19	134.428212661108	21	123.788079723021
612	nelfcd	42	196.58477592523	14	801.6888838058	36	346.698866366303
613	nfe2l3	42	73.990437424568	NA	NA	29	190.199383607113
614	npdc1b	42	74.691115045034	47	90.1589950203987	31	131.247217833404
615	nup205	42	89.6667063177194	29	91.099229968269	32	207.141742471661
616	paqr5a	42	239.414530913453	36	182.830587183958	41	93.5761331189894
617	plpp1a	42	213.788779463837	46	80.9585761795253	35	229.88572608564
618	pora	42	54.4407811488835	33	274.680194437291	40	292.646850828044
619	ppp6r2a	42	98.0495635271876	33	53.8421072624877	25	76.6852370496802
620	rc3h2	42	26.0927117831008	15	84.0285526922668	23	99.7271363465699
621	rnf11b	42	124.584534200921	5	130.442505644137	40	481.039193872077
622	rpp30	42	42.580624418485	46	180.683660269401	42	111.933477982196
623	sdf2	42	108.678795445314	14	148.868832119295	40	780.190734614744
624	sesn2	42	85.0527395025608	36	427.152046491387	19	545.503204519075
625	si: ch211-223l2.4	42	83.6217488136356	34	487.845368416658	42	703.508824904059
626	si:ch211-226l4.6	42	43.9971150914641	46	84.7973424422259	19	64.7998195986881
627	si:ch211-266d19.4	42	58.9843251882341	38	34.3614800436791	NA	NA
628	si:ch73-12o23.1	42	84.5084550353536	46	94.837861786608	45	849.157646859697
629	si:dkey-217d24.6	42	90.817597997051	15	59.7896048125236	31	153.680694591641
630	si:dkeyp-55f12.3	42	88.0702080507474	34	85.8689773867151	NA	NA
631	slc35b4	42	71.4260142400246	35	103.907665940755	39	204.349664164606
632	spna2	42	89.4682456232125	37	99.3587982096257	11	236.539001164729
633	TMC3	42	186.744221064697	19	191.871839085949	19	90.3097016158975
634	tmem106c	42	69.5257126300745	48	79.2330050515015	45	442.370665617581
635	tram2	42	307.289318831676	41	270.81398575808	19	299.516319778201
636	ttc21a	42	84.5619839006783	6	162.963491320077	12	163.638446534817
637	ttyh3b	42	58.2749630510171	NA	NA	NA	NA
638	VMAC	42	92.0586191439172	NA	NA	NA	NA
639	wu:fe17e08	42	51.4124800275578	22	42.3353701370019	NA	NA
640	zdhhc9	42	207.08426527186	38	135.625125359339	34	86.3659470175591
641	zgc:103438	42	39.0676221200078	NA	NA	NA	NA
642	zgc:136864	42	73.0134877753814	45	24.8406584593975	NA	NA
643	zgc:158463	42	143.381682030953	NA	NA	NA	NA
644	abhd2a	41	63.1432312277437	NA	NA	NA	NA
645	actb2+AL929031.1	41	4934.40149704533	41	3306.26897469094	44	6057.58330660101
646	adam10a	41	1419.21833996152	14	1601.43023788415	44	1013.71087606776
647	adh5	41	561.629307422139	38	707.108506237052	41	854.351455218861
648	agps	41	250.216673851876	41	286.629879509963	32	247.158437959119
649	alg12	41	53.058237089374	15	49.4482766048017	41	59.7001541813594
650	alkbh5	41	508.151278582229	36	355.036532144001	27	170.795369474085
651	ano1	41	11617.2577010124	41	2880.61356805492	31	452.412100602751
652	ap1s3b	41	158.599540637332	41	512.297731136908	42	983.382120644119
653	arrb2a	41	60.1535611137177	20	207.317726021025	12	126.947237002845
654	ATP11B	41	291.659731228486	41	917.04651746356	30	692.608810266864
655	atp13a2	41	193.19547312408	46	203.277027823393	32	516.203270516536
656	atp2b1b	41	250.285160194249	38	478.245564542978	37	268.536395175036
657	atp5ib	41	2802.30318833138	38	776.199388339674	30	421.078501639594
658	atp6v1c1a	41	83.4302560252301	46	211.525920324633	42	117.390705343117
659	atxn2l	41	5150.08632838437	13	3759.84260461382	37	827.145485927094
660	avd	41	3686.30580653375	41	7611.62519815645	32	3487.91452029587
661	babam1	41	256.948812315923	23	245.826008320802	14	214.395911520156
662	baiap2l1a	41	276.504675002158	21	300.076304817923	32	1682.65713258549
663	bcl2l10	41	119.003094487795	46	1163.48692779862	46	838.291024531766
664	bloc1s4	41	136.786199827798	34	165.966755669937	18	191.305942583905
665	brip1	41	161.373165989287	20	216.440602353492	32	305.889315008946
666	btf3	41	1371.40394195561	14	2389.72616512443	38	2029.1055670512
667	bub1ba	41	1844.63488672223	36	2323.77337492113	19	116.204164743283
668	bzw1a	41	7853.81107976298	20	9468.46978365096	30	6740.6183711485
669	c10h21orf59	41	93.6450999037946	13	472.016306811073	40	310.127360576157
670	CABZ01037298.1	41	58.7393698261057	38	24.2872174726887	NA	NA
671	ccdc12	41	999.636332341513	14	1758.38095822209	20	445.614232367929
672	ccdc126	41	76.9689970700374	20	153.587160147924	34	125.896939412356
673	ccdc149b	41	68.0880580542079	39	90.9605752121132	17	59.7817031651191
674	cd22	41	119.738813304362	41	588.617036512462	39	112.466670902062
675	cdc23	41	185.080546869439	12	179.769542788963	30	290.426537771284
676	cdk16	41	98.1867092902428	41	127.978783889094	47	86.2287690232406
677	ckbb	41	2669.11821833553	41	1333.71878835353	40	1689.87847371499
678	clk2b	41	704.291366264032	38	538.024166378188	36	461.159149466152
679	cmtm6	41	619.365363096922	20	603.900346594565	34	2300.04068229357
680	cndp2	41	665.355671993208	46	2413.40073598609	30	204.402798450824
681	cnot4b	41	188.579936644067	36	166.351350654468	20	283.747377101508
682	cnppd1	41	1898.9274602501	17	927.124147806856	34	592.726228150265
683	cox11	41	112.438847434963	17	83.7516304793163	8	83.9230111573627
684	cpeb4	41	864.114832812111	41	964.389106232404	40	456.787413764616
685	CR559945.1	41	1013.55875516481	34	346.21795928797	30	212.316284753528
686	cript	41	87.3899467413371	15	176.41605497856	12	198.966446732736
687	ctdnep1b	41	524.390807179084	13	391.889004755493	12	261.956417268988
688	cwc22	41	1103.71153435446	38	507.541241789955	36	765.181240698912
689	cyp2p10	41	178.635184945722	30	141.702498370659	14	163.936513030697
690	dcun1d5	41	273.601182476757	38	341.728559528718	40	2167.40137753639
691	ddx43	41	46.1011321056304	38	180.893413129633	48	321.136265979121
692	dlx6a	41	605.98462893102	14	880.084424080438	38	126.613765405663
693	dnajc6	41	125.296700106628	29	81.6071064002459	12	127.173391630314
694	dscr3	41	355.789368882463	41	539.861563738395	18	97.6423490077026
695	eef1b2	41	1106.8867930393	40	1966.81509847516	44	1671.16614753934
696	eef1da	41	297.920767337006	15	824.593717143865	42	1434.06219505627
697	eef2b	41	2129.20977972373	13	5176.52529829182	42	10843.7723892515
698	efna5a	41	211.02738070014	30	111.711934639121	9	55.7826204075256
699	EHMT2	41	145.196355431284	38	35.6688951158428	NA	NA
700	eif3g	41	859.673550979247	23	433.990519442634	33	443.928522378277
701	enkur	41	154.614605166131	13	192.838670506459	6	157.435861276281
702	eny2	41	159.017114072397	17	190.706994197967	32	1077.12527013809
703	ercc1	41	100.028881795845	36	298.095033463155	38	521.296935731812
704	ergic3	41	133.536613421289	47	283.051629557898	44	514.735356729215
705	exoc7	41	267.046906673227	23	538.63330441418	13	310.082660460118
706	fam76b	41	407.164107972827	38	998.929611965232	37	1087.58111429036
707	fam96b	41	84.7543834655591	46	286.851034430905	38	187.615850260526
708	faub	41	438.804759067585	36	761.997400012277	39	1243.1756377509
709	fbxo18	41	88.8621937475054	45	154.784446888948	46	163.632849639815
710	fbxo32	41	100.52238244904	40	285.748603730625	28	604.09124173882
711	fth1a	41	7019.38987529882	38	5133.69972909403	21	3648.41827980245
712	galnt7	41	623.922967225048	45	369.987811654063	43	222.148553805361
713	gbgt1l4+si:ch211-287c22.1+si:ch211-287c22.3	41	64.5109766744194	20	1064.86439978894	36	689.881078757702
714	gnas	41	118.328532469906	6	138.638990387332	20	267.67021976862
715	gng5	41	289.579011828512	20	732.492677903601	43	1836.63430953758
716	gpr63	41	508.810907063152	36	1031.71336330888	41	706.930955609527
717	gtf2h4	41	296.409783740539	41	206.230070498021	28	76.4103151456786
718	hadhaa+5S_rRNA	41	59.9900152338233	22	123.219518017442	13	201.966167325401
719	hao2	41	123.102884963106	25	130.053671368464	16	44.5144413828214
720	hiat1a	41	269.002437030618	41	337.329465493243	44	863.188595975885
721	hif1an	41	1476.61928133344	46	1629.33275814284	44	975.692999216996
722	hm13	41	1222.1300459498	14	1443.66386222628	42	1374.17367914612
723	hmgb2b	41	167.566295843583	20	1131.69206810375	43	2560.36174338625
724	hsd17b12b	41	116.727150265108	46	521.612276537177	40	692.13394955856
725	hspe1	41	260.18587441042	46	378.089112958777	44	1424.56117168571
726	id4+cep76+grhl2a+tapbpl+ncalda+mal2+COLEC10	41	225.876020067049	41	663.971601519415	28	939.488852687989
727	immt	41	100.080050682137	38	123.077298343193	40	266.906082726082
728	iqgap1	41	1686.20084587719	41	1136.26153971726	43	760.351790270387
729	irs2a+si:ch211-198k9.6+cars2+si:ch211-198k9.9	41	205.181425993218	13	187.393870548496	37	495.414751737148
730	isca1	41	181.71717325907	46	106.542722601005	26	149.83465628777
731	kat8	41	125.015548216017	13	397.059721881283	31	401.882172292147
732	khdrbs1b	41	2238.18179648229	46	1731.4441028199	30	1960.53805602457
733	klhl18	41	94.373554905138	13	35.9962353968753	NA	NA
734	lamtor5	41	3489.33314834126	15	1186.17094440139	21	721.963828535325
735	laptm4b	41	765.009944670084	16	570.780439613376	30	642.943078191152
736	ldlrap1a	41	76.1915016748337	42	177.698692210598	43	341.422428476332
737	lias	41	200.748162914945	22	225.369693883711	40	132.792399889281
738	lmnb2	41	90.8274719086023	36	229.394454630832	38	165.952362563965
739	lsm6	41	114.370123343996	36	235.296101083872	22	462.662924277038
740	mcf2la	41	467.881386041013	41	750.448502158402	43	676.757503090954
741	mcfd2	41	145.561089499834	12	95.5721159156342	11	377.453277559498
742	mcm4	41	674.721246884917	41	645.944679380325	37	629.32764527111
743	med24	41	99.8367953990639	19	165.558803377014	19	1020.93775873178
744	med31	41	276.03363105603	15	720.368619530468	32	1145.58671531796
745	mettl21a	41	90.9294672816138	38	256.455136547948	41	676.367500734891
746	MNT (1 of many)	41	477.016838487317	14	295.689606750855	41	194.772885955812
747	mpc2	41	232.565230598811	15	573.050866579874	33	347.094956209915
748	mrpl18	41	277.39341564512	41	191.343776657011	42	714.55464784926
749	mrps9	41	102.168836689181	18	249.943268043107	33	343.652048514674
750	mstnb	41	206.433136292373	29	71.3918453768659	NA	NA
751	mt2	41	8388.92526995409	38	19610.6676504404	43	5211.11364596261
752	mtmr14	41	57.6325724982303	5	84.5917349400004	NA	NA
753	mxi1+si:dkey-169i5.2	41	3087.05936045636	46	1996.55219922463	43	840.277951319057
754	mycla	41	3349.62840122026	41	2445.00093662694	40	2630.68619112147
755	naf1	41	1415.99574292567	20	550.645791690927	37	503.797896468885
756	nars+5S_rRNA	41	180.700799962175	47	328.570297970684	39	425.168228795398
757	NAT8	41	32.1189510864425	36	72.6052061143419	26	139.429178551766
758	ndufa8	41	366.990635109588	15	1020.95545106802	34	1161.77246403541
759	ndufab1a	41	676.540608100256	14	1352.2257878912	34	1583.60062258281
760	nfyal	41	235.980342563426	14	353.323033026931	29	501.334496180416
761	nol8	41	192.206775531512	40	177.556267742135	31	255.662650671456
762	npat	41	338.28225415582	29	639.418178877121	37	1067.57865259295
763	nptx1l+prpsap1	41	110.738699254367	13	315.500162416805	32	192.373510435367
764	nsmce2	41	660.916168586062	15	342.721915068266	31	97.3630552993754
765	nudcd3	41	71.8152400855384	11	67.7363954689024	29	94.3840208961655
766	nudt8	41	376.828184074319	16	559.525388319223	19	335.11156432448
767	oxct1a	41	392.609914769946	14	331.174839571889	34	339.117284341727
768	park7+5S_rRNA	41	434.539674140497	41	421.015986830123	19	207.463530936992
769	pcgf1	41	221.570300190648	22	166.228096193301	41	471.69687444348
770	pcmt	41	197.550981411891	15	194.750574215864	34	90.8285693644649
771	pdia6	41	401.04242554028	41	843.635244440148	28	599.427139419284
772	pdss2	41	323.189115661745	14	275.923387931013	36	224.380342407798
773	pfkma	41	244.649673873132	NA	NA	NA	NA
774	pik3cg	41	99.8440418618982	17	234.957816767866	4	72.4777507683952
775	pkp4	41	34.0223563603537	NA	NA	16	77.3783304474528
776	plekhb2	41	170.41236316837	13	460.170883263706	31	471.90469227553
777	polr2k	41	178.361009131691	46	577.83764513732	32	166.544883617811
778	ppa1b	41	170.581080146785	30	178.979625297197	12	648.885510541735
779	ppil2	41	439.130712656667	13	288.085307302832	30	273.385910147012
780	ppp1cb	41	142.204325935902	38	391.262502455687	37	911.473181262604
781	ppp1r13l	41	228.438500575867	38	521.870965906617	19	350.712248982816
782	prdx1	41	177.211144468852	42	124.902149640751	43	429.520464914884
783	prnprs3	41	88.5467743930337	46	54.7180871020009	NA	NA
784	prosc	41	109.454091317124	22	393.797920543247	35	192.024324743263
785	prpf38a	41	137.194804892765	40	640.274512124709	44	716.412098282826
786	prr11	41	6253.42426401472	40	5613.36508456672	44	2212.76925139659
787	psmb1	41	85.4357733453617	36	223.748756661753	19	214.692205945476
788	psmc1a	41	242.214240924047	36	356.674243831338	34	204.984894149944
789	ptbp2a	41	887.969356123523	41	332.939255154201	39	80.2666771632303
790	ptges3a	41	318.385415595694	17	79.7272294608503	36	415.413051385217
791	ptpn23a	41	311.862510689383	45	388.332868521724	40	241.895422911005
792	ptpn2b	41	333.549476030755	36	210.441094014535	35	381.669975089623
793	rab5ab	41	51.9968466451759	16	74.6871206652996	32	176.638688587105
794	ranbp10	41	73.0125278061809	27	68.5755465749733	34	103.454458620843
795	rdh14a	41	147.135943635331	20	197.601920427827	22	186.761928593779
796	rell1	41	932.761907970849	12	219.31018864591	44	923.136588751685
797	rnf145b	41	5449.06056033115	36	4975.07335816871	37	813.775609547452
798	rnf19a	41	857.87382770705	45	603.840784866155	37	234.961458445949
799	rpl23a+SNORD42	41	549.13481038347	41	884.464397820931	42	988.79021045717
800	rpl37	41	83.1056898438292	41	44.7156719415352	27	106.157645911899
801	rpl5a	41	158.822978718456	13	134.271670982701	32	404.528298906726
802	rpl7a+SNORD36+SNORD24+SNORD36+SNORD24	41	2185.32877878124	38	4649.79034746164	39	1488.52811145894
803	rps23	41	557.605336855989	40	958.839881886546	44	1774.19602148185
804	rps26l	41	437.504872127281	15	714.843414295556	41	1429.40956305398
805	rps9	41	513.46336933238	36	1125.33452003041	43	4360.523311175
806	rwdd	41	42.787427176456	34	62.3840121182111	15	106.826544322229
807	sap130a	41	126.177446384052	36	323.302800178707	42	361.572270132665
808	saraf	41	177.971663700975	13	286.624392139176	6	66.8539871504787
809	sec14l1	41	208.988584238686	46	251.000808457059	40	289.5273376416
810	sec24a	41	5318.48812352681	20	2397.25943609229	40	578.06609649044
811	sergef	41	82.2819731570118	33	69.7903220458924	30	121.791168933736
812	sfr1	41	1076.14702873217	15	839.557097305259	30	129.200377251476
813	sgf29	41	91.9962111026827	37	87.789157041516	26	257.447396243223
814	si:ch211-103b1.2	41	894.926807011426	46	1814.83563018367	42	861.991580190324
815	si:ch211-133l5.7	41	67.8187955442274	NA	NA	NA	NA
816	si:ch211-150o23.2	41	101.052095246065	15	143.068607818219	14	166.439466469242
817	si:ch73-174h16.4	41	211.059551088477	20	373.341252677211	22	437.045664232035
818	si:dkey-32e23.4	41	93.1173804411792	30	77.8056678310264	NA	NA
819	si:dkey-43p13.5	41	194.123722645932	13	404.468644302129	31	244.922298613948
820	sin3ab	41	10359.930942011	15	7582.69192866934	39	805.069900821245
821	ska1	41	85.5877391627705	34	474.589902117259	45	995.267241694959
822	skp2	41	563.300509385425	40	1362.19596801003	42	923.519772305547
823	slc25a12	41	7608.9598017218	14	19754.0062216396	40	689.404351734829
824	smc4+dre-mir-15c+dre-mir-16a	41	933.090371330187	13	4273.15719701445	42	3045.31465785028
825	smfn	41	426.836343256579	14	546.557371388329	13	320.45221217862
826	smtnb	41	91.785743068271	26	32.5599227294854	13	81.9036907937362
827	snip1	41	228.712800172677	46	434.825609403491	34	357.403077907873
828	SNORD15+SNORD15+SNORD15+rps3+SNORD15	41	475.464065599975	36	535.618168313305	41	1589.6669973201
829	snrnp27	41	1687.64800299511	14	2392.36139929783	43	3888.8563050932
830	snu13a	41	59.2623798034706	36	104.919932310896	28	213.046079180948
831	sort1a	41	50.0404477265605	36	240.760484255574	10	175.00919475327
832	spata6l+U2	41	905.133597846592	40	532.347368336045	40	227.809178062989
833	spryd4	41	168.637105387654	19	430.93169072788	31	528.363632894229
834	sra1	41	232.297718102801	40	276.916709252693	35	203.76719572865
835	st8sia7.1	41	310.22190856975	47	855.987108380293	29	565.843039224045
836	stim1a	41	227.305695113324	41	234.594339540615	18	441.784109313587
837	stk26	41	958.47110049268	14	1186.82321408121	42	1383.10261916424
838	strap	41	1658.81180830575	22	1027.89440917565	31	2909.33983508414
839	syvn1	41	2131.9720398363	14	2616.22915901568	43	1580.21271204277
840	tbc1d17	41	410.391032879238	36	327.459146434344	37	369.056524893501
841	tbpl2	41	294.62697225042	38	405.422153935403	36	1112.02246144781
842	tcf3b	41	70.3720618974445	19	104.185528256862	28	107.269099469766
843	tdp2b	41	775.340781918006	40	700.809346525435	40	377.086346576246
844	tead1a	41	208.352634743367	33	68.2378194748619	NA	NA
845	tecrl2b	41	269.208429247407	40	153.99061646735	NA	NA
846	TMEM30B	41	709.524599276475	41	2109.09697710484	31	901.521954246494
847	TMEM42 (1 of many)	41	133.662662004037	47	219.786381575751	40	1606.12912691415
848	tmem53	41	422.449812950304	41	373.347565362474	30	580.50708122676
849	tmem9b	41	1025.60484831469	36	619.194462197488	31	485.999766768713
850	tmtc2a	41	110.035753867841	46	80.9704436356641	39	96.9425436858248
851	tnksa	41	317.52507485678	30	137.238182207465	31	101.296607578517
852	tomm6	41	353.810164105863	25	65.6256668472769	17	226.97342660186
853	trim16	41	172.254080632415	19	205.305359564746	36	571.863068968252
854	trim3a	41	163.2302022879	34	103.835772906153	49	107.198701737363
855	tsen2	41	1618.41504342892	46	839.703704154507	29	449.326198568882
856	tsg101a	41	64.2480139678519	25	379.949705174674	13	207.741195206978
857	tspan36	41	2002.42379988746	36	2216.32492920326	30	2436.69189246754
858	U1	41	34.8341486196349	26	19.874949910222	NA	NA
859	U1	41	34.8341486196349	33	24.1665055543913	NA	NA
860	U1	41	34.8341486196349	7	15.3348266032119	NA	NA
861	U1	41	34.8341486196349	12	23.0167390090287	NA	NA
862	U1	41	34.8341486196349	41	29.6055403887305	NA	NA
863	U1	41	34.8341486196349	21	22.1611835216807	NA	NA
864	U1	41	34.8341486196349	35	16.8801248240101	NA	NA
865	U1	41	34.8341486196349	10	14.3227503933222	NA	NA
866	U1	41	34.8341486196349	46	19.2626510189354	NA	NA
867	U1	41	34.8341486196349	46	81.5254537316117	NA	NA
868	U1	41	34.8341486196349	37	14.2379450648589	NA	NA
869	U1	41	34.8341486196349	36	17.9319366371877	NA	NA
870	U1	41	34.8341486196349	37	12.0470242574608	NA	NA
871	U1	41	34.8341486196349	17	23.1514889312135	NA	NA
872	U1	41	34.8341486196349	17	17.1442363511775	NA	NA
873	U1	41	34.8341486196349	37	29.0098584933602	NA	NA
874	U1	41	34.8341486196349	25	17.0577582490679	NA	NA
875	U1	41	34.8341486196349	28	21.6200404728847	NA	NA
876	U1	41	34.8341486196349	40	22.9562509896356	NA	NA
877	U1	41	34.8341486196349	45	16.4054468434564	NA	NA
878	U1	41	34.8341486196349	40	44.0900599071156	NA	NA
879	U1	41	34.8341486196349	14	71.0176110062395	NA	NA
880	U1	41	34.8341486196349	40	17.513841673335	NA	NA
881	U1	41	34.8341486196349	33	14.5202806620765	NA	NA
882	U1	41	34.8341486196349	34	291.181746140112	NA	NA
883	U1	41	34.8341486196349	49	32.71915359272	NA	NA
884	U1	41	34.8341486196349	45	14.3127435072186	NA	NA
885	U1	41	34.8341486196349	25	21.5199774229983	NA	NA
886	U1	41	34.8341486196349	16	137.901928368314	NA	NA
887	U1	41	34.8341486196349	47	21.1288991525041	NA	NA
888	U1	41	34.8341486196349	22	22.2621897603933	NA	NA
889	U1	41	34.8341486196349	46	14.8506288656378	NA	NA
890	U4+spryd3	41	635.030319905106	14	516.655867525067	24	309.825324568334
891	ubiad1	41	658.103804053234	45	817.885645385232	29	409.530205172235
892	ugcg	41	439.112374194018	16	246.545705197327	47	213.171519090301
893	ulk1a	41	294.157935189157	40	409.384173148996	40	290.444104208949
894	uqcrh	41	6499.2336730237	14	2511.11125234243	35	1047.59851222984
895	usp38	41	172.277883129042	19	303.165767037228	33	424.459389672648
896	vkorc1l1	41	264.088453081561	46	409.008356796345	46	707.973729477526
897	vps4b+si:dkey-185p13.1	41	290.879078868758	20	280.332225001793	37	937.996999088554
898	vwa9	41	1455.53015082577	25	117.397211005843	14	345.301445142039
899	wdr54	41	93.863642606478	45	61.5542360749768	NA	NA
900	wee1	41	931.765610346304	13	709.167640105137	41	261.579214430043
901	xiap	41	269.252286991997	14	879.214037551381	32	463.128419555589
902	xkr8.3	41	93.8329752077656	36	100.73775269007	41	380.492604453959
903	xrcc4	41	569.799888622836	14	978.747308240053	42	651.747028425183
904	zbtb2b	41	297.23283308567	34	772.848405683996	38	329.424503834346
905	zcchc7	41	6372.13605096788	13	5571.19564460568	40	1176.71161595356
906	zdhhc20b	41	235.687833523581	46	245.732096966352	45	95.4350428666996
907	zgc:113279	41	203.111291262402	45	123.6071446011	34	65.5465819142905
908	zgc:162879	41	180.509018767079	34	605.593540929581	49	835.004927824079
909	zgc:77112	41	3271.07274526438	41	5737.45036348063	40	996.91101549129
910	znf319+CR381560.1	41	85.0335670014135	5	33.0529342106531	NA	NA
911	zswim8	41	271.851765078148	14	163.956019610184	10	277.758969159133
912	aatf	40	157.704534946478	38	436.549677978798	36	632.071735245287
913	ablim2+cdca9	40	746.672356245526	15	1582.82477723539	30	1124.20051133681
914	AC024175.15+AC024175.16	40	835.133380649709	36	2056.22248260598	42	353.777122480105
915	acox1	40	151.730884726145	25	193.441825533452	21	247.895404129551
916	actr2a	40	221.97508209031	45	602.823919772089	42	291.816759791721
917	adnp2a	40	107.29190128062	40	362.256049644426	17	239.420784861759
918	ahcy	40	226.905318436734	41	648.793890264809	37	669.714564491123
919	akt2	40	156.435877911731	20	1540.16170462428	41	1408.08504106
920	aldh2.2+aldh2.1	40	291.507031822193	45	1744.75517037481	40	522.27564156276
921	angel1	40	390.046455551169	13	404.639371277578	38	239.589468841301
922	ap4m1	40	210.455838433925	45	444.845989580438	NA	NA
923	apool	40	600.382895111842	14	906.383248786399	34	521.670888953676
924	arhgap11a	40	2255.58890331495	46	1348.06650718541	31	334.782405560518
925	atp2a3	40	105.189869040042	22	175.320622170362	42	285.573808610356
926	atp6v0cb	40	228.37153317952	40	52.5004355490162	NA	NA
927	atp6v1g1	40	2152.61493198842	36	4968.73642197463	40	3301.65969281964
928	bckdha	40	2083.99267896907	36	1404.0783035377	30	2534.59286113543
929	bcl7bb	40	53.1125130287426	41	210.732320022473	30	101.768102046192
930	bloc1s6	40	62.0404346793022	38	124.763527716712	39	183.184333212129
931	bmp1b	40	96.6021234266788	NA	NA	NA	NA
932	bod1	40	190.100420890556	22	396.853258719978	14	189.780549820947
933	brd1b	40	115.995843337318	22	384.548718432077	13	282.936473967347
934	brms1la	40	736.246061646472	15	509.135322566475	31	388.689606556331
935	c1qbp	40	165.57099119118	45	255.901617535868	41	495.278387991765
936	CABZ01100338.1	40	206.000659156425	12	141.260294238819	NA	NA
937	caprin2	40	3557.52506423879	15	2110.66210267709	31	2432.67540326475
938	cbll1+mcat+mcat	40	228.586550485115	15	480.84648119975	42	956.735329550081
939	ccdc167	40	294.736958626932	38	561.991333015015	30	227.532525344967
940	ccdc22	40	138.518653422848	20	305.752848288468	37	442.102330775855
941	ccdc47	40	8413.16815702101	41	4798.47367649003	44	834.130391501841
942	cdipt	40	487.025827168464	46	743.621367687091	44	1398.22221796598
943	cecr1b+atp6v1e1b	40	78.02993173765	18	108.334660557216	19	197.055162845682
944	chchd10	40	178.609477482015	40	414.052168400848	12	320.041239188273
945	chdh+selk+actr8	40	490.030110708277	23	249.508038153427	42	542.950370781072
946	chmp4ba+si:dkey-16n21.5	40	39.3349417267675	NA	NA	NA	NA
947	cln6a	40	99.9058734541713	34	184.869749615656	42	451.485642931359
948	cnot7	40	454.879892664543	15	547.459863779386	40	547.446183497066
949	commd3	40	122.451836950025	46	142.953262708408	27	92.5829652728973
950	coq3	40	81.2668814322525	14	79.637023155589	10	194.388549867161
951	cox5aa	40	1582.91053927372	14	1075.44398583865	32	1513.62602448347
952	cox8a	40	816.698380119845	16	594.621292974513	12	239.549082713039
953	cramp1	40	48.6027015927743	NA	NA	46	102.877444786948
954	CT573476.1	40	1126.55968545072	41	2627.50811232969	45	845.498458731055
955	ctdspl2b	40	432.902737176156	16	882.288320410311	44	884.800185028416
956	cyc1	40	676.622245018032	14	1121.83818452214	32	758.855147775293
957	dap3	40	289.266483500638	20	264.059624789557	20	453.074544989656
958	dctn3	40	93.3936736166144	41	122.071016502244	38	54.8612487347322
959	ddost	40	150.18904516288	18	126.260975099523	47	328.272656651236
960	ddr2a	40	45.2575537548044	31	65.7363676584686	3	40.8396048682576
961	desi1b	40	58.6023380519306	13	162.948814456422	35	313.761894500902
962	dia1b	40	178.024017464831	32	329.854018739909	35	182.252609202895
963	dirc2	40	1341.10636908928	18	1286.76927901617	45	842.973357569393
964	dnajc3a	40	66.9531507505279	38	72.2452601991188	29	59.0180277168523
965	dyrk1b	40	337.329222441708	15	492.301989996817	36	604.602611510435
966	eaf1	40	169.19963346739	13	610.609283748464	41	654.778736200094
967	edem1	40	6104.83539661115	16	5228.37483353749	29	912.364393997198
968	edf1	40	310.562248088289	20	586.676494981635	45	1188.77768018609
969	eepd1	40	111.264454532428	25	163.408304811881	29	315.845659099861
970	ehbp1	40	1820.22247563104	14	2454.19244487859	32	1148.53587036911
971	eif4e2rs1+ephb4b+MEPCE (1 of many)+trappc1+eno3+zgc:85858+si:ch73-265d7.2+si:ch73-375g18.1+pfn1+camta2+si:ch1073-228j22.1+dlg4b	40	7560.20636213201	15	9364.95609883452	40	5706.31685154495
972	eif4g3b	40	105.916452053208	27	206.730567152496	30	397.095549624632
973	ek1	40	140.91815829327	35	194.56566080339	23	69.9016363448419
974	emc1	40	301.150490782415	41	2676.07790373697	45	759.593248441318
975	emc4+si:cabz01090193.1+si:cabz01101003.1	40	678.523301416347	15	1615.4287349449	32	1444.02637669645
976	emc6	40	1544.86428427119	36	5515.89356740983	41	2312.39913933697
977	erh	40	7250.1869729473	14	18225.9880235188	43	4490.98972061781
978	fam162a	40	307.882210759344	17	169.501659573435	22	717.545167019393
979	fam78bb	40	643.067890886923	14	1000.29573059391	43	1631.64829854316
980	fbxl2	40	232.705401268169	14	181.065260813654	43	458.665071830884
981	fem1c	40	357.124471325937	30	132.418381855947	14	153.260755373392
982	fhdc2	40	94.4553859893246	34	222.639383168711	30	158.737698956812
983	fkbp10b	40	172.669086360857	20	271.607282776649	22	116.584966716897
984	flot1b	40	1867.24155194874	22	1186.4779882029	43	484.451278671304
985	flot2b	40	71.9562564348066	16	205.437165453717	38	304.04158535794
986	fundc2	40	183.123151167661	21	187.022289689213	36	352.386366305833
987	gapdh	40	1199.79147050563	14	2063.81260678669	33	1718.75175073813
988	gipc2	40	157.957240670741	18	281.972341897642	47	344.897360034686
989	gnptg	40	82.737726831287	34	505.003148194861	44	413.921163582086
990	gpia	40	485.653579881747	34	824.286277462469	40	709.106533840074
991	grpel1	40	144.365093361934	41	299.481641382011	12	447.971631738405
992	grpel2	40	398.509953667294	48	41.3341452024773	NA	NA
993	gsta.2+gsta.1	40	174.943901799775	40	263.93865446297	14	68.3313959507099
994	hhip	40	58.7243787998984	45	174.830563009134	45	136.450861039056
995	hsd17b12a	40	9536.28566100211	13	3901.82188890615	38	2513.74852776343
996	ipmkb	40	431.22464203438	40	388.792512735753	45	406.840367022813
997	ISCU (1 of many)	40	211.883464264069	36	157.140864311098	35	238.189903492712
998	klhdc10	40	536.401070571251	13	1011.85576902249	43	1637.651503556
999	lin54	40	140.762091503592	30	129.252996011904	24	98.894643223825
1000	lipia	40	944.882946333419	36	1588.84253786213	30	657.704933537062
1001	lsm14b	40	10445.0046968382	40	25044.1372784014	43	1655.84186685816
1002	lsm8	40	448.566989739801	16	919.912372062356	40	291.465668830824
1003	lypla2	40	1307.31297849003	36	1985.04607890172	43	357.355933302438
1004	marveld2a	40	1271.29149105859	36	933.500338310048	43	478.910688043257
1005	mcm5	40	755.348089879607	45	448.121290485763	20	663.52041395307
1006	mea1	40	256.290719738652	34	315.913679291374	39	233.498966602437
1007	mfsd4a	40	191.442926586703	47	191.387811935591	41	133.558868272419
1008	mgat5	40	60.1910554944019	40	67.1019424618766	27	75.4186043888242
1009	mid1ip1l	40	12242.8540665238	41	13144.1638541241	44	10480.0292503343
1010	mkrn1	40	1625.10082157707	38	819.837738391248	40	1442.32854444817
1011	mpp5b+eif2s1b+im:7140055+si:ch211-105d18.7	40	310.238595635803	13	501.17610119031	42	835.440556560791
1012	mppe1	40	105.860357360123	40	360.429224922554	40	516.846334274041
1013	mrs2	40	107.456434588388	25	180.10871985907	31	460.632287005555
1014	mtdha	40	1136.51006857489	45	1780.76129146272	47	2029.96625039998
1015	mtm1	40	271.619148069742	45	708.999904493237	30	420.869950070706
1016	mxra7	40	45.0311931927215	30	92.7796272114122	22	118.071020409173
1017	mycb	40	47.0463050207405	36	25.881122458419	31	125.382181012598
1018	mylipa	40	1414.79004111281	41	2265.16968789938	46	3840.98862933825
1019	myo5ab+bet1l+arpp19b	40	275.56691961952	34	362.091291517347	46	652.664317712232
1020	ndufaf4	40	503.697030354719	36	695.645350386648	27	112.565308973194
1021	ndufb11	40	349.251567425615	15	718.936045260923	15	234.742736891929
1022	ndufs2	40	608.997663447188	13	3875.54818461666	37	581.181104549609
1023	ndufs7	40	143.995980802645	45	259.944579495481	47	263.400050201359
1024	nedd4l	40	223.205138256524	13	380.356612278405	20	546.433801770847
1025	npepl1	40	2344.0131353135	36	1412.20622695316	40	1347.76678617388
1026	nrg2a	40	71.510138927142	14	104.499780745971	10	81.7074602377173
1027	nup210	40	149.029151805732	16	129.406898942697	45	151.531077964731
1028	nup43	40	193.64392987738	19	221.694860919399	22	362.000125973867
1029	otud3	40	121.242233916497	37	337.905887891578	23	93.2623948147023
1030	paics	40	242.116640583995	41	391.886241219676	19	233.876408226448
1031	palld	40	835.770434811753	41	1608.21023600362	32	904.76821755868
1032	pank1a+dre-mir-107b	40	203.752844339058	46	422.771551402949	45	261.426222254189
1033	pcna	40	6051.80422671417	36	10986.949637067	43	8959.64357743548
1034	pcsk6	40	2228.74548152414	36	1170.88145489601	28	556.835755773155
1035	pdcd6ip	40	2351.23497757902	38	1916.6227763072	38	500.794461695308
1036	pdha1a	40	173.281986522277	16	1069.12546937354	21	355.807106447255
1037	pdia3	40	628.684777749922	37	968.055471181653	30	526.632736629653
1038	pfdn4	40	384.972747333738	38	405.751683951386	35	335.475147139718
1039	polr2l	40	2149.58040352177	40	4410.29024742892	37	1359.23609129003
1040	porb	40	293.414553318809	41	502.805742715566	44	1249.626506428
1041	ppp1r12a	40	768.706531023048	47	1605.05130626975	48	1160.86238859691
1042	ppp2r1b	40	428.543404923804	16	390.629842091384	31	654.490726536849
1043	ppp6c	40	227.238447131665	23	389.655110338132	38	417.090587290661
1044	ppt1	40	441.165202986016	14	543.854485715236	39	601.575266516075
1045	prkag2a	40	108.527107280893	47	227.317757090788	49	252.210227916654
1046	prrg2	40	100.620903289563	41	387.65547576877	43	5472.5363031277
1047	psma4	40	214.674809866821	22	408.36713251523	35	587.608294117525
1048	psmb7	40	658.728101357482	15	515.99950865554	37	843.319803643771
1049	psmc2	40	123.334687274784	38	196.256005471102	35	400.739479608414
1050	psmf1	40	377.11063749355	20	1300.28544099189	31	1115.80179681988
1051	PXMP4	40	250.442356413824	41	279.643692877574	41	175.834329316396
1052	rab15	40	310.960137163116	41	451.537969491197	44	291.828457923024
1053	rab5aa	40	1942.67034075807	16	1377.87994933058	40	1784.26730629203
1054	ralgapa2	40	499.809643253857	40	331.799272587284	42	350.753664002139
1055	rem1	40	179.378864309297	40	213.340373189188	48	240.961057188681
1056	renbp	40	165.440666532665	NA	NA	NA	NA
1057	rhocb	40	177.345999010972	34	648.995792697679	27	353.461383128845
1058	rnf180	40	402.401691874287	36	546.416997478166	41	1398.57325843059
1059	romo1	40	210.996955887418	40	224.227206624872	32	466.525507842934
1060	ror2	40	345.272712740254	14	436.066264512476	41	1859.18006796805
1061	rpl10+SNORA70+SNORA70	40	10881.0061605046	36	5770.49308010907	40	2425.19800375047
1062	rpl13+snoMBII-202+snoMBII-202+snoMBII-202	40	5611.0253648969	41	14786.6960299589	43	2049.12987491075
1063	rpl13a+SNORD33+SNORD33	40	514.539254028879	15	2297.41857600307	43	3135.4258093592
1064	rpl14	40	13001.8516337495	40	5901.04574709377	39	1759.98466490622
1065	rpl18	40	1373.41247928498	14	1140.69040549486	44	2226.41031878639
1066	rpl18a+SNORA68+SNORA68	40	20341.4233725344	36	7963.1756936816	43	3405.57351092454
1067	rpl24	40	5125.01786750549	41	3137.78259522325	42	1989.68313250019
1068	rpl29	40	2431.71708492383	16	3460.26431608261	42	5637.05917733314
1069	rpl34	40	370.637514828183	15	667.649042042219	37	1695.57984690805
1070	rpl35	40	2225.64725428981	41	1619.40160069486	42	897.583720374247
1071	rpl36a	40	4180.96467716941	41	1957.54628639628	42	2489.15537583681
1072	RPL37A	40	465.318776983705	41	329.037375330142	38	943.27880984764
1073	rpl38	40	1914.53513162919	38	543.568853334509	41	2394.60628987936
1074	rpl39+SNORA69	40	834.945161323603	41	3550.41334118936	42	2181.54363376001
1075	RPL41	40	17402.6243022626	41	8603.35736015579	43	7250.09209843311
1076	rpl6	40	1310.69675854297	41	2862.34796736634	44	2167.44449174278
1077	rplp0+SNORA63+SNORA63+SNORA63+SNORA63+SNORA63	40	1149.56189873598	38	687.464663883283	41	4437.20639635335
1078	rplp2l	40	1119.6975996317	36	2257.02823873022	32	1485.09164801203
1079	rpp25l	40	187.429579380058	41	462.932408192241	43	669.232218999707
1080	rps12+SNORD101+SNORD100	40	3293.27185278932	36	2133.13710794114	44	4359.9871057314
1081	rps15	40	5836.1789303171	15	2697.82265506499	42	2710.67378908424
1082	rps16	40	3046.52419376056	15	2607.3408189335	44	1895.67881300595
1083	rps17	40	2554.3339289421	36	5302.19657733825	42	2070.23488522969
1084	rps19	40	983.413873034927	40	414.483232911884	43	686.411527849685
1085	rps20+snoU54	40	30393.8895719582	41	11369.2645316167	42	4215.00709721053
1086	rps24+qrfpra	40	2032.84844465103	40	1287.67188863612	42	1100.6095232601
1087	rps25	40	445.578707526447	41	468.724618825042	39	1755.84707086031
1088	rps27a	40	1116.42802936029	15	1482.10834830903	42	1867.12126469392
1089	rps3a	40	1457.14445713988	38	2761.05779066895	42	1474.48000891482
1090	rps4x	40	3511.4560534493	15	5452.23877834939	43	1294.9126200657
1091	rps5	40	361.029690333052	41	472.33078346951	43	1291.6076049281
1092	rps7+SNORA73+SNORA73+SNORA73+SNORA73	40	554.107970896855	41	578.779540178564	42	1388.54557487652
1093	rrn3	40	446.707750684637	35	535.842297816289	42	266.853954265644
1094	rspo3+cenpw+si:ch211-195p4.4	40	456.03981606746	15	2270.88382418928	32	898.039885202977
1095	sav1	40	241.104863988437	15	262.003784824511	39	192.545347704137
1096	scamp2	40	62.0782550304608	41	114.923084119785	39	195.391763329946
1097	sec22ba	40	79.697816049164	40	124.06868623336	31	205.778245415182
1098	selt1b	40	529.001728442362	34	1463.09331697502	42	622.769084946072
1099	sema6d	40	133.795903070117	41	41.7861477022039	29	130.127173307767
1100	serinc1	40	455.39218909672	16	895.466307372451	45	1886.76375953878
1101	sgpl1	40	278.501279448312	16	832.561398803139	32	509.922648730691
1102	si: dkey-225f5.4	40	187.07614149825	20	843.482473157429	35	1418.42593626496
1103	si:ch1073-15f19.2	40	201.185590692377	29	204.571689176063	33	102.604486869401
1104	si:ch1073-456m8.1	40	69.5864253094129	36	110.477833733909	36	169.721395549401
1105	si:ch211-129o18.4	40	207.8469161807	20	161.299870139331	49	93.3658976982115
1106	si:ch211-156b7.4	40	160.124837376325	36	275.24438475417	36	277.654342530578
1107	si:ch211-186j3.5	40	74.2526880412768	48	46.3484907029016	NA	NA
1108	si:ch211-266k13.3	40	248.725744844951	NA	NA	NA	NA
1109	si:ch211-286b5.5	40	93.8782716341784	13	249.977004513369	29	179.947750620478
1110	si:ch73-138n13.1	40	1651.47318501131	41	1251.98479928183	31	1017.4173300074
1111	si:ch73-308m11.1	40	93.9571264861437	37	36.024488407656	47	106.708752781964
1112	si:dkey-13i19.8	40	845.2507322132	36	886.48096576001	42	3707.0364795563
1113	si:dkey-167i21.2	40	344.876646935262	45	316.760457498902	44	236.645464799894
1114	si:dkey-188i13.7	40	80.7934583217632	40	156.110794256949	42	587.403356449508
1115	si:dkeyp-68b7.7	40	2266.74688553115	36	2757.27527650712	30	1089.80719610105
1116	si:zfos-128g4.1	40	181.497195162078	42	260.401809314729	16	63.1043616802762
1117	slc29a1a	40	315.75402555672	13	390.327473314554	30	611.014512267055
1118	slc35d1a	40	72.3284563230401	44	88.3467156738675	49	257.647699226518
1119	slc9a3r1	40	356.867069762647	41	460.586359106256	43	366.806549151012
1120	smarcb1b	40	878.030109521464	38	2058.02208445155	37	252.519874788228
1121	sptlc1	40	459.68762191514	41	649.647747841131	44	714.293785214741
1122	srprb	40	1238.46915283078	36	1438.82495471655	44	2751.1828893378
1123	ssuh2rs1+seph+seph+BX469901.1	40	5559.62453618685	46	2723.5713765223	40	1710.27704165993
1124	sumo2b	40	635.803550758825	15	491.742401137198	44	2097.84249410917
1125	syt9b	40	90.7713013565122	44	179.456571320152	NA	NA
1126	tbpl1	40	245.458852743146	23	862.588294392241	37	618.328330188424
1127	tcea1	40	418.340612847667	15	1718.13472407937	45	793.429430139832
1128	tcerg1a+AL954718.1+atp6v0e1+rpl26+noa1+igfbp7+b4galt1l	40	4079.85989398442	38	2900.12280897756	44	2585.23494569638
1129	tdg.2	40	51.9488108321303	3	26.4932080024237	7	49.4099258387151
1130	TESK1 (1 of many)	40	53.3878636423461	41	153.197881238506	38	395.170017069769
1131	tmbim4	40	148.7924576016	16	338.828861582148	46	604.53520813927
1132	tmed5	40	2600.9608646372	41	2456.63551097913	44	1157.68038497021
1133	tmem115	40	253.073806729798	46	465.355891539056	32	452.073700925292
1134	tmem241	40	317.680501667154	34	216.825074446009	49	100.453621094162
1135	tmem258	40	492.389191068979	46	456.392267240803	44	1267.28728622481
1136	tmem59l	40	1127.07533034603	41	763.938760582026	40	385.136290572147
1137	tnpo3	40	373.914148898167	20	622.031760654438	30	616.8905489015
1138	TNRC6B (1 of many)	40	962.541973489539	20	909.455864549718	30	712.011396710774
1139	tpd52l1	40	66.225647611641	34	73.8205183079932	NA	NA
1140	tspan31	40	11431.3240168723	36	4829.94920362207	33	1055.91730785311
1141	tufm	40	275.614358272324	46	714.373346018947	40	493.663763629395
1142	txndc12	40	404.430316590385	41	311.82202923962	29	539.153326724505
1143	txndc17	40	587.141853299594	45	261.457357694559	38	199.758222254714
1144	uba52	40	209.818076863058	38	202.582873013587	32	169.914814088212
1145	ubald1a	40	1521.36210876566	16	1245.11769454172	32	1032.820041403
1146	ubtfl	40	532.583532639879	38	425.406870651013	20	358.196117263317
1147	ubxn1	40	204.055184601308	14	242.330917736217	36	176.124511790827
1148	uckl1b	40	286.44965964507	46	361.239215022756	38	708.024436453432
1149	uncx4.1	40	157.00501343481	40	186.900880072519	16	50.4057519558658
1150	uqcrq	40	1288.10571671692	41	2200.20665762148	39	2047.03920530989
1151	usf2	40	92.0824741073484	15	256.117165285672	31	559.4055571726
1152	vmp1	40	777.888022828452	34	2869.30215286035	45	1396.96353251561
1153	vps54	40	201.5050049434	29	145.868207108895	5	67.0544030773231
1154	wdr13	40	128.474022307857	40	164.41955070638	37	221.83326948859
1155	wls	40	475.742285533811	46	1149.60454568663	46	868.054532494406
1156	wu:fi42e03	40	640.048784417309	20	1218.90236356882	32	2101.75414476208
1157	yipf4	40	640.631989216542	36	592.784033714729	30	640.989009325161
1158	ZC3H7B (1 of many)	40	134.522288600959	21	311.046264457536	40	465.300875850178
1159	zdhhc18b	40	2672.47704299192	34	3472.24726978219	29	1898.71694833163
1160	zdhhc24	40	655.932341946286	41	618.879459303334	44	1760.47977536003
1161	zdhhc3b	40	145.301391871953	18	51.3794169594682	14	68.8299817519688
1162	zfand5b	40	1505.29884829777	46	2817.667221288	48	4349.72796636247
1163	zfand6	40	749.654303041436	34	1094.76781348448	45	1526.5913871128
1164	zgc:110063	40	265.703793132778	36	688.649966569134	40	374.087707473856
1165	zgc:171426	40	235.894895673335	17	931.997334256546	37	501.861557614532
1166	zgc:55943	40	246.885602729605	15	262.139136901501	30	1125.12535978415
1167	zgc:56106	40	390.428472091527	36	412.092697029328	41	459.061324278141
1168	zgc:56493	40	747.336660222179	NA	NA	32	157.492442211438
1169	zgc:77118	40	3641.55899188745	41	13214.1392376501	45	7922.21080109507
1170	zgc:77158	40	60.8883530712591	36	212.574321761943	41	213.101311826136
1171	znf576.2	40	321.84436292651	41	337.419444626364	45	687.076242515263
1172	znf598	40	680.002534154038	36	378.115729930794	31	273.850985204792
1173	5S_rRNA+eif3ea	39	975.348165031275	15	2190.68995376178	40	1242.28574011048
1174	adat2	39	128.29468666145	38	629.284815974904	32	180.402728265079
1175	adi1	39	248.808581817157	14	1070.03548179149	20	129.864858864612
1176	adnp2b	39	1098.32057804917	15	2776.90390771924	32	1629.3866623155
1177	ahsa1b	39	431.291854465621	23	906.060866130257	29	747.839024801347
1178	akirin1	39	5849.25737518923	14	12261.520617132	44	1255.56371536751
1179	alkbh4	39	76.0753947334616	14	183.343962361097	34	590.219395526763
1180	anp32a	39	2656.1030936711	41	4851.81498358168	32	1316.07262348121
1181	arhgap10	39	393.480600009026	14	543.513776666718	36	507.39166101601
1182	arl6ip4	39	201.039514012226	36	231.050711763249	31	417.457144379984
1183	arpc1a	39	132.271160147041	46	254.492865885457	40	1397.98284125504
1184	asb3	39	529.153664058014	14	734.817516159032	38	352.939267799069
1185	asnsd1	39	164.269100129488	22	406.967698932441	20	776.199690226525
1186	atp5ia	39	2085.77370765304	13	3873.43430680079	32	2739.36344834068
1187	atp5l	39	8245.12566911807	13	3289.77856610663	38	999.168764718824
1188	atp5o	39	1765.17012679628	14	2160.10412329471	40	1476.18061324205
1189	atp6ap1lb	39	67.183874303031	NA	NA	48	73.9612475836252
1190	bbs7	39	70.977469531876	23	174.568884452482	4	36.8371559552282
1191	blcap	39	9222.06968679622	36	4648.56936692882	44	3808.0768940065
1192	bmi1b	39	6099.97955568044	46	3787.7399389366	42	531.573429868476
1193	BMT2	39	123.637957613368	29	38.5662766748519	NA	NA
1194	bora	39	132.592131016796	38	273.08868424486	43	981.480567395706
1195	bzw2	39	105.09352023014	19	231.30128424076	37	387.72308294505
1196	c23h20orf24	39	1138.54259250429	36	1781.43472124907	32	1396.71848321334
1197	calub	39	1976.3923132557	36	3035.98686800426	43	4654.51071240939
1198	ccdc58	39	67.9767458788128	NA	NA	NA	NA
1199	ccnj	39	82.5109878280205	17	212.10429484014	40	327.911134474767
1200	ccnl1a	39	343.500588709171	16	519.808837629345	38	290.344122790355
1201	ccz1	39	571.297463279065	36	736.698171393576	37	1034.39551268601
1202	cdc123	39	90.6261642611267	17	137.899279796644	NA	NA
1203	cdc42	39	1001.90092684532	36	4619.0260827898	45	1184.93324587196
1204	cdv3	39	1161.56975220479	15	1305.81218202602	34	863.027439975864
1205	cfap20	39	1698.28203906605	16	1291.73846092801	37	378.925472717929
1206	chfr	39	1276.83277743998	38	1350.27307408894	32	1265.96052293331
1207	chsy3	39	262.818379943688	47	81.9811971201659	NA	NA
1208	cluap1	39	115.072667212635	6	76.3626655987851	10	47.3277602992806
1209	cnpy1	39	293.611711725131	41	1522.3340419833	41	713.686637215271
1210	cope	39	3473.26681257147	14	3267.64539107879	32	2957.9792154338
1211	crtc1a	39	157.830232043431	39	27.9446136847865	NA	NA
1212	ctu2	39	128.103201061139	23	414.196189108696	33	246.083061303707
1213	cyp4t8+arnt+ppp1r8b+mrpl51+SCARNA1	39	445.75617626084	16	752.295238517979	45	890.468298593112
1214	CYSTM1 (1 of many)	39	367.788874769091	47	441.705270949589	42	2390.15739351181
1215	CYSTM1 (1 of many)	39	367.788874769091	47	441.705270949589	46	446.929073300379
1216	CYSTM1 (1 of many)	39	367.788874769091	15	1199.78837445656	42	2390.15739351181
1217	CYSTM1 (1 of many)	39	367.788874769091	15	1199.78837445656	46	446.929073300379
1218	dap	39	1314.60523834905	14	3223.91740648534	43	2841.82036534727
1219	ddah2	39	354.532011782038	17	344.911518184716	12	389.999705205002
1220	ddx51	39	52.6967059344497	NA	NA	22	227.16066378165
1221	dhdds	39	555.611022046423	41	768.709094149296	15	165.80810003613
1222	dldh	39	909.140186014133	23	623.886571515028	37	1076.30367087077
1223	dnajb6a	39	713.901284421094	36	1597.01728111062	45	351.081796516668
1224	dnajc5gb	39	33.9164174390941	21	186.491804934803	14	180.637571289071
1225	dpy30	39	77.734943587633	13	503.535407901815	43	1168.47688781715
1226	dynll2a	39	1372.5768363718	41	679.384631772147	31	1122.66668152413
1227	eif2d	39	44.4129841507318	14	381.727085420739	23	144.93369709356
1228	elp6	39	105.119932344807	12	104.303759513455	12	239.353347551178
1229	evla	39	3011.16149443028	15	990.306652231642	37	532.901343612692
1230	exosc2	39	2664.74362742767	13	1497.84157132885	32	645.343648947142
1231	fam213b	39	94.6226165589035	20	300.083219209884	22	154.511481105806
1232	fbxo25	39	72.1636619550417	19	61.4580666289231	NA	NA
1233	fbxo45	39	71.3710141901934	15	161.384631277791	18	339.401135380279
1234	FNDC4 (1 of many)	39	140.942728788965	14	202.320922749115	39	78.4596037319286
1235	foxk1	39	218.954185383152	35	111.877531850235	31	232.706309097976
1236	foxp1a	39	108.836486520934	16	251.052719206073	32	310.849191707697
1237	g2e3	39	3816.47390098524	40	956.937258631528	35	312.47539225168
1238	gabarapa	39	237.714935570367	14	471.586305330457	31	308.899111467652
1239	gak	39	312.542353959294	14	376.072277453223	31	532.663876717511
1240	galnt11	39	171.540903833464	41	206.89497434017	38	114.042475794217
1241	gatsl2	39	620.933649730806	19	998.655512060491	48	1175.59056127701
1242	gid8b	39	144.697082414816	32	178.840048489426	29	352.358600981194
1243	glrx5	39	285.717092969216	15	1394.19520007614	42	1235.81237885332
1244	glud1b	39	769.92363122212	14	604.517254891494	21	791.317348059403
1245	gpank1	39	197.760920106511	36	141.34069605757	21	233.916225340981
1246	gpr107	39	2200.60157875347	41	2414.89165197166	44	1099.60763772099
1247	gpr153	39	449.983678581084	13	1744.28708207052	17	312.823914459176
1248	GPR180	39	121.970964360662	36	114.701722751538	6	102.187438965138
1249	gpr19	39	362.983394032022	20	45.6484149394464	NA	NA
1250	gpx1a+brk1	39	143.963740992053	20	314.485697761789	32	2391.91280408929
1251	gramd1c	39	131.483217826696	46	241.190543930168	29	560.536528688455
1252	gys1	39	371.977671981529	23	608.219314534051	12	742.921553055573
1253	h2afva	39	9600.82783563586	14	16460.8724449829	44	6852.9210414564
1254	hiat1b	39	5969.55514184064	46	840.649384680344	43	162.471179526584
1255	hip1	39	215.709971547134	17	547.666931503316	47	274.23899879875
1256	hmg20b	39	123.434927663839	39	244.570458619166	19	301.327489282015
1257	hnrnph1l	39	1991.22316372538	20	1433.12763079127	37	989.755405699284
1258	hnrnpm	39	922.911744039959	20	1050.18719080102	42	1757.81305714583
1259	hnrnpr+CABZ01067086.1+gpd1c+dnajc8+atpif1a+adgrb1b+CU634003.1+lingo4a+si:zfos-632h11.8	39	10421.8928154429	14	4289.51409830621	41	4081.17376382585
1260	hypk	39	434.001922110014	20	986.069854446015	32	1432.04648814747
1261	igsf21a	39	97.8117211888061	15	232.577415201574	18	53.8346424259968
1262	ikzf5	39	165.378317973432	38	233.307049726865	19	779.744328291506
1263	ildr1a	39	4542.11046889364	36	3319.17974503577	31	837.335687892968
1264	impdh1b	39	288.52778190748	39	192.986050315119	39	131.951927274207
1265	iqcb1	39	114.007422365993	13	111.726095107354	NA	NA
1266	irg1	39	171.597037931576	39	115.08997023115	38	60.2045745863448
1267	kdm6ba	39	604.517405734191	47	563.291340436897	28	474.055244121056
1268	krcp	39	2639.79258921617	16	3405.47515069598	29	3070.10720225588
1269	lbr	39	1158.74773996728	46	988.294853895438	45	1214.96889247886
1270	ldhba	39	2508.12761366109	14	4436.88068906035	41	5328.10889332897
1271	lsm4	39	9265.02727221749	36	8859.4067470013	43	1538.22301982449
1272	magi1b	39	90.595148767369	13	222.318426288589	37	109.365957396498
1273	map1lc3c	39	10003.2770532578	41	14996.0661862213	40	5365.82193918594
1274	mark3a	39	1835.09131735999	40	1691.40357676032	39	609.58016692353
1275	mcts1	39	107.391149777538	41	238.077542586184	41	878.378369429106
1276	med20	39	140.399028361774	26	129.809766753913	37	293.997439033932
1277	mettl9	39	257.14442982448	20	908.349838244231	32	700.905124710866
1278	mfn1b	39	206.623068517979	19	310.392414445299	11	161.367982749804
1279	mgst3b	39	202.831974773564	46	347.834165940375	30	330.278155413002
1280	mief1	39	750.780996485864	20	716.002239344037	36	555.545412395645
1281	mis12	39	100.073797594992	16	103.668087787949	19	231.273694463058
1282	mitd1	39	105.329862669269	20	352.100358706882	36	433.115536542176
1283	mmgt1	39	426.784984906479	36	952.14394634914	43	1702.48049057515
1284	mpp7a	39	1507.76657332562	14	839.092967049474	34	778.211649907152
1285	mrps14	39	632.964649387119	45	237.393752823623	47	108.053919699577
1286	mthfd2l	39	81.8446520555371	12	92.19281347274	45	121.336573704602
1287	mtx2	39	255.645852775071	5	40.660700907222	25	53.4706924301703
1288	naa40	39	3833.22131894019	13	3861.47184493104	32	1538.98342570115
1289	nabp1b	39	127.525514607603	22	239.982851693966	38	1224.07208621215
1290	naca+SNORD59+SNORD59	39	252.051275764729	41	1071.2771759173	32	1044.62640829497
1291	nbeab	39	118.761889492022	6	144.542476635319	NA	NA
1292	ncoa5	39	890.35324431086	14	2045.7849165966	39	755.342080287656
1293	ndufa11	39	4638.97951696203	13	6730.52154431379	38	1280.32793925284
1294	ndufaf6	39	46.167548030379	NA	NA	NA	NA
1295	necap2	39	147.122961996419	20	672.32034653802	36	743.338207540681
1296	nelfe	39	1437.80238436062	14	937.077477460417	37	724.964170097229
1297	nhp2	39	5278.53077952799	46	2415.71267973475	43	940.798056030383
1298	nomo	39	323.312924658223	36	373.508328949578	45	510.066125089483
1299	nptna	39	121.637979207797	37	242.281921147777	44	520.283223895299
1300	nr1h3	39	208.140674992195	15	208.768620494241	45	293.089975461712
1301	nrbp2a	39	821.493312263654	13	1665.3876716102	30	992.595114219274
1302	nrd1a	39	139.643958102108	21	112.853838149489	35	491.632545985467
1303	nup107	39	250.987415611085	15	521.959088136697	35	830.004403455685
1304	oaz1a	39	420.274475618437	15	1012.00258706307	30	2480.26888633434
1305	oclna	39	11087.2492378855	36	3876.45309367027	43	3317.67964003734
1306	osbpl7	39	606.804940374554	25	755.26262917555	35	1226.7596551058
1307	ostf1	39	112.818224243494	17	280.161651954822	36	922.666214582102
1308	otub1a	39	93.9072786692072	24	70.9605905487437	8	41.408768856927
1309	pacsin3	39	182.952378037208	14	327.434715104652	40	1148.53658546863
1310	paip1	39	2789.17064133295	15	5256.67053284783	40	893.329472349767
1311	pds5a	39	547.408957655402	36	707.727283465746	31	554.510561176885
1312	pfdn1	39	311.9041754342	18	365.390046485615	35	477.408699522425
1313	pgam1a	39	1003.67088221594	41	1566.1664716503	31	1053.31862322385
1314	phax	39	618.362137649096	14	929.120905302721	35	2008.13592389567
1315	pi4k2a	39	124.660590241579	13	112.34157844045	40	261.945312075878
1316	pias1b	39	260.237017477648	34	323.117710303342	31	410.840144988066
1317	pigw	39	214.912952557604	29	123.923884141648	9	271.639435187091
1318	plk4	39	171.178743867472	35	399.358384136729	37	220.631481009285
1319	pomt1	39	55.081840212689	13	68.6246116152839	30	299.467367539209
1320	pop4	39	495.460516751998	14	2359.55942121568	41	1461.81772691555
1321	ppid	39	381.654058504028	18	327.521144378657	21	379.93938861629
1322	ppp1caa+suv420h2	39	2614.50035662342	14	4477.66743819079	41	1541.62664783255
1323	ppp1r13bb	39	71.8056308664249	17	90.654224774668	17	391.391687472362
1324	prkar1b	39	99.418090438565	13	288.412264343476	16	150.407360665686
1325	prrc1	39	97.9190872824458	38	127.641032506347	43	651.325804118914
1326	prrg4	39	803.693789494008	36	1483.29852048256	43	1914.81853363284
1327	psap	39	13591.8877317678	41	20860.184591959	44	8176.12953927966
1328	psen2	39	278.326462683237	14	297.339767443443	18	129.556071457196
1329	psmb6	39	166.324419298364	23	210.842214055165	13	107.275734770024
1330	psmd14	39	1757.14981777915	15	6731.08374132125	40	2703.46479910436
1331	psmd6	39	1196.48407614305	17	1270.93500271905	34	1013.66268309322
1332	PSMG4	39	231.412700888493	21	399.069016057191	6	267.071028890014
1333	ptp4a2b	39	1781.36242690796	20	2399.59069686417	41	2845.05035558814
1334	pygl	39	363.933673345259	36	459.58481544857	32	207.055413535536
1335	rab11fip4b	39	810.396334418304	15	840.370058398311	35	291.227567179864
1336	rab33a	39	118.238839448206	7	96.4485660270937	17	107.280789063253
1337	rab7	39	37.3842086566189	12	120.786245697121	40	397.611834644306
1338	rabgap1l+gpr52	39	1149.3686120247	13	613.908423007623	32	460.002624409338
1339	raly+5S_rRNA	39	158.025190986028	18	26.6488690983332	NA	NA
1340	rap2c	39	785.085139762041	14	1032.40253424979	42	1416.05027409416
1341	rbmx+SNORD61+SNORD61+SNORD61	39	318.380688401622	14	653.97838798508	40	670.943527104539
1342	reep3b	39	2276.09808437161	41	3923.62893545036	43	1779.88771481455
1343	rfx2	39	81.1633659903691	41	1064.61483171923	30	290.075408453555
1344	robo3	39	76.7027538929071	NA	NA	NA	NA
1345	ror1+si:dkey-209n16.2	39	75.311242128899	21	100.464851970266	16	109.806326792366
1346	rph3al+doc2b	39	239.603876545579	45	50.6320374042856	NA	NA
1347	rpl11	39	1547.90166290238	38	1802.18929643207	40	2301.24407191478
1348	rpl19	39	1159.69623332253	38	1124.49443264677	39	2492.72257808768
1349	rpl27	39	1474.78528779439	38	694.324389906361	44	540.311477160281
1350	rpl28	39	1358.15071150382	15	2558.86542202028	43	2211.47218454277
1351	rpl30	39	638.92862325762	36	791.44999085264	41	1143.4478616495
1352	rpl7+SNORD12	39	145.31555081214	39	118.291843658397	44	929.458062024545
1353	rpn1	39	1108.24104363424	36	2060.64237135711	44	1019.17029103907
1354	rps18	39	1497.25235406388	13	3085.93404523739	39	3782.59974341151
1355	rps27.1	39	309.491853029298	18	535.016171464932	22	959.864319519331
1356	rps6	39	876.954172900903	15	1262.13786364911	44	1676.87960686625
1357	rps8a+SNORA47+SNORD46	39	844.817759880054	22	740.632499417635	39	1093.66528406222
1358	rpz+rpz2	39	316.645730425995	15	2192.78361061276	40	3192.48543154933
1359	RSBN1	39	225.997697625825	34	2538.21853279605	48	911.818283034586
1360	rsl24d1	39	5411.99646576939	36	1618.02073891998	41	1339.37158649657
1361	rybpa	39	733.412838823511	14	914.332804084515	29	599.867296741044
1362	sar1b	39	359.176483235673	16	702.506160149668	40	1737.23338157578
1363	sars	39	47.5229398237243	38	94.4988484056347	15	107.417476068162
1364	sat1a.1+sat1a.2	39	177.265872108085	38	43.3578820238415	37	47.172879987011
1365	sdc4	39	3483.01889791288	34	1996.80761174626	45	881.845514134566
1366	SENP1	39	468.247280166931	20	261.398817524671	36	208.302827811351
1367	sep15	39	6275.64047890033	36	3457.77094154025	42	2189.42365962554
1368	serinc5	39	6931.00791395612	41	1344.11501094233	40	774.137576429235
1369	setd3	39	268.060485612383	21	106.409923303921	31	72.5592669148278
1370	sez6l	39	53.6887931474681	14	116.394845679197	18	93.3122207634957
1371	sft2d3	39	387.468180385525	41	1137.85760281688	43	488.50713677575
1372	sfxn1	39	62.586615169376	36	84.6997059809214	6	54.6804430603599
1373	si:ch1073-325m22.2	39	161.013100896706	16	670.973041137916	21	289.958945121375
1374	si:ch1073-435i13.1	39	91.8109614752455	6	297.978319051484	3	97.8930507095419
1375	si:ch211-116o3.5	39	992.357914396541	14	420.141094565087	34	466.073723256749
1376	si:ch211-199m8.2	39	91.8355937393229	19	102.485408498135	14	54.8118790014874
1377	si:ch211-202f5.3	39	262.442715632538	15	595.542448723815	30	752.261174057423
1378	si:ch211-212k18.5	39	522.086278543755	15	243.057166224658	17	66.5030384303461
1379	si:ch211-235e9.8	39	408.819002790358	16	778.481629424973	12	495.299126455542
1380	si:ch211-7c8.2	39	1084.39994645741	14	998.609507195736	41	3052.39079921277
1381	si:dkey-172k15.4	39	108.784266132898	37	120.5987231463	10	69.5947498847912
1382	si:dkey-190e14.2	39	60.957509457148	37	42.6357199473382	39	76.9743321391902
1383	si:dkey-202i12.5	39	80.0236900253698	15	79.3110110291147	NA	NA
1384	si:dkey-23f9.4	39	512.885877039396	14	2288.99292904819	40	564.479506813259
1385	si:dkey-256h2.1	39	442.82870875925	14	5389.19014014343	32	1490.70765284902
1386	si:dkey-42i9.6	39	141.634380677129	34	155.852125885198	48	347.224554574513
1387	si:dkeyp-121d2.4	39	89.4971121902419	38	72.5433638115303	25	52.1287279652933
1388	si:dkeyp-34c12.1	39	61.7130431310637	37	206.551539954267	41	276.753511462649
1389	si:dkeyp-87e7.4	39	1795.53920535799	16	1939.92295091191	30	1033.49304716363
1390	sigmar1	39	1568.98048357969	41	1482.50944664905	28	553.015366812005
1391	slc12a7a	39	60.1968392828606	15	158.131606523963	33	160.756086861327
1392	slc1a3a	39	209.777354733812	NA	NA	NA	NA
1393	slc25a46	39	47.7122558811344	40	69.6808494573546	43	221.483944402323
1394	slc27a4	39	1804.85074687192	19	729.733072664133	23	138.101056920808
1395	slc9a7	39	337.814296442001	34	423.814990958026	31	197.501368508249
1396	smarce1	39	756.805081586325	14	1961.62749885924	41	3001.59720018651
1397	snrpd1	39	702.992060785196	36	635.767972323786	43	1257.69971252903
1398	snrpe	39	4689.97472435465	36	5472.36107884178	32	444.180531361927
1399	snx4	39	102.319877855916	38	251.983744998357	37	830.705220872359
1400	snx5	39	100.990698361017	14	303.797289859345	21	471.504745931919
1401	srp19+pym1+si:ch1073-299b15.4	39	149.693933121519	20	291.379762223503	11	336.08869022004
1402	srrt	39	307.129717964162	14	1066.6296101839	39	1162.6492892924
1403	stk35l	39	2084.30473472585	13	11263.7715036964	29	5775.49205723207
1404	stx12+trnau1apa	39	37.68126300541	37	62.5798201183379	33	258.493089927041
1405	stx17	39	21.2039940478065	10	58.3532752948667	NA	NA
1406	taf7	39	269.801903670297	15	408.654771285881	39	386.965683810819
1407	tapt1b	39	113.904336087846	46	1006.6467466708	35	135.205277161097
1408	tlk1b	39	505.241664163266	14	725.729301450803	36	369.272733555108
1409	tmco1	39	777.756142225235	15	1925.66158532214	44	3350.27091108008
1410	tmem110l	39	83.6603724491607	20	67.3650647019446	14	224.135094950319
1411	tmem33	39	3523.58918883152	41	1750.19163035469	41	976.991540462086
1412	tmem64	39	95.1726669690115	34	202.109703205	38	203.328518656162
1413	tomm70a	39	275.318307985133	16	381.707310550824	27	271.677764598309
1414	tpd52	39	62.023715317849	47	231.616170404976	19	93.4595934718828
1415	trappc13	39	3994.53680530304	20	5609.2262048719	40	2502.21975327901
1416	trmt61b	39	213.907717832434	13	241.115663428259	28	77.1163835763288
1417	trpc4apb	39	111.212383950491	49	98.9537574554049	49	146.976387405726
1418	tubb4b	39	6167.77291688119	14	13883.9992066629	43	4440.3901192416
1419	tulp4a+si:ch211-51e12.7+msgn1+si: zfos-932h1.3+prr5b+CABZ01102632.1+BX890562.1+dusp16	39	678.543055444421	14	1878.37425118742	31	3428.84776049003
1420	ube2d2l	39	6527.18190981965	14	4587.75555401591	40	1525.72693103196
1421	ube2l3b	39	444.060496378849	14	895.723410077556	31	738.765239635814
1422	UBL4B	39	96.195707971995	34	411.149982369281	41	451.299921535769
1423	ucp2+ucp3	39	363.224009769902	29	1187.06444392313	37	1626.68017403934
1424	ufm1	39	81.3507808446363	36	124.477080106657	20	371.644747614591
1425	ugt5c3	39	106.996166781319	23	94.4156793014929	NA	NA
1426	unc119b	39	278.870950540223	23	1015.78278857129	33	536.748098125327
1427	UQCR10	39	14410.2972359525	13	6571.1445802775	33	2039.4546228434
1428	vaspb	39	93.0791185852078	30	228.183287658957	42	154.02463830428
1429	vps26a	39	320.08421199447	36	515.921682866314	40	1202.88656740004
1430	xaf1	39	202.965057052235	46	90.0485061227036	40	92.5166655328702
1431	zdhhc5a	39	232.214092820891	15	350.133745705418	21	346.547153401431
1432	zfyve21	39	281.265550523739	14	786.580736644259	28	264.354522656301
1433	zgc:101583	39	500.05156401273	20	394.734614017047	38	210.171008557106
1434	zgc:103508	39	78.5806258915077	37	114.663634747801	31	224.537728293724
1435	zgc:158852	39	1272.35423071415	14	1019.95050936061	32	514.772359418096
1436	zgc:162344	39	308.612260024317	14	824.533651664613	39	759.704855947803
1437	zgc:165409	39	848.065924420852	13	1237.27965904296	31	435.66833104553
1438	zgc:173770	39	193.13282251077	13	88.8001314827851	39	76.9761663115399
1439	zgc:56556	39	73.3047601011433	37	239.245083204136	34	134.144115501541
1440	zp3b	39	259.637683828408	23	299.769849782073	36	495.925605195215
1441	adar	38	207.750240060992	16	291.250984767628	29	709.318265512245
1442	adcy6a+5S_rRNA	38	57.2819915972925	34	42.5781478369456	NA	NA
1443	aimp1	38	254.711732005793	5	332.476703932547	14	285.12228103334
1444	ankhb	38	263.074140638802	46	235.115660598914	NA	NA
1445	appb	38	126.193348643027	5	39.0022598077619	NA	NA
1446	arhgap17a	38	138.585859275646	6	180.454471465599	12	337.001924177213
1447	arhgef11	38	131.207233619062	34	165.688581236801	12	163.260566415706
1448	asb7	38	961.619401911685	16	1251.20351419987	31	1017.95847326318
1449	asun	38	108.223537148019	13	181.252775787937	35	365.478423254095
1450	atg12	38	192.784838266271	41	442.251122547143	32	249.599766987648
1451	atp10a	38	168.074767021822	47	370.364006345037	49	654.513796401451
1452	atrx	38	925.663011894003	25	3576.28914113663	11	1268.26357149279
1453	b4galnt3b	38	107.311004671345	6	131.464440432942	10	140.727357559166
1454	bag6	38	80.8582614023975	37	108.58968317883	35	328.347406169287
1455	btg3	38	7044.73077656237	14	3937.47618331988	43	3554.13935954016
1456	btr29	38	132.815093694963	NA	NA	NA	NA
1457	chchd4b	38	83.6568659605683	23	222.453909851148	34	653.279915669688
1458	chuk	38	439.368328793323	17	880.568597469122	29	632.603658640587
1459	clns1a	38	188.412716693759	40	387.357824265006	30	802.325077220056
1460	cox15	38	47.5696650808275	20	202.698830583776	38	125.947206444926
1461	cox20	38	68.6678364882502	13	127.337717053379	40	696.364376857057
1462	cpped1	38	71.4974615498814	46	37.815138816597	30	152.011375308346
1463	CT573860.1	38	371.414739717283	17	1137.99727441101	42	1138.41097804716
1464	derl1	38	700.602170378194	41	1163.39681253807	44	809.013102007635
1465	derl2	38	163.754124685954	13	684.098233162001	44	1276.25599565234
1466	dnajc16l	38	138.240692244281	40	151.548130802139	27	150.49919824191
1467	DTX3	38	181.7344555469	46	314.26966533934	47	265.732689024195
1468	eps8l3b+atp5f1	38	131.106712442303	47	183.883813047762	37	176.489142426536
1469	fam208b	38	223.246741850619	23	144.731410072221	24	531.240350811499
1470	fam49bb	38	68.13584654404	22	123.666303028629	28	156.817292744826
1471	fn1b	38	112.991909175894	22	81.0976190062129	NA	NA
1472	gphna	38	85.0222521647141	45	232.266975827881	45	128.588010173418
1473	hmgcra	38	19.5253932930186	NA	NA	NA	NA
1474	hnrnpa0b	38	1768.4790972493	16	10732.9755359799	29	3283.62150487506
1475	hsd3b2	38	33.9788448075141	NA	NA	NA	NA
1476	insig2	38	51.1956085300724	47	43.306695374034	NA	NA
1477	jam2a	38	237.33198690455	41	444.010793955301	44	593.66506384303
1478	katnb1	38	42.0456524923201	37	39.7119589241439	21	58.3367111951149
1479	KIF1C	38	49.3645844507924	29	75.9554713534469	7	74.0418751285909
1480	lcmt1	38	70.9583012664266	22	95.7599314813247	18	274.136228295858
1481	LSM3	38	430.088554219514	41	551.858075007556	41	1351.29496062809
1482	lsm7	38	109.870932952219	15	329.277438875469	40	691.341405818286
1483	mbpb+si:ch211-198o19.2	38	57.4529913552517	41	1233.21533470078	41	205.75458812662
1484	me2	38	130.3262068391	15	65.2942602060148	37	146.285180318719
1485	midn	38	703.558789009153	45	334.139314442912	47	269.817448568907
1486	mrps21	38	296.245605076988	39	91.9241864496574	13	168.253045247231
1487	mzt2b	38	193.642961217617	41	406.286476437239	43	344.977014026754
1488	ndufv3	38	206.759865012072	14	177.720275953391	27	125.444748966123
1489	NOP9	38	353.818523983682	23	610.51324609526	34	647.67025177934
1490	otpb	38	22.9891806846922	NA	NA	NA	NA
1491	pbx4	38	1507.17145813026	41	3367.3558414672	29	1352.2614605488
1492	pbxip1a	38	185.255845035858	16	352.902334214943	45	392.186650254099
1493	pdia5	38	270.508675436487	41	234.82658464183	32	280.791672551441
1494	pdzd11	38	180.750080141195	29	455.189425950477	23	221.243216248174
1495	pex11b	38	267.194459629764	19	370.187928316237	37	277.285057195357
1496	pik3r2	38	205.240942375448	23	284.033996710507	36	362.415368137029
1497	pip4k2ca	38	106.270138601602	15	109.744361569168	15	256.326759950658
1498	ppp1r13ba	38	33.1217369118448	32	101.216909388807	NA	NA
1499	pttg1ipb	38	321.501260010784	41	387.230427597113	43	519.177300323333
1500	rab11al+rab25b	38	79.073832403561	13	99.6413861878135	43	94.8725938794117
1501	rab1ba	38	1492.18778325399	17	3798.50076576306	27	884.979550472269
1502	rapgef2	38	178.060756353075	15	283.711235834804	29	511.552175009854
1503	rbb4l	38	53.7197279017877	39	84.3859181337499	35	346.453953718501
1504	rbmx2	38	647.125582672684	41	412.948772607128	34	1024.23662423183
1505	rcbtb1	38	153.217384068896	17	205.913858069721	24	514.400747563046
1506	RDM1	38	53.4734140871476	14	155.373866290328	27	247.253489358678
1507	recql	38	90.4689856158426	14	110.167786579501	20	60.4471684563017
1508	rhoca	38	57.5308420715861	14	198.553683840716	33	323.276009050369
1509	ripply1	38	25.9044413526293	NA	NA	NA	NA
1510	rnaseka	38	218.820638822176	36	396.796088343082	41	792.297186370187
1511	rock2b+rock2b	38	125.349612398811	14	217.904477968192	39	149.041330816469
1512	roraa	38	54.8882778419397	NA	NA	NA	NA
1513	rsu1	38	42.3844216795507	23	154.784979376991	36	175.755696439572
1514	sass6	38	235.796294490405	25	1067.46782195266	35	1415.81657646944
1515	selt2	38	150.870142930606	13	244.654868978376	21	488.249156995625
1516	sgsh	38	468.591695193692	41	30.0742286534905	NA	NA
1517	sh2b1	38	60.8847463611879	32	136.809122608366	48	286.049706127203
1518	si:ch1073-358c10.1	38	30.590834100713	NA	NA	NA	NA
1519	si:ch211-153i8.2	38	85.9365145117469	4	71.2605352236223	NA	NA
1520	si:ch73-368j24.8	38	37.7565109342678	12	40.0392570413815	NA	NA
1521	si:ch73-46j18.5	38	198.59978218841	23	102.505383235808	34	149.908113969676
1522	si:dkey-21a6.5	38	687.318524841317	14	786.963423095789	45	694.291981998688
1523	si:dkey-97o5.1	38	222.871783206143	14	229.53157976676	34	514.297915728169
1524	slc12a2	38	493.680267764144	18	458.996394806721	26	429.053328257346
1525	slc35f2	38	75.4188805691923	18	146.464573410915	43	536.792765237289
1526	slc36a1	38	63.225131901777	40	97.656243531339	NA	NA
1527	slc38a10	38	78.255572314406	34	189.7659713325	28	363.246016971304
1528	slc5a6a	38	58.046704046222	26	53.8396314818671	29	209.916666916396
1529	slx1b	38	72.7963382437015	13	441.154184457969	37	339.392462804653
1530	socs6b	38	214.496270241285	20	1783.17828783314	34	682.826874786016
1531	SPAG9 (1 of many)	38	67.9156020415619	41	238.917555672871	32	82.7385936366278
1532	srfa	38	38.2845655149463	NA	NA	NA	NA
1533	srsf4	38	1332.1670432924	16	1446.28331032717	43	1723.57749876737
1534	sub1b	38	1187.92717407194	34	1586.87526901252	45	3847.83897432655
1535	suv39h1a	38	93.7148365592991	20	496.12489742879	30	546.760628972605
1536	thoc3	38	148.77639912507	45	298.130180660708	46	1288.5062262733
1537	TIMM21+si:dkey-118j18.2	38	978.802572512038	23	413.894157366296	30	295.897837872427
1538	tm9sf3	38	655.086318632714	16	696.354697092294	47	546.669269687864
1539	tmed2	38	1361.20897779089	15	1058.77901778895	30	2061.90828702872
1540	tmed7	38	6313.50982123329	41	5151.66784856004	45	1282.38813399869
1541	tmem126a	38	49.9734167003016	22	41.1278049077315	33	61.2168482441018
1542	tmprss4b	38	4237.36672868589	34	6677.30432578521	44	4116.044867314
1543	tsn	38	1492.08218539112	32	891.973580520196	47	1155.16162150144
1544	tusc2a	38	197.33812486826	19	130.301473016071	21	133.606285674072
1545	tut1	38	110.733822147477	46	75.2623335075684	NA	NA
1546	txnl4a	38	1219.25552360226	14	2329.40169439833	32	1196.26269753611
1547	unc45a	38	36.5319721051834	48	99.8236116494353	NA	NA
1548	usp20	38	133.825111006966	15	223.580639427554	30	315.934904380914
1549	utp18	38	206.835692292182	14	330.712715419072	27	217.464105471783
1550	wdr62	38	709.501084471102	23	1258.10769340765	29	968.8081402873
1551	zbtb18	38	104.82137963342	21	131.172721317689	47	305.437707163084
1552	zdhhc4	38	787.196695002737	15	2018.32717872563	45	474.837619836897
1553	zgc:158270	38	1514.79340114383	6	420.56177971473	42	1082.8024992239
1554	zgc:162592	38	62.8582001319403	46	104.758838141185	46	593.349348283256
1555	zgc:65894	38	25.1550000019597	48	24.5232587607442	NA	NA
1556	zgc:86609	38	172.25411867659	19	157.146347674391	40	323.070398477478
1557	zranb1a	38	77.785016661483	40	57.2738624120218	NA	NA
1558	A2ML1 (1 of many)+A2ML1 (1 of many)+A2ML1 (1 of many)+A2ML1 (1 of many)	37	308.607677334472	29	1146.29582903873	30	772.433067139876
1559	adgre5b.3+zgc:174928+adgre5b.2	37	102.720872833561	18	216.580413521731	31	249.497041400718
1560	adsl	37	45.4845930060259	46	33.9646775135157	NA	NA
1561	arih1	37	84.621942218314	22	48.217381524171	35	166.289808051173
1562	armc5	37	79.0088481595269	37	64.1111752519028	37	64.1746771399039
1563	BICD2 (1 of many)	37	56.7938340873783	NA	NA	7	49.6590824560592
1564	CABZ01069339.1	37	47.853292621578	28	184.159898439371	17	137.964711546672
1565	CABZ01072043.1	37	233.798433084491	4	97.7692986430607	26	86.9091372825515
1566	ccdc90b	37	48.3545468007213	NA	NA	NA	NA
1567	cdc73	37	63.3871626930745	29	105.211822002944	12	165.487125161718
1568	cers5	37	52.3602793328533	30	162.692037526443	48	286.832233146139
1569	cetn4	37	120.2062517598	29	495.809337099814	41	391.753885549118
1570	chid1	37	174.324413055368	23	402.071116360499	12	335.558603720879
1571	clasp1a	37	68.2951729646464	37	71.5576217301741	20	111.839282258817
1572	clcn7	37	1762.19860165814	46	1609.34779855284	31	447.107772887389
1573	coa5	37	85.2746533612482	12	325.693508466629	22	444.721706868843
1574	cul3b	37	93.1991718526957	40	135.216556690458	41	236.707271483054
1575	deaf1	37	493.627179759668	18	86.3461397381148	4	49.447223053747
1576	dnajb1a	37	151.871282869643	14	262.683318133315	36	222.76065204452
1577	dnlz	37	101.13011287568	15	149.881782882398	13	466.812897621111
1578	dynlt3	37	93.9497824555782	39	170.05233803098	31	501.9471709084
1579	epc1a	37	171.775811744732	16	697.614095853982	47	305.213772997466
1580	fam173a	37	148.650989587222	37	246.789753422068	42	193.84513187048
1581	fam195b	37	98.8432472942788	19	508.504215849193	42	809.433817448754
1582	fam98a	37	624.575458361677	22	271.647605256925	20	409.483666265945
1583	figla	37	57.8995988186372	15	64.0099774233835	40	171.206586633268
1584	galnt1	37	55.2484146833206	NA	NA	NA	NA
1585	gatsl3+gatsl3	37	67.9501008288714	20	362.866090539647	34	741.089721544538
1586	hnmt	37	63.4530300969407	28	264.762552228261	24	220.376867188428
1587	idh3g	37	435.638203621295	18	595.364217696835	35	395.329609114106
1588	josd1	37	65.4065848883711	24	41.4165009978898	38	138.163649807522
1589	kcmf1	37	87.9812766485733	20	331.24034551568	38	989.94795041849
1590	kif1b	37	408.002797025388	19	365.162976821272	33	450.171861984518
1591	laptm4a	37	100.682695823683	36	175.127265603535	10	223.391909521748
1592	LYRM4 (1 of many)	37	80.4152946786397	32	109.250896886782	NA	NA
1593	macf1a	37	58.2296912916435	41	67.3228556557539	NA	NA
1594	mpzl2b	37	350.276054947794	36	766.81411337232	41	294.356638353877
1595	mtfr1l	37	49.0196507448172	29	82.9329146419741	31	121.541852540635
1596	mtx1a	37	233.842731202899	21	308.868002280407	40	389.430662826075
1597	ndufb4	37	244.541746097369	10	409.614353718028	13	472.284040754394
1598	ngly1	37	90.8641256233344	22	162.57769272245	20	175.729267622802
1599	noc2l	37	28.9469169957056	14	53.933201955309	26	142.177165313516
1600	nrg1	37	60.3166141832109	5	232.880764576983	20	606.937124765277
1601	plekhm1	37	488.378649430891	18	466.687092014703	47	983.739002264301
1602	pls1	37	24.1341382355576	9	20.5036838737458	18	83.6921427630622
1603	plxnb1a	37	131.913604695053	NA	NA	NA	NA
1604	pnrc2	37	13366.0782894492	34	5353.60262178799	47	5785.38152278716
1605	pole3	37	72.7393206319276	20	78.6622721469227	30	297.77187333731
1606	prkcea	37	72.6321543120082	36	34.874863302668	2	35.1742284292607
1607	qrsl1	37	111.169971049235	40	50.8102724476846	29	119.691176210703
1608	rbm18	37	88.2400358255344	37	54.0143440355749	29	185.902910323106
1609	rfng	37	217.333232646519	34	2239.74337975607	46	327.725352987762
1610	rnf123	37	81.4680472744277	23	50.077831016005	NA	NA
1611	rnf185	37	977.238982927539	36	730.660425031193	41	794.882401054212
1612	rp9	37	88.3138393932615	45	50.0420928234653	35	78.4190165665674
1613	rpa3	37	285.344970392038	15	976.834563291871	41	1708.4681142859
1614	rps6ka1	37	169.567724656199	20	283.881975335464	30	215.918937839828
1615	sept12	37	67.3022077685349	35	123.274498965355	6	110.507270802099
1616	serac1	37	41.3209498547801	NA	NA	33	244.636400452767
1617	shq1	37	299.166090770215	23	62.0810089530169	32	465.691259833935
1618	si:ch211-199b20.3	37	71.4310579565646	15	127.784362294054	39	354.332601248864
1619	si:ch211-199g17.2	37	159.312145648023	6	42.9896078043806	33	74.4144931163291
1620	si:ch211-40k21.5	37	147.486953531822	28	129.659763736662	24	340.543386999033
1621	si:ch73-138e16.7	37	90.0703871972833	34	115.172577302382	17	155.676852923461
1622	si:dkey-109l4.3	37	52.743788194592	NA	NA	NA	NA
1623	si:dkey-165n16.1	37	46.0667009597325	7	19.3196276933191	4	38.6285197426544
1624	si:dkeyp-1a11.3	37	66.1969169703061	19	106.398834584001	33	233.753718335168
1625	SLC27A3	37	359.406229060499	14	207.182798167085	31	261.182313543976
1626	slc35e1	37	451.158803497662	19	777.892010966351	39	732.583944610082
1627	slc43a1a	37	92.4525700071866	5	75.705057602066	33	1456.96027326385
1628	snx6	37	3116.09918195564	16	1527.98568309621	47	354.869757994755
1629	spns1	37	151.014585170356	14	535.169726045718	44	1128.74907470699
1630	TGM1 (1 of many)	37	70.3582997057447	12	76.0071494861228	NA	NA
1631	trappc3	37	39.8883225451974	23	177.93406955692	6	169.024131830934
1632	trip11	37	60.9646766914566	7	110.334787802355	12	915.093445644608
1633	tubb2b	37	53.1864909519643	32	120.749979538429	37	511.977807086821
1634	xrcc3	37	46.9685595256191	13	151.151177634587	40	506.568254612531
1635	yod1	37	70.2887509278814	4	86.6881518250722	15	93.3746280404304
1636	zgc:113425	37	128.26873340662	29	416.541616190746	32	984.696638619292
1637	zmym4	37	150.026379533323	36	312.390190095213	36	157.406172637746
1638	znf451	37	70.1879880651106	25	1078.33597022206	32	465.514851902306
1639	acadvl	36	456.61720137397	23	685.164985288313	35	847.953671576513
1640	acin1a	36	11967.2282498358	20	9894.34278185504	37	5277.52488455716
1641	acvr1ba	36	8117.41484760874	36	5978.61490755087	40	1989.50522977277
1642	adcy5	36	73.0681358497933	10	90.9511767802627	33	42.9909226123792
1643	adcy8	36	292.683959015633	41	319.249190426863	30	117.595015521806
1644	aebp2	36	1303.07068642547	22	1172.1831940038	42	1012.57814056514
1645	akt1s1	36	1659.0903530764	20	800.787313158052	37	1907.91879033589
1646	alkbh2	36	53.9654397055061	NA	NA	NA	NA
1647	anapc13	36	2128.50906401805	13	4864.27685378096	37	1161.26738828996
1648	anapc16	36	867.83937747352	15	956.037926801112	37	1125.62455171032
1649	ankrd13c	36	486.102864960126	13	1232.54637550084	40	684.808791626601
1650	anp32e	36	9042.37074603776	13	8439.4169968174	43	2953.53322128826
1651	arhgap21b	36	289.117970870495	37	318.780567704304	40	483.127347400576
1652	arl2bp	36	206.109554208651	16	184.060157584177	31	477.739156112488
1653	arl8a	36	763.289528734706	13	1119.25535939778	32	553.237031731851
1654	b3gnt2b	36	851.888634828581	36	1204.22000286561	43	2517.98989830474
1655	bmb	36	9581.15435980121	36	16719.0590111956	44	5846.40718139355
1656	bnip3lb	36	603.681146733086	14	1472.95246279726	39	277.681930648831
1657	borcs8	36	182.277414601032	14	208.634560500687	13	168.50825094611
1658	brdt	36	594.757516794002	13	1031.68354823813	31	1509.31877291796
1659	buc	36	476.776098953177	23	1304.78016704227	21	1633.26896943891
1660	CABZ01084613.1+CABZ01084613.2+CABZ01084612.1	36	75.1231641705552	26	67.9246793363397	24	169.548898767318
1661	cacybp	36	245.68802801396	34	297.574733871255	33	387.594249133985
1662	capn7	36	91.5840041517219	25	122.818453863124	13	163.11092130275
1663	ccdc32	36	318.813060395651	14	423.254994704652	12	362.620223701402
1664	ccdc43	36	75.1879122268141	13	542.469144452437	34	163.617426515045
1665	ccdc51	36	74.4348455241818	36	114.965946968784	25	135.267091630402
1666	CCDC57	36	116.989082788725	41	295.962509027979	38	244.307740209913
1667	ccnk+dre-mir-7146	36	483.6302582101	17	738.793345106654	31	618.007767372931
1668	cd82b	36	1535.64859436573	13	2357.39927522493	42	3900.27669698024
1669	cdip1	36	151.741140899099	16	233.375088796215	32	388.046872957785
1670	cdk2+prph	36	237.131527508146	13	2371.88192431735	34	1724.9662085919
1671	cdk2ap2	36	3981.79409152531	13	6794.85012482703	42	1846.29323983666
1672	cenpl	36	281.684520150972	38	480.567851397627	42	1069.47638949569
1673	cipcb	36	142.912890325024	7	266.331180603793	5	111.995847503794
1674	cirbpa	36	14572.6116161924	14	18057.8282441772	46	14349.3154657165
1675	cldn7b+fgf11b	36	445.628837982328	22	318.014092128759	46	597.466889319129
1676	cnot3a	36	405.161242346014	38	505.533644274205	6	250.032467301035
1677	cox17	36	458.588021850713	23	919.833721111942	37	2476.42012689645
1678	CRACR2A (1 of many)	36	334.265410016751	29	268.318455789223	34	366.525561068821
1679	crls1	36	638.661396936047	20	591.623341802304	32	342.835514366262
1680	csnk2a2b	36	6435.33709657232	20	2358.68889656001	39	861.88123202827
1681	cts12	36	837.008239444322	13	294.654687219493	40	259.071852683346
1682	ctsla	36	12004.8592944929	14	6030.01137535912	43	6780.39425552084
1683	cwf19l1	36	550.054420555696	20	643.08536084268	37	382.173068893483
1684	dbr1	36	4290.21567666216	14	6383.80116368454	30	942.91249028446
1685	ddx42	36	105.236866045966	17	389.198044439313	20	560.599334944707
1686	degs2	36	248.469646430918	48	137.259244118663	35	142.96670418861
1687	dennd4b+fbxo43+si:ch1073-288b7.4	36	892.959482610274	15	1442.81079761443	43	4019.31479190178
1688	desi2	36	24815.2400393205	20	3653.88317681277	41	1549.78145666335
1689	dnttip2	36	635.118238722713	25	682.254890217247	37	1545.78749276149
1690	dpm3	36	1047.25597081978	41	1505.65422159141	30	420.101633356892
1691	dynll1	36	311.051028544882	14	1126.82667147289	22	940.691020136082
1692	ei24	36	3484.27557946854	14	2441.43469124826	30	1363.73416121128
1693	eif4ebp3l	36	145.374592518305	14	443.719776050311	32	1575.2839497678
1694	elac1	36	394.939525769013	23	541.071225610238	41	1411.1754166176
1695	enpp5	36	219.545632466818	NA	NA	NA	NA
1696	exosc7	36	598.307775269003	28	1015.1117393882	36	745.134637801664
1697	fasn	36	134.95269160243	29	199.648160361806	8	130.667374085918
1698	fip1l1b	36	108.776682286428	22	166.774993883594	17	108.727094831882
1699	fkbp4	36	206.584137995593	29	272.99346213254	37	789.143688893213
1700	fopnl	36	142.448938104835	14	3193.01762031084	42	192.267903100817
1701	foxj3	36	389.846609008202	22	299.640644803244	34	191.689882409889
1702	fstl5	36	108.255486046807	41	73.2400357057747	5	94.70262187618
1703	gas6+pros1	36	1241.1328437997	13	1348.88319334263	32	1154.71751861504
1704	gb:eh507706	36	88.9449402051028	41	367.626133516967	35	131.315740684447
1705	gcdhb	36	91.2422812054101	7	71.3049009656639	26	119.754383782426
1706	gcfc2	36	1386.22032391173	14	773.206366678611	41	671.192386592793
1707	gid8a	36	103.555376971673	34	180.228616384184	31	703.007489099958
1708	gkap1	36	1242.07177654111	20	1690.1561302925	30	2000.97390002487
1709	grb10a+5S_rRNA	36	998.823415908532	15	712.70144417637	29	510.281840170256
1710	grik1a+si:dkey-38p6.2	36	105.233471067844	14	390.663064845725	21	585.838516895483
1711	grnb	36	311.855990503014	34	558.827994139067	30	267.594162646073
1712	gsto2	36	2279.62537784299	20	3477.7416991945	16	294.116197451035
1713	gtf2a1	36	9107.6059126003	16	11136.721527515	47	2547.54672912532
1714	gtf2e1	36	672.065690101668	13	678.845182602177	19	412.316328191469
1715	guk1a	36	65.1719165284734	29	114.657935975996	4	43.7972394311755
1716	h3f3d	36	4836.75445206074	14	13068.9861428594	44	10537.7233148644
1717	hmg20a	36	784.601880529919	13	597.689452138384	42	770.58957018247
1718	hmgb1b	36	526.771314004124	22	362.126544435339	40	269.89247886095
1719	hnrnpa0l	36	22180.1950457147	20	38380.0903312652	46	21249.7585299162
1720	hnrnpa0l	36	22180.1950457147	20	38380.0903312652	16	125.063833553497
1721	hnrnpa0l	36	22180.1950457147	13	245.981873802979	46	21249.7585299162
1722	hnrnpa0l	36	22180.1950457147	13	245.981873802979	16	125.063833553497
1723	hsbp1b	36	1626.07191603346	15	1550.90908237345	30	1035.05210169552
1724	HSCB	36	129.947529550508	13	1087.40309583002	20	509.210068202623
1725	ift46	36	158.686484637424	3	34.4683509656815	NA	NA
1726	igf2bp1	36	268.171273668663	23	425.325425164838	36	331.997312039158
1727	ikbke	36	60.0578510578973	27	61.5765342323357	16	76.6638416600236
1728	il13ra2	36	2074.41521001381	39	256.973151660853	44	244.042894162581
1729	irx2a	36	54.5114215963908	NA	NA	NA	NA
1730	itfg1	36	79.4913510962467	14	140.922700394603	28	90.9658930706561
1731	ivns1abpb	36	539.749675128988	41	1200.4266443093	44	962.276651213715
1732	kctd17	36	105.274579837185	13	275.821547170441	33	254.238226777134
1733	kdelc1	36	342.174333333326	25	118.066359325822	35	176.29064177285
1734	kdm4b	36	450.343212148678	14	490.144393539282	35	904.427190370775
1735	kif20ba	36	1496.59718783049	6	1386.44552479285	27	1462.23970585366
1736	leo1	36	1056.19132387801	14	1333.20695667633	30	286.846181001623
1737	lix1l	36	124.464177988488	15	96.3838247189759	NA	NA
1738	lmf2b	36	1000.50454680478	20	2233.20177636672	18	228.513439885458
1739	lpcat1	36	1039.81890501073	36	1453.6805867289	42	378.387439478195
1740	lsr	36	391.750654624527	41	737.167260524737	43	575.259466623039
1741	luc7l3	36	3543.79678743009	36	917.47883442273	29	268.597172904676
1742	lyrm9	36	79.8800827229293	17	222.740268386006	33	473.479389027302
1743	manf	36	399.665739169046	23	862.029239277366	33	958.061703813748
1744	mapk15+grinaa+mapk15	36	44.3368331608955	NA	NA	NA	NA
1745	mapkapk5	36	218.810306697597	22	239.007959406434	35	308.560332935023
1746	mapre1b	36	437.550409671568	23	729.533921477608	30	1324.27649229054
1747	mark2a	36	52.6022447832858	19	258.087811535775	31	365.661004377425
1748	med25	36	699.060498343347	20	1505.12414823307	38	580.513596930392
1749	mettl1	36	272.575166399608	20	626.692198530502	15	88.084893152841
1750	mier1a	36	3243.12253895091	20	9593.04506897479	32	1459.22811918511
1751	mob4	36	2403.04840947785	14	3019.1307804234	40	1372.99424935008
1752	mov10a	36	67.8307006183405	17	58.4288202867981	31	109.495259179834
1753	mrpl13	36	1021.91472068837	29	494.440507472475	36	708.570454911362
1754	mrpl44	36	103.382392431253	5	43.945163238941	11	350.359571294595
1755	mrps30	36	47.4365200487705	20	117.159980638117	32	1066.13298697705
1756	mterf2	36	168.515238538555	19	175.438492041134	10	62.5458847083899
1757	mterf3+uqcrb+si:dkey-231l1.12	36	168.712999762718	44	460.954777105296	43	472.692967125474
1758	mtfr1	36	205.518021675875	36	238.155182554755	36	216.184946552461
1759	mtmr8	36	980.232872319943	38	729.074025592301	12	242.602303610023
1760	myl6	36	6359.25436309867	13	6824.18348551728	42	2402.83117789048
1761	ncapg	36	5354.62141725748	20	2713.34759389633	37	2088.16915055229
1762	ncbp2	36	439.811367008259	13	2313.54803404864	45	4008.72829358316
1763	ndufa4l	36	12817.1651149612	14	8105.27621543119	42	3224.35626370147
1764	ndufb6	36	400.253076300536	17	427.257234424688	12	544.098885688272
1765	ndufc2	36	983.925446581206	13	1676.03664227054	32	1732.1156758585
1766	nf2b	36	75.3073609538402	30	105.312192519803	15	361.369295042368
1767	nfs1	36	808.591024355684	14	1260.5272322492	41	4299.40805196703
1768	nmnat1-rbp7a+rbp7a	36	45.7795968638269	12	73.7839488450563	27	58.0706004303818
1769	numb	36	364.545700163268	22	1137.34165769809	38	1291.54883396576
1770	otulinb	36	322.57224251028	20	618.032065127062	38	1168.30410584521
1771	pa2g4a	36	1713.26189897194	20	5861.34330565927	12	1052.71650750654
1772	pabpn1	36	1702.21164914692	13	3706.86056526834	31	1882.14186423778
1773	PAMR1	36	80.0509150604542	45	117.222389845557	11	73.2543746292088
1774	pard6a	36	67.6235264475192	46	50.3698989004566	30	165.654456574828
1775	pcca	36	221.138677893626	23	428.706106829287	8	420.566779825981
1776	pcmtd1	36	559.679381239843	20	652.139365159887	38	338.554428075473
1777	pdxdc1	36	3121.57658446764	14	2813.55428317178	37	983.515852193492
1778	pgam1b	36	6698.94852200065	14	1745.75837586405	40	1190.2977198937
1779	pih1d1	36	54.5352657531538	19	160.657448639958	NA	NA
1780	plscr3b	36	114.213699470559	23	180.408734774685	37	703.612173697152
1781	plxnb2a+plxnb2a	36	656.640479062839	20	668.887481087631	22	455.768845603676
1782	polr2d	36	423.652189070309	14	1158.43672034189	32	1572.11714994501
1783	polr2i	36	33201.0545008906	14	13067.7689087583	41	1632.38327627139
1784	ppdpfb	36	1299.88363806737	14	2040.289416453	44	2265.62439124732
1785	ppiaa	36	15875.643423967	23	13384.6728294158	41	7644.37750984708
1786	ppm1ab	36	197.997476808472	20	293.596741224534	37	379.054612568653
1787	pqbp1	36	238.493097468582	15	111.727406864668	15	216.660964619588
1788	PRKAB2	36	1783.19648150303	20	1319.07563996875	31	319.499999054405
1789	prmt1	36	15061.634958721	14	11067.5384209599	44	3483.08093731905
1790	prps1a	36	243.334816134966	20	313.286746881772	36	553.250608569598
1791	psmb3	36	1028.21396895377	46	922.081024682119	47	237.228000827866
1792	ptp4a3	36	525.248761611678	13	888.942096765651	32	1119.64211707721
1793	qtrt1	36	553.030324571852	13	697.788010292564	36	1107.92218939537
1794	qtrtd1	36	425.89596312896	20	662.69900716651	12	418.05672564504
1795	rabac1	36	218.994889505499	14	347.980255473617	38	401.211325067377
1796	rad23ab	36	158.066247938088	13	182.756605624237	38	141.100225283219
1797	rbck1	36	62.7702363905737	14	522.316272024659	3	67.2204660128387
1798	rbm33a+si:ch211-105d1.3	36	158.252887216252	17	266.223206117734	37	1075.43513715754
1799	rbm39a	36	210.694564100327	20	283.447331513922	30	319.793339806206
1800	rbm8a	36	329.912760554586	14	755.508406057	30	1182.2577784188
1801	rbx1	36	1097.44935115338	14	1472.67973680872	42	2022.26037239253
1802	rcl1+dre-mir-101b	36	283.292988268023	25	403.718927096483	37	829.916290831173
1803	rfc3	36	225.588383513298	25	149.396533075083	36	467.042898389617
1804	rlbp1b+isg20+si:dkeyp-19h3.8	36	142.246549120661	20	263.912977966967	30	636.047944267559
1805	rnf113a	36	67.2306248123738	37	186.585839411361	12	245.95814541809
1806	rnf7	36	1281.20641767688	20	5773.79413608142	37	2124.03322604591
1807	ropn1l	36	42.9159456885256	14	99.9751766559521	45	62.2347135850372
1808	rpe	36	158.863244030004	23	754.290826595829	43	163.715826124403
1809	rpl32+SNORA7	36	2151.6047875788	22	2965.64357544515	22	1225.83910917929
1810	rsrc2	36	122.604880253269	18	318.80957471325	14	279.538924472739
1811	rtfdc1	36	62.3171256135969	48	81.5248376677286	32	775.095238151657
1812	sap18	36	1051.84229775117	20	4196.45519863206	31	436.654214018088
1813	sdha	36	477.037180994071	20	1070.35073609814	18	354.65509673089
1814	sdhdb	36	160.02361092664	45	86.9960564964383	12	236.721287377971
1815	serf2	36	477.354368034756	13	1043.13282348623	41	2471.16779267225
1816	sh3rf1	36	583.897739822983	13	709.736758179025	34	635.743038441066
1817	si:ch211-105j21.9	36	184.013311634891	NA	NA	NA	NA
1818	si:ch211-167b20.8	36	382.234397330152	15	434.029952854985	19	374.080021652786
1819	si:ch211-262i10.2	36	79.4208051904996	12	58.0499963110731	4	37.5785991100786
1820	si:ch73-350k19.1	36	40.0793021177259	23	50.2901576747961	NA	NA
1821	si:dkey-172m14.1	36	46.2607881764308	15	185.175221711614	18	315.630791334959
1822	si:dkey-7n6.2	36	195.032979742915	20	378.393206770522	36	670.273588693979
1823	si:dkey-93n13.2	36	246.691334218755	19	64.1719039616342	NA	NA
1824	si:dkey-9c18.3	36	930.565408370792	14	1740.41066758547	42	521.690003008588
1825	si:dkeyp-117h8.4	36	130.770812387062	21	411.478000804291	42	549.682185205058
1826	siva1	36	18207.9221237012	23	15026.6121846894	46	21386.9806203835
1827	skp1	36	1928.20875106937	14	3508.54424696963	41	1478.5356769165
1828	slc46a1	36	157.087247755519	NA	NA	NA	NA
1829	smarcb1a	36	4751.1774189586	20	6436.67639033026	41	1640.96813280988
1830	snd1	36	428.881351294816	14	372.349347043059	18	374.340520273038
1831	snrnp40	36	241.17126755512	23	218.588120743613	42	989.678835018475
1832	snrpc	36	2358.15202910625	15	3062.81712991293	44	2929.70737738579
1833	snx30	36	952.609137719297	20	1483.26969060412	43	432.756823079363
1834	snx9b	36	575.453045492158	40	1535.19494407677	39	1410.32623807605
1835	ssb	36	588.977166641436	13	1357.55954437577	38	1153.06446346576
1836	st3gal3a	36	865.614197962487	17	1374.43166280804	32	974.12704135254
1837	stard7	36	193.762698866693	38	279.538250215975	21	285.209149677342
1838	stk35	36	89.7754208154893	46	56.5545043561387	28	111.919096876413
1839	stub1	36	525.434221914955	36	654.466113161934	36	268.272487799013
1840	sumo3a	36	5184.49345702265	14	2979.60558816761	44	1040.79832649612
1841	tbc1d16	36	45.2720540384112	37	121.383069245833	NA	NA
1842	tceb1b	36	233.272614213683	16	326.644684037536	24	605.124496615091
1843	tiprl	36	775.62120455024	22	402.866422891167	31	706.696687961873
1844	tm9sf1	36	128.067111268401	29	45.5473186793449	26	133.216109763388
1845	tma16	36	127.852315833328	19	293.461541987304	32	335.183180089332
1846	tmed10	36	652.0136134396	14	1301.29224647803	31	1401.15820458571
1847	tmed1b	36	208.388062691727	20	1368.14940435727	43	285.413939877539
1848	tmed3	36	49.8491069064733	NA	NA	48	88.4554923411078
1849	tmem165	36	136.239338340358	14	205.899402618145	22	239.108029131146
1850	tmem167b	36	315.54563832448	45	253.84713734802	28	286.954536643523
1851	tra2b	36	10778.125041492	14	8696.06986699588	43	948.469771907308
1852	tradd	36	239.659086155226	14	720.021125724343	35	1089.86041007129
1853	tspan2a	36	176.573246033648	23	218.62924962205	19	327.622727895572
1854	txn2	36	793.443465374541	41	319.013266958767	44	743.063336017559
1855	txndc5	36	954.001731398684	14	1183.61160583613	30	905.704123324038
1856	ube2d1b	36	168.291329885025	13	337.896178597342	35	317.139289441572
1857	uqcrc2b	36	262.927324165386	23	1041.1749508714	30	634.889877074437
1858	uqcrfs1	36	1417.25777842492	23	1295.20579799376	36	942.736708867359
1859	USP34	36	233.375914137503	20	760.023800948052	41	412.119091723612
1860	usp7	36	1233.34375979337	23	4994.04031022153	31	2410.36103093933
1861	utp20	36	63.7102599723889	20	90.5354476142342	11	155.795986703264
1862	vps26b	36	61.2071542522484	39	140.877315658601	29	345.696573488002
1863	zgc:113298	36	48.0979777070552	12	43.0102045832907	NA	NA
1864	zgc:153215	36	68.09953387701	11	120.008758501742	21	500.663570193986
1865	zgc:153990	36	686.986102390485	14	1223.29028756042	34	773.967403265408
1866	zgc:165514	36	891.296498773002	47	59.2488682380369	19	55.2308870002769
1867	zgc:173837	36	1454.7826631277	14	914.650934628834	45	450.587474695781
1868	zgc:63882	36	1211.78051267563	22	1227.22670660907	20	842.050688197099
1869	zgc:77375+nuf2+isy1+znf831+si:ch211-159e12.5	36	720.023494908768	14	1958.67770140498	20	711.827558854282
1870	zgc:86598	36	3198.34454514246	20	3776.25263585544	32	876.326545081937
1871	zhx3	36	49.3820814419428	29	116.39275791391	20	82.9511629754264
1872	zic1	36	89.0864157324112	NA	NA	NA	NA
1873	znf740a+znf740a	36	1786.13691854782	38	2734.36114569788	40	703.691153671397
1874	znrf3	36	197.706227455994	20	289.505817996673	32	340.136349220855
1875	zpcx	36	154.269856281939	34	409.313964243346	29	536.532900888479
1876	5S_rRNA+nploc4	35	86.4902750249585	40	390.257734451141	28	308.278234294756
1877	adad1	35	43.0403734293758	45	52.9191582379853	NA	NA
1878	alg8	35	49.7001003725762	39	22.7697340127269	42	86.9571874475102
1879	arfgef3	35	137.80216181658	5	126.473970105546	6	44.0176848483805
1880	CABZ01056631.1	35	49.2967938489336	NA	NA	NA	NA
1881	cacna1aa	35	17.5635032137493	NA	NA	NA	NA
1882	cdk13	35	350.10307949377	29	604.267923413637	41	159.892212504711
1883	col9a2	35	22.0467155523129	NA	NA	NA	NA
1884	ctdspl3	35	124.481636458818	19	300.821646443453	32	733.732721202347
1885	DHDH (1 of many)	35	41.8519095501819	NA	NA	NA	NA
1886	dtwd1	35	185.982991071582	22	92.3603569820405	11	150.452833310089
1887	efna1b	35	48.872151855078	NA	NA	NA	NA
1888	egf	35	27.7602425295984	3	102.91086444087	NA	NA
1889	eif2b2	35	91.4497927424847	17	37.3958578213666	NA	NA
1890	elovl5	35	44.8038005358389	NA	NA	NA	NA
1891	fam160a1a	35	86.1158319880236	35	127.412386750182	31	255.828983039407
1892	fam65a	35	76.115258914763	25	121.633501078756	19	172.40374301024
1893	gas2l3	35	37.2393339522061	29	40.8348827967701	9	43.761903102812
1894	gpn3	35	91.6274663153669	25	255.841783186757	38	658.973885106671
1895	gulp1a	35	66.8032339802778	37	162.456433795736	37	85.8505615784324
1896	hnrnpa1a+calcoco1b+hoxc6b+hoxc11b+hoxc12b+mir196c	35	255.204972986668	14	1132.11572309046	30	2057.21525067417
1897	igf2r+5S_rRNA	35	47.1792896903808	38	79.5363350932801	NA	NA
1898	map2k5	35	52.0534574482252	23	120.321428514715	19	185.478608094872
1899	mbd3a	35	107.474648254713	20	201.584227148122	38	945.714380808205
1900	mif4gdb	35	302.943793227156	20	225.1742890122	19	66.2559830973853
1901	msra	35	115.87027862235	14	60.8039683561837	36	107.407381907118
1902	mut	35	184.924151142527	38	98.2592151250143	17	129.749133820244
1903	nek1	35	66.5011815134912	3	52.8459652764286	9	168.30124182344
1904	parvaa	35	41.2452765714167	11	82.0465075167338	13	47.5021211106576
1905	pgd	35	90.2435349591412	22	88.8082990107805	9	256.496490918974
1906	phf10	35	44.3943577782291	23	134.950906361576	40	839.552949721093
1907	plppr4a	35	33.1624159821966	40	68.8882400659954	37	87.3216775214652
1908	plrg1	35	95.6876239166284	40	131.622057038402	32	330.813184851219
1909	racgap1	35	58.1879601115734	6	77.3155846712604	39	103.411250700196
1910	sacs	35	71.6652155158834	7	122.994058713972	3	76.3729430403911
1911	samm50	35	79.0472121810443	19	51.486932817609	20	202.71893278364
1912	sfswap	35	46.4912987687228	22	129.406261932134	21	293.307829425938
1913	sh3bp5b	35	47.015464479223	38	53.5835566221386	8	76.8912830267852
1914	sh3glb1b	35	68.2545889897664	29	155.59900242316	22	121.654381380664
1915	shisa4	35	59.4119354385184	NA	NA	NA	NA
1916	si:ch1073-296d18.1	35	32.3006902959001	19	125.107452565743	14	82.1203596145684
1917	si:ch211-235m3.10	35	72.9046907636836	33	72.3794612929281	NA	NA
1918	si:ch73-1a9.3	35	77.9088697710709	44	48.523586648824	44	107.83412400731
1919	si:dkey-110g7.8	35	164.337539147265	21	46.9051003081864	NA	NA
1920	si:dkey-174n20.1	35	69.2847978268261	4	78.6591949000003	17	131.945177230608
1921	si:dkey-229d11.5	35	171.053078780938	16	191.134092842706	37	298.701476719105
1922	si:dkey-42i9.4	35	95.1030600463781	15	7837.21537282655	44	3105.01234899995
1923	si:zfos-80g12.1	35	63.3820462524581	30	107.533139576198	14	236.323224303914
1924	soul4	35	65.9499565944134	37	63.6939221429121	29	84.1767189958451
1925	srgap3	35	24.1642596929513	3	130.350227718581	25	127.54103758995
1926	stox2b	35	94.6633714969666	19	163.747782914001	42	252.242580061918
1927	stra6	35	100.930845830196	14	123.692532837245	11	310.621212924813
1928	tapt1a	35	90.6360457486784	11	168.150661250831	34	141.917498841046
1929	tmcc1b	35	85.9556724379384	25	428.91540684486	21	420.575065986648
1930	tmprss4a	35	95.9545416959112	29	299.532624693063	28	696.609391984113
1931	tp63	35	60.595059483603	NA	NA	NA	NA
1932	unkl	35	35.0504033410577	4	63.0941540723773	26	40.8757937180485
1933	zgc:195245	35	240.344702648499	45	565.118714411147	46	2076.82171118284
1934	zzef1	35	740.630159534211	20	998.281243399635	23	131.092776946633
1935	aclya	34	1275.90468177845	22	1097.1068413882	42	347.93293676769
1936	acvr1l	34	304.708552498233	14	339.601506839619	37	541.742416122724
1937	adgrl3.1	34	1204.51701966475	23	584.742796040003	22	197.394671486539
1938	aifm1	34	806.420312506441	20	2116.65227778177	35	960.041735116297
1939	aldh9a1a.2+aldh9a1a.1	34	1163.45137749072	29	3340.25874757082	21	3064.9506673615
1940	alg5	34	1541.24498954079	36	2461.36365726027	33	486.034624921216
1941	alg6	34	671.317626513257	20	187.166746666985	19	340.456067937933
1942	ambra1b	34	437.893107453184	23	515.574506972509	11	930.679171494418
1943	ankrd13a	34	431.741757690015	20	535.920695154694	31	380.254218406434
1944	APBA3	34	348.80248562581	20	898.804710799862	35	926.42220914221
1945	apeh	34	256.303781910238	20	158.489133844803	30	249.111119472163
1946	arcn1a	34	1038.91965837659	15	1053.37541531469	41	468.161926476632
1947	arhgap35	34	325.098669570482	23	215.299978954792	24	351.866150054895
1948	arhgap4b	34	757.782930058338	25	624.514939129127	17	296.309777447052
1949	ARHGEF12 (1 of many)	34	58.2780839852542	22	60.5124329528185	11	174.437740530377
1950	atf7ip	34	1864.97107289197	20	2498.0230824595	32	2579.935335857
1951	atg101	34	988.842415067075	17	2308.28391786048	32	1256.09197551958
1952	atpaf2	34	101.151659522905	24	60.1534649996375	20	317.877686668389
1953	atxn7	34	185.605994310449	23	166.238206315262	23	83.1523889869538
1954	baz2a	34	2980.90721865616	22	1386.74243238088	38	2410.81134825149
1955	blzf1+tfdp1b+mrpl39+grk1a+txnl4b+cenpe+tmco3+mrpl16+f7i+PROZ (1 of many)+TPP2+dre-mir-155+f10+cul4a+LAMP1	34	7646.18377390851	23	11419.2404190075	32	5483.66850120904
1956	bpgm	34	258.673634320495	13	191.528895261033	6	158.346793175865
1957	brap	34	116.302965950423	24	81.7402531916871	33	126.418923084884
1958	brd4	34	1088.2959291888	22	977.917360941774	31	795.294391266304
1959	brd8	34	855.445700469159	25	1793.99775152138	18	480.953283664045
1960	bsdc1	34	39.5129431203098	14	108.665497014798	32	442.754617531817
1961	btr04+btr03p	34	245.494503548216	7	149.619355868486	8	317.946039426219
1962	BX571823.1+si:ch211-146l10.7	34	473.406864442012	20	382.461319261838	21	797.994862133346
1963	C7orf50	34	16524.0226836973	13	14191.6985269101	34	1670.24329059769
1964	calm2a	34	414.405056840221	25	1083.28939820176	42	999.64152368697
1965	calm3a	34	7122.34961826473	20	5063.32036901583	36	1190.27134335187
1966	capns1a	34	513.175379857496	13	2252.26232311284	36	1312.90301106853
1967	caprin1b	34	980.602443012366	25	4110.05299013873	36	2719.80247533279
1968	ccdc6b	34	171.471262382967	16	670.894976847055	32	944.059199306897
1969	ccdc82	34	9105.23339221615	20	10044.0062799989	37	1416.17956499989
1970	cct8	34	196.441965200781	23	805.016826940678	43	728.005991766433
1971	cdca7b	34	4943.42885010848	29	8274.90873314666	36	1071.11028011969
1972	cdk11b	34	222.552681409054	20	570.467260385978	36	839.40087431093
1973	cdk12	34	490.221702732543	29	656.266782000838	21	614.190362560263
1974	cdkal1	34	757.005784050067	29	587.725460004467	35	434.051265756592
1975	chordc1b	34	353.190592010038	30	215.02373594356	7	140.586448805036
1976	cica	34	245.879007878617	23	267.022033320731	36	279.866538091389
1977	clpxa	34	2715.18326775	20	3141.66023605866	34	531.267732610502
1978	cog6	34	95.9380883970444	26	35.4072014713338	11	57.3549692693566
1979	coq10b	34	800.452132369632	14	1326.08728685794	32	767.902423177055
1980	cpsf2	34	515.324274418522	14	382.759227992247	14	399.749756962513
1981	cpsf3l	34	117.653989631714	29	170.287726107915	35	176.940208848249
1982	creb1a	34	242.355954365773	21	94.6691486195307	22	51.7600523228236
1983	crip2	34	168.444715554745	20	178.76282953967	34	195.783788263288
1984	crnkl1	34	783.406769589406	23	232.218880177953	17	226.98820483342
1985	cry1ba	34	1134.98999002016	13	1294.76806994001	42	1247.94931310112
1986	csnk1g1	34	607.303163393154	6	847.769272271673	35	1249.61972414849
1987	ctbp1	34	4382.48439271191	14	3744.33819890863	32	1452.78503284455
1988	ctdp1+5S_rRNA	34	256.267194696515	21	459.763719202212	32	1088.04272293585
1989	ctps1a	34	310.921300071488	25	367.530394563368	14	622.66563840944
1990	cuedc2	34	8072.81425837439	15	8983.20474664729	29	750.214526464409
1991	dbt	34	70.3176508263164	38	222.916844236603	32	374.007357228232
1992	dcaf7	34	1133.76152514999	17	1724.48360758934	32	1116.74793472515
1993	ddb1	34	127.43916769469	29	516.245722819129	36	658.177667519892
1994	ddi2	34	1664.97381717914	22	1351.58563031024	36	893.133422599199
1995	ddx3a	34	1154.11068501242	13	1901.54498527473	36	1884.33385529244
1996	ddx61	34	6352.8197006843	23	2659.47473434016	21	796.479682473031
1997	dennd6b	34	571.307350651018	29	899.454735566206	17	1526.6976700894
[truncated: 7,211 more rows]
