# Supplementary material for: Spatio-temporal mRNA tracking in the early zebrafish embryo
Source: Nat Commun. 2021 Jun 7;12:3358. doi: 10.1038/s41467-021-23834-1 (PMC8184788; doi:10.1038/s41467-021-23834-1)
Supplement: Supplementary file 5 — Supplementary Data 2 [file 41467_2021_23834_MOESM5_ESM.csv]

,#97 vegetally localized genes in zebrafish one-cell stage embryos
,#columns are: 1) gene name, 2) reference for previously known localized genes, 3) enriched in PGCs, 4) profile number for replicate 1, 5) - 12) fold change enrichment in a scSLAm-seq experiment 6 hpf for different cell identities
gene	Reference	PGC.enriched	profile.tomoseq.rep1	FC undetermined	FC ectoderm (neuroectoderm)	FC non-axial mesoderm	FC non-axial mesoderm/ventral mesoderm	FC axial mesoderm/ dorsal organizer	FC prospective neural plate	FC enveloping layer	FC primordial germ cells
anln		TRUE	46	0.728006346310577	1.14124781273378	0.995254259048211	0.58017022889438	0.796849561442486	0.608188476281712	0.359162932927529	3.8990604383733
b4galt6		FALSE	48	0.974923653789553	0.779063837377619	1.23917150524624	0.895401620148587	1.53883518112736	0.726552736891233	1.08247353907155	0.565427949857176
bach2a		FALSE	46	NA	NA	NA	NA	NA	NA	NA	NA
camk2g1		FALSE	50	0.889609612576849	0.514479545649421	1.52791434755102	1.23087346269961	1.25273713450765	0.42830963511093	1.42504654737668	1.89848777491852
ccdc88c		FALSE	50	NA	NA	NA	NA	NA	NA	NA	NA
celf1	Suzuki, 2000	FALSE	50	0.931826912010656	0.943267926543156	1.58825006940687	0.987026237776618	0.900611693077449	0.967263287064033	0.808157206677808	0.495981433671769
chic2		FALSE	48	NA	NA	NA	NA	NA	NA	NA	NA
chmp4ba		FALSE	48	NA	NA	NA	NA	NA	NA	NA	NA
clcn3		FALSE	46	0.737358611139518	0.901804603678261	1.69943083191166	0.699340947364012	0.935076164751222	0.482365589944218	1.23621154571098	1.39444843096797
clic4		FALSE	49	0.925963512232881	0.701312233415462	1.40040108105454	1.03059396157128	1.21412281923179	0.499110377468643	0.594660914862014	0.728433727487205
crlf3		TRUE	48	1.19842063937106	0.507056522333531	1.16860556397768	0.948433303860986	0.971996884825939	0.637693526478525	0.59859869242381	2.60940851849911
ctdsplb		FALSE	50	NA	NA	NA	NA	NA	NA	NA	NA
dazap2		FALSE	46	1.04365443840435	0.955695960164093	1.07225395930401	0.963416815464206	0.89070947489539	0.744874932033481	1.479258487755	1.11967088909096
dazl	Maegawa, 1999	TRUE	50	0.746981944867764	0.748166795450274	1.23294642967928	1.00550545649469	1.16987880577883	0.296378729578854	0.743500080367542	5.10138202858104
efhd2		FALSE	49	0.908643638409991	0.828585316545316	1.34088620789658	0.851258711592553	1.33890185238206	0.851959137016114	1.12886614304466	0.641025137423887
elovl1a		TRUE	48	1.03717020387766	0.818620170954461	1.06202089922714	0.866002851940192	1.17106384804642	0.894018518486747	3.41120349684649	1.85472968059943
fam117ab		TRUE	46	1.18564173214235	0.735986332935794	0.746403139023691	0.730030035238273	0.658417550903365	0.560368252579016	0.207840432707423	4.65430828427338
fam135a		FALSE	48	NA	NA	NA	NA	NA	NA	NA	NA
fhod1		FALSE	48	NA	NA	NA	NA	NA	NA	NA	NA
flii		FALSE	49	1.01427345780546	0.806886769185359	1.04583481940622	0.857121981990107	1.12335788431669	0.731942733756008	1.2059500381781	0.723529049436149
fndc3ba		FALSE	49	NA	NA	NA	NA	NA	NA	NA	NA
ggnbp2		FALSE	46	0.900721423120327	0.812081815915281	1.28565459226765	1.01114993667421	1.08850699388574	0.237946306156273	0.896394899040588	0.932703166553096
git1		FALSE	50	NA	NA	NA	NA	NA	NA	NA	NA
grip2a	Ge, 2014	FALSE	50	NA	NA	NA	NA	NA	NA	NA	NA
hmmr		FALSE	49	NA	NA	NA	NA	NA	NA	NA	NA
hook2	Roovers, 2018	FALSE	50	NA	NA	NA	NA	NA	NA	NA	NA
ino80db		FALSE	49	NA	NA	NA	NA	NA	NA	NA	NA
ist1		TRUE	46	1.31984385118969	0.539770425893531	0.976679702327428	0.521491186392082	1.22748549861732	0.407153020718877	0.461679250393662	2.52029990841511
itpkca		TRUE	48	0.811066304898437	0.898577701942084	0.733053978759008	0.541526385422486	1.17206689562882	1.15448509131594	0.155897629294539	11.8542533389629
KIF2A		FALSE	49	1.18990046517149	0.491105747973079	1.06308701231937	0.898641853136233	1.29576684246708	1.50344765782356	1.19234720856558	1.00174372009296
klhl11		FALSE	48	NA	NA	NA	NA	NA	NA	NA	NA
kpna6		FALSE	48	NA	NA	NA	NA	NA	NA	NA	NA
krtcap2		TRUE	48	1.07251871348465	0.681827187165112	0.604497469338417	0.829404251137906	0.723964062310029	0.792487462371536	0.697840947715725	5.48741415705314
larp4b		FALSE	46	NA	NA	NA	NA	NA	NA	NA	NA
lef1		FALSE	50	NA	NA	NA	NA	NA	NA	NA	NA
lmbr1		FALSE	49	NA	NA	NA	NA	NA	NA	NA	NA
lnx2b		TRUE	48	1.06196946644258	0.786278554256134	0.901577980436711	0.765388469915996	1.36388439913218	0.880677072420081	0.350274004780363	9.60577563157429
map3k1		FALSE	49	NA	NA	NA	NA	NA	NA	NA	NA
map3k7		TRUE	49	1.01508334266881	0.607294562700698	0.999415108485405	0.640416807647029	1.03654954845245	0.948939616698531	0.651753241123393	4.32681950622471
mapkapk2a		FALSE	48	1.23744036852789	0.793682513661876	1.05354854984152	0.864449726314062	0.886322498198721	0.671521636167406	0.420726668598193	1.43266536217073
mast3b		FALSE	48	NA	NA	NA	NA	NA	NA	NA	NA
micall2a		TRUE	46	1.04449280486302	0.542509143480603	0.701741974783996	0.606756592900826	0.709977421607311	0.346389856433567	1.46515881445137	5.14872196734527
mob1bb		TRUE	49	1.2112743122658	0.439728334900518	1.07640870495255	0.847316080511472	1.24882228667314	0.65166457902225	1.07726856282608	3.37715381646543
mxd3		FALSE	46	NA	NA	NA	NA	NA	NA	NA	NA
myh9a		TRUE	49	0.953497075643841	0.916356152207903	1.04301129909059	0.943655103544839	0.931439355013361	1.08091736493552	1.6249076615457	2.86213811963714
myl12.1		FALSE	50	0.925144755936899	0.718784639709126	1.45006238181048	1.01117281238403	1.21536350944015	0.857316854011763	0.996308905475534	1.02726940222393
ndel1b		TRUE	49	1.07397767229808	0.532278711861504	0.689926245666029	0.42712008445865	1.32477545254749	1.15058376972106	1.27517503617971	9.44459951245002
ormdl1		FALSE	48	0.799518607341056	1.46447566446167	0.723006518387623	0.930698099668897	1.46876699811113	1.1988904640219	0.178957390718402	1.33515444675907
pawr		FALSE	49	0.983595521530782	0.686993508764228	1.17166799147128	1.01628013481208	1.38907494769141	0.759030240711519	1.71362711142712	6.93920892605133
pip4k2aa		FALSE	49	NA	NA	NA	NA	NA	NA	NA	NA
ppm1bb		FALSE	46	0.962390164806612	0.898848691571073	1.09222976443229	0.758770010401518	1.25515157772741	0.652441966265463	1.17116208670062	0.645668783341804
ppp1r3b		TRUE	48	0.909873922601367	0.878166590438321	0.553631550433427	0.644591139830173	0.728876832641303	0.686163580863905	0.588853930737632	14.4584474518996
ppp2r5eb		FALSE	48	NA	NA	NA	NA	NA	NA	NA	NA
ptprga		FALSE	49	NA	NA	NA	NA	NA	NA	NA	NA
r3hdm1		FALSE	46	1.22582548873509	0.769179860010536	1.11175843965159	0.918239266067023	0.896102474416117	0.922438777716784	1.10755708967989	2.44816583434926
rab3aa		FALSE	49	NA	NA	NA	NA	NA	NA	NA	NA
ralbp1		FALSE	49	NA	NA	NA	NA	NA	NA	NA	NA
raver1		FALSE	48	1.11692546615108	0.992842970700167	0.895231767046667	1.02757099311609	1.20294861059288	0.542851032186191	0.757971656297557	1.21602828924072
rftn2		FALSE	49	NA	NA	NA	NA	NA	NA	NA	NA
rnf38		FALSE	46	NA	NA	NA	NA	NA	NA	NA	NA
rnf41		FALSE	48	NA	NA	NA	NA	NA	NA	NA	NA
rtn4a		TRUE	46	0.94257369225329	0.946438056190676	0.953364375929511	0.854953186500417	0.901542737480672	0.973254480843239	0.796726377672762	4.36776513340775
samd13		FALSE	49	NA	NA	NA	NA	NA	NA	NA	NA
sh2d5		FALSE	50	NA	NA	NA	NA	NA	NA	NA	NA
shcbp1		FALSE	50	NA	NA	NA	NA	NA	NA	NA	NA
si:dkey-238d18.4		FALSE	48	NA	NA	NA	NA	NA	NA	NA	NA
slbp		TRUE	46	0.880561157491462	1.11592073844368	0.844988082267595	1.02350061392906	0.892720530802632	1.09288856642041	0.704700307129287	4.92930256081008
slbp2		FALSE	50	NA	NA	NA	NA	NA	NA	NA	NA
slc38a7		FALSE	50	1.05067251345316	0.739666448997659	1.39908200118312	0.843311215250552	0.967436662365683	0.676017692053083	0.804382873186537	1.36790866013402
slc7a6		FALSE	49	NA	NA	NA	NA	NA	NA	NA	NA
smx5		FALSE	48	NA	NA	NA	NA	NA	NA	NA	NA
sulf1		FALSE	49	NA	NA	NA	NA	NA	NA	NA	NA
sybu	Ge, 2014	FALSE	50	NA	NA	NA	NA	NA	NA	NA	NA
tex261		FALSE	48	1.30814766984203	0.780558804528696	0.997850129218004	0.776217319309061	1.00583553815926	0.728958690723116	1.23824636502567	0.903026448278033
tgfa		FALSE	49	NA	NA	NA	NA	NA	NA	NA	NA
tmem104		FALSE	48	NA	NA	NA	NA	NA	NA	NA	NA
tmem120b		FALSE	48	NA	NA	NA	NA	NA	NA	NA	NA
tmem194b		FALSE	49	NA	NA	NA	NA	NA	NA	NA	NA
tor1		TRUE	47	1.32223960977239	0.657851732896639	0.902111746119169	0.78151376707541	0.905618916338443	0.749938976568847	0.4671645362715	2.15759832424465
tpd52l2a		TRUE	48	0.952945156655076	0.835506764796928	1.20257603540118	1.03366499765002	0.87743475169795	0.680315335523032	0.845622646979571	1.82720329489752
tpd52l2b		FALSE	50	0.843867659164852	0.893090952035035	1.35257039593122	0.988603632395902	1.23971452246904	0.824640324108781	1.3040866979639	0.504692343723754
tpm3		FALSE	49	0.921073559219542	0.927768424809277	1.16861029320996	1.03766923402081	1.10573994135906	1.06000271425539	1.05819922653472	0.729477451143708
trim36		FALSE	50	NA	NA	NA	NA	NA	NA	NA	NA
tsc22d2		FALSE	46	NA	NA	NA	NA	NA	NA	NA	NA
ube2q2		TRUE	46	1.23115211316044	0.793959073261206	0.911085288365366	0.692057505564635	0.916814733121182	0.835207982920696	0.395499944623527	2.3606622968439
ube2w		FALSE	49	NA	NA	NA	NA	NA	NA	NA	NA
UNC13B		FALSE	49	NA	NA	NA	NA	NA	NA	NA	NA
usp19		FALSE	49	NA	NA	NA	NA	NA	NA	NA	NA
vrk3		FALSE	46	1.0509928717401	0.855391184261111	1.11713675802346	1.26979935046645	0.894070055777752	0.712401930904043	0.617482651524362	0.474645611421609
vrtn		TRUE	50	0.725701074149998	1.10886197497559	1.25781122306138	1.4643896488475	1.30523357056118	0.83414494919807	0.211624517002238	3.76380811984788
wnt8a	Lu, 2011	FALSE	49	NA	NA	NA	NA	NA	NA	NA	NA
yap1		FALSE	48	1.09568845746858	0.685253444279521	1.11662133752347	0.895647493070203	0.980388498251533	0.698758630745055	0.98928757296401	0.744803445382342
yipf3		FALSE	46	1.08114641674443	0.725244202428763	1.19034216395728	1.01611337760211	1.3625135460051	1.03337468279368	0.993842306223699	0.459388408795948
zbtb1		FALSE	48	NA	NA	NA	NA	NA	NA	NA	NA
zcchc10		TRUE	49	0.849106053687892	0.918594793746527	1.23705445940306	1.29615986058766	1.1144791829582	0.812365327640691	1.14024995169834	3.05232710901507
zgc:153952		FALSE	48	NA	NA	NA	NA	NA	NA	NA	NA
zswim5		FALSE	48	0.510172076715323	0.776574075886256	2.70501907041739	0.756587624551977	1.55227724859541	1.40056794560234	0.705529930752717	0.681003869454605
