# Supplementary material for: Spatio-temporal mRNA tracking in the early zebrafish embryo
Source: Nat Commun. 2021 Jun 7;12:3358. doi: 10.1038/s41467-021-23834-1 (PMC8184788; doi:10.1038/s41467-021-23834-1)
Supplement: Supplementary file 6 — Supplementary Data 3 [file 41467_2021_23834_MOESM6_ESM.csv]

#scSLAM-seq experiment for zebrafish embryos 6 hpf
#marker genes for cell identities	based on labeled reads
#output of the Seurat command FindAllMarkers(). LogFC threshold = 0.25	min.pct = 0.25
#columns are: 1) unadjusted p-value	2) average log2 fold change between the two groups	3) percentage of cells where the feature is detected in the first group
4) percentage of cells where feature is detected in the second group	5) adjusted p-value	based on Bonferroni correction using all features
6) cell identity	7) gene name
p_val	avg_logFC	pct.1	pct.2	p_val_adj	cluster	gene
4.04233854574711e-190	0.541251683515302	0.924	0.907	5.50809050243502e-186	undetermined	nnr
6.03338689186973e-134	0.681718609731713	0.706	0.465	8.2210929788617e-130	undetermined	zgc:56699
2.76509110413917e-99	0.650424965515637	0.613	0.406	3.76771313850003e-95	undetermined	cxcr4b
7.64124172233516e-74	0.351422363195549	0.89	0.759	1.04119559708539e-69	undetermined	id1
5.53517899094075e-72	0.376200594728195	0.826	0.803	7.54223489305587e-68	undetermined	ndufa4l
4.6878303005613e-46	0.575916589210457	0.499	0.372	6.38763756754482e-42	undetermined	si:ch211-173m16.2
3.58463866542914e-45	0.320615307810379	0.825	0.778	4.88442864551375e-41	undetermined	si:ch1073-80i24.3
6.37443823574464e-42	0.380511694104283	0.679	0.608	8.68580954002565e-38	undetermined	supt4h1
3.95637658878138e-40	0.477130232102815	0.474	0.338	5.39095873987351e-36	undetermined	sox3
1.48343525671739e-38	0.678339461739029	0.506	0.39	2.02132888080311e-34	undetermined	rps27l
6.94153824748186e-37	0.397625233283958	0.699	0.658	9.45854001601879e-33	undetermined	thoc7
5.50761778175896e-34	0.473835010139675	0.46	0.349	7.50467998942475e-30	undetermined	pane1
2.81459267641844e-32	0.446981461832342	0.547	0.456	3.83516398088777e-28	undetermined	asb11
4.39415944930193e-31	0.475840098663465	0.358	0.248	5.98748166561881e-27	undetermined	coa3a
2.62693667377906e-29	0.399414944918382	0.535	0.451	3.57946391169134e-25	undetermined	fabp3
2.52669489914967e-28	0.37945283327073	0.589	0.529	3.44287446958134e-24	undetermined	uqcr10
8.20924653032429e-28	0.440521547085076	0.339	0.23	1.11859193222199e-23	undetermined	rgcc
1.65221063697323e-26	0.322671229336865	0.658	0.584	2.25130221393972e-22	undetermined	vox
3.46412133600273e-26	0.432509616802458	0.407	0.302	4.72021173243732e-22	undetermined	si:ch211-226h8.4
3.89099878614084e-26	0.468000129922429	0.305	0.205	5.3018749459955e-22	undetermined	thyn1
5.51737067845801e-25	0.318932020505439	0.687	0.656	7.51796928646689e-21	undetermined	snrpb2
1.1012190353963e-19	0.346428530825967	0.539	0.475	1.500521057631e-15	undetermined	aldob
1.23063502197476e-19	0.42603750701574	0.325	0.244	1.6768632809428e-15	undetermined	lamtor4
5.45916538294145e-18	0.382695505516764	0.493	0.437	7.43865875079603e-14	undetermined	CU929070.1
2.16623073975353e-17	0.379318355755533	0.366	0.28	2.95170600598816e-13	undetermined	sec61a1
1.10240953396323e-16	0.359791513728007	0.329	0.248	1.5021432309783e-12	undetermined	cxcr4a
2.50544692305514e-14	0.325210259972791	0.416	0.35	3.41392197735493e-10	undetermined	zic2b
3.00525551161948e-14	0.381066319652672	0.39	0.334	4.0949611601327e-10	undetermined	zgc:173709
4.08148862136304e-14	0.33715893004056	0.358	0.287	5.56143639546928e-10	undetermined	sox19a
4.47059235591762e-14	0.327889784601457	0.415	0.349	6.09162914417334e-10	undetermined	bambia
1.04636699489638e-13	0.26384090554406	0.631	0.629	1.42577966724581e-09	undetermined	banf1
1.3487213168501e-12	0.317662357577212	0.487	0.444	1.83776766633994e-08	undetermined	polr3gla
6.22327200295385e-12	0.348083629208475	0.288	0.228	8.47983043122492e-08	undetermined	foxh1
1.61989823143011e-11	0.334943739919853	0.252	0.192	2.20727333014666e-07	undetermined	shisa2a
8.35182622975099e-11	0.344908746124896	0.308	0.254	1.13801984206587e-06	undetermined	cited4b
1.22310888366565e-10	0.344178102686151	0.274	0.217	1.66660816488281e-06	undetermined	BX936461.1
4.37210995938835e-10	0.290555216939398	0.509	0.479	5.95743703066256e-06	undetermined	BX005461.1
4.43907120014655e-07	0.265173323418942	0.365	0.332	0.00604867841731969	undetermined	CT583646.2
8.34558761827524e-07	0.279988395437422	0.331	0.298	0.0113716976886618	undetermined	siva1
1.0944735615832e-06	0.272667584469746	0.413	0.385	0.0149132967501327	undetermined	rnf185
4.8204205128445e-06	0.256880661181182	0.379	0.355	0.0656830499080192	undetermined	ssr4
1.29643676873694e-05	0.258390792618526	0.327	0.298	0.176652474108096	undetermined	mrps25
0.000113446788001722	0.251823471802836	0.263	0.234	1	undetermined	si:dkey-256i11.2
4.1871751320203e-274	0.893300259486645	0.818	0.352	5.70544483489085e-270	ectoderm (neuroectoderm)	calm2a
2.28043652169021e-182	0.5796844719009	0.91	0.7	3.10732280445509e-178	ectoderm (neuroectoderm)	h2afva
2.22387145191967e-164	0.497514069675359	0.935	0.801	3.03024724038575e-160	ectoderm (neuroectoderm)	erh
8.40188851404467e-132	0.604448318983547	0.873	0.744	1.14484132892373e-127	ectoderm (neuroectoderm)	CR383676.1
8.15665334196182e-122	0.426713603741113	0.932	0.841	1.11142558437572e-117	ectoderm (neuroectoderm)	si:ch211-152c2.3
1.63347859057245e-84	0.485907886773861	0.754	0.58	2.22577792751402e-80	ectoderm (neuroectoderm)	si:ch211-222l21.1
1.0591256685606e-83	0.447182228668557	0.803	0.665	1.44316463598067e-79	ectoderm (neuroectoderm)	si:ch73-281n10.2
6.01051230429544e-67	0.527940365469984	0.668	0.492	8.18992406583297e-63	ectoderm (neuroectoderm)	si:ch73-1a9.3
1.3079105592906e-62	0.413684048697248	0.674	0.456	1.78215892808937e-58	ectoderm (neuroectoderm)	apela
5.21575187678391e-60	0.282058308969023	0.938	0.87	7.10698350730575e-56	ectoderm (neuroectoderm)	ptmab
9.13065501140178e-55	0.340722839648965	0.8	0.659	1.24414305185361e-50	ectoderm (neuroectoderm)	stmn1a
3.7886085377046e-54	0.294501223436573	0.885	0.763	5.16235799347628e-50	ectoderm (neuroectoderm)	si:ch1073-80i24.3
5.1857950384199e-51	0.315704349819645	0.854	0.724	7.06616431935096e-47	ectoderm (neuroectoderm)	TXN
2.18081366486038e-44	0.348651380653614	0.699	0.557	2.97157669973876e-40	ectoderm (neuroectoderm)	BX927308.1
7.86292949545934e-44	0.471496058214006	0.373	0.216	1.07140277305129e-39	ectoderm (neuroectoderm)	h3f3b.1.1
3.27696438383142e-42	0.573539831197742	0.258	0.128	4.4651916694087e-38	ectoderm (neuroectoderm)	znf346
9.35696678979411e-42	0.470284402262433	0.309	0.167	1.27498029477735e-37	ectoderm (neuroectoderm)	kpnb3
4.88258068667678e-41	0.35280412748158	0.521	0.341	6.65300444366578e-37	ectoderm (neuroectoderm)	sox3
1.70634867877171e-40	0.266690221505651	0.99	0.985	2.32507070969433e-36	ectoderm (neuroectoderm)	h3f3b.1
6.7393937237795e-40	0.401686740649386	0.433	0.27	9.18309788802195e-36	ectoderm (neuroectoderm)	sox19a
6.14371663908656e-38	0.299999601229618	0.796	0.695	8.37142829241935e-34	ectoderm (neuroectoderm)	snrpg
9.20892905885292e-29	0.367685325113577	0.367	0.235	1.2548086735593e-24	ectoderm (neuroectoderm)	rgcc
1.58496532092639e-28	0.363270470365643	0.47	0.351	2.1596737462943e-24	ectoderm (neuroectoderm)	calm2b
2.25678329247409e-28	0.34297710470488	0.464	0.33	3.07509291432519e-24	ectoderm (neuroectoderm)	si:dkey-16p21.8
5.88893012079124e-28	0.363642794207924	0.416	0.289	8.02425618259015e-24	ectoderm (neuroectoderm)	mrpl42
2.00451086243603e-27	0.331753463540549	0.476	0.338	2.73134650115533e-23	ectoderm (neuroectoderm)	zic2b
3.12604661055502e-27	0.284101584060286	0.663	0.545	4.25955111154227e-23	ectoderm (neuroectoderm)	sub1a
4.47857709500194e-26	0.511344287179718	0.393	0.275	6.10250914964965e-22	ectoderm (neuroectoderm)	pou5f3
3.32804633243942e-25	0.446797675022842	0.39	0.274	4.53479593258195e-21	ectoderm (neuroectoderm)	top1l
1.17579412838642e-24	0.342309196564998	0.416	0.299	1.60213707933933e-20	ectoderm (neuroectoderm)	polr2h
3.30738774018227e-23	0.35120480781709	0.376	0.264	4.50664653477237e-19	ectoderm (neuroectoderm)	srprb
8.01785859683669e-23	0.279305960016512	0.615	0.517	1.09251341240497e-18	ectoderm (neuroectoderm)	anp32b
1.91372003871584e-22	0.437918465668969	0.535	0.427	2.60763492475421e-18	ectoderm (neuroectoderm)	sall4
2.44000071860044e-21	0.388923054630662	0.325	0.223	3.32474497916496e-17	ectoderm (neuroectoderm)	mibp
3.29413094721801e-21	0.277504810905675	0.58	0.491	4.48858282867926e-17	ectoderm (neuroectoderm)	zgc:91910
2.46202843652402e-20	0.270972889994844	0.493	0.393	3.35475994760763e-16	ectoderm (neuroectoderm)	meaf6
2.49096692060505e-19	0.2640440210795	0.479	0.374	3.39419152601644e-15	ectoderm (neuroectoderm)	hmgn7
7.43429785899917e-19	0.380695652952874	0.287	0.194	1.01299742626723e-14	ectoderm (neuroectoderm)	si:dkey-62k3.5
2.79461503470996e-18	0.270015835464773	0.486	0.383	3.80794244629579e-14	ectoderm (neuroectoderm)	emg1
4.98212869947363e-18	0.266246307090159	0.438	0.334	6.78864856590276e-14	ectoderm (neuroectoderm)	nop16
8.37764588896139e-18	0.265025954822307	0.555	0.459	1.14153802882988e-13	ectoderm (neuroectoderm)	cx43.4
6.5439147349721e-17	0.286379262837146	0.371	0.278	8.91673821787298e-13	ectoderm (neuroectoderm)	anp32a
1.41527573896508e-16	0.374002344180411	0.45	0.36	1.92845472191382e-12	ectoderm (neuroectoderm)	cfl1
5.96507868281081e-16	0.310039388127257	0.371	0.282	8.128016213198e-12	ectoderm (neuroectoderm)	gabarapb
2.30781556859358e-14	0.261712810831404	0.286	0.202	3.14462949376562e-10	ectoderm (neuroectoderm)	mex3b
5.12226629999826e-13	0.264650338808799	0.336	0.255	6.97960006037763e-09	ectoderm (neuroectoderm)	nutf2l
1.95946855483281e-11	0.264695615843465	0.261	0.191	2.66997185281519e-07	ectoderm (neuroectoderm)	nxt2
5.94067272984336e-11	0.258640977238081	0.408	0.335	8.09476066168456e-07	ectoderm (neuroectoderm)	prmt1
1.13392034589883e-10	0.259339616634411	0.294	0.227	1.54507986332174e-06	ectoderm (neuroectoderm)	ewsr1b
5.02225685312503e-10	0.286138956214981	0.258	0.195	6.84332718806816e-06	ectoderm (neuroectoderm)	gspt1l
0	2.21301388437467	0.604	0.037	0	non-axial mesoderm	msgn1
0	2.19710702740672	0.726	0.079	0	non-axial mesoderm	mespab
0	1.88107836057603	0.41	0.017	0	non-axial mesoderm	mespaa
0	1.47019324641939	0.39	0.029	0	non-axial mesoderm	FP102169.1
2.2325837330295e-303	1.44843724594343	0.413	0.044	3.042118594626e-299	non-axial mesoderm	efnb2a
1.67611575243497e-285	1.36674538693991	0.421	0.052	2.28387532426789e-281	non-axial mesoderm	pcdh8
6.30608563736525e-284	1.37923000853728	0.676	0.195	8.59267228947389e-280	non-axial mesoderm	fscn1a
1.44548634687967e-265	1.36150613232829	0.533	0.111	1.96961969625823e-261	non-axial mesoderm	snai1a
3.27947178937959e-252	1.50237974384352	0.592	0.163	4.46860826020863e-248	non-axial mesoderm	cxcl12a
8.70190945952877e-248	1.31460363332311	0.285	0.019	1.18572218295539e-243	non-axial mesoderm	gata5
1.93013647801114e-244	1.25911387797683	0.341	0.037	2.63000396493798e-240	non-axial mesoderm	flrt3
5.60967184903411e-235	1.20763390764527	0.342	0.038	7.64373886149388e-231	non-axial mesoderm	dkk1b
3.423674546949e-215	1.16633622975822	0.295	0.03	4.6650989376727e-211	non-axial mesoderm	aldh1a2
1.15977999170118e-208	1.08569975181112	0.749	0.33	1.58031621669202e-204	non-axial mesoderm	tbx16
1.30841900961014e-206	1.22327738030884	0.311	0.037	1.78285174249477e-202	non-axial mesoderm	mixl1
2.23612707540347e-187	1.15262596073303	0.431	0.096	3.04694675294477e-183	non-axial mesoderm	im:7138239
9.80057393611965e-187	1.17237900319937	0.319	0.048	1.33542620453566e-182	non-axial mesoderm	zic2a
1.06504435785124e-172	1.07709786095916	0.295	0.042	1.4512294420081e-168	non-axial mesoderm	si:dkey-261j4.4
8.48823567357008e-161	0.823753727028239	0.936	0.731	1.15660699288066e-156	non-axial mesoderm	apoc1
4.1915213989699e-140	1.01950630477019	0.33	0.073	5.71136705823638e-136	non-axial mesoderm	inka1b
2.55620007394438e-137	1.05029033018438	0.33	0.07	3.48307822075661e-133	non-axial mesoderm	insb
1.04515226938221e-128	0.976761756323374	0.391	0.111	1.4241244822602e-124	non-axial mesoderm	zswim5
3.92451055149372e-96	0.762652396234111	0.504	0.207	5.34753807746534e-92	non-axial mesoderm	tbxta
8.08794319310864e-74	0.843444790743314	0.367	0.148	1.10206313949298e-69	non-axial mesoderm	fzd7a
3.27256999645668e-73	0.732026764873595	0.332	0.121	4.45920387717187e-69	non-axial mesoderm	acvr1ba
1.23025764858881e-72	0.811166889746864	0.387	0.164	1.67634907196711e-68	non-axial mesoderm	cst3
1.97660107441638e-62	0.819439526456917	0.255	0.086	2.69331662399976e-58	non-axial mesoderm	id3
9.18815668689146e-55	0.544020196000334	0.658	0.467	1.25197823015583e-50	non-axial mesoderm	si:dkeyp-2e4.3
8.82984032308456e-52	0.61222662274474	0.476	0.27	1.2031540424235e-47	non-axial mesoderm	tp53inp2
2.02687176053175e-51	0.540707210071763	0.547	0.328	2.76181546090056e-47	non-axial mesoderm	hes6
9.73536993264743e-44	0.448357102992284	0.764	0.582	1.32654150702254e-39	non-axial mesoderm	vox
3.97398191983817e-41	0.431407838711203	0.686	0.51	5.41494776397149e-37	non-axial mesoderm	znfl2a
2.22751711721371e-35	0.485512976340393	0.402	0.231	3.0352148239154e-31	non-axial mesoderm	cmtm6
1.21561692150856e-33	0.354470958664923	0.82	0.681	1.65639961724756e-29	non-axial mesoderm	ved
7.48934970923506e-33	0.349411570253111	0.291	0.143	1.02049879138037e-28	non-axial mesoderm	xbp1
3.02915022113338e-32	0.489416715213476	0.67	0.522	4.12752009131634e-28	non-axial mesoderm	ctsla
8.41470013046554e-31	0.403696797036356	0.54	0.381	1.14658703977723e-26	non-axial mesoderm	FQ323156.1
2.84912517507738e-28	0.318869549164631	0.732	0.595	3.88221796356043e-24	non-axial mesoderm	actb2
3.59740176232878e-27	0.480285511146409	0.367	0.228	4.9018196413492e-23	non-axial mesoderm	si:ch211-209j10.6
5.54670327815516e-22	0.373711140901747	0.501	0.364	7.55793788681422e-18	non-axial mesoderm	sp5l
7.35984919664369e-22	0.408797124332772	0.329	0.204	1.00285305153467e-17	non-axial mesoderm	rnf19a
4.16233908024688e-20	0.306169810132443	0.568	0.427	5.6716032307444e-16	non-axial mesoderm	STMP1
4.95802124582591e-20	0.427169138289216	0.371	0.246	6.75579974956238e-16	non-axial mesoderm	vrtn
5.3431603295124e-19	0.36470561385296	0.456	0.33	7.28059026499359e-15	non-axial mesoderm	ndufv3
1.65390126174976e-14	0.323309801871821	0.583	0.488	2.25360585926022e-10	non-axial mesoderm	akap12b
8.78395135307125e-279	1.56769514368926	0.745	0.126	1.19690121136949e-274	non-axial mesoderm	ventral mesoderm	cdx4
1.68553051906008e-171	1.20851823756732	0.783	0.216	2.29670388527127e-167	non-axial mesoderm	ventral mesoderm	tbxta
1.15100181012405e-144	1.20556937896753	0.522	0.108	1.56835506647502e-140	non-axial mesoderm	ventral mesoderm	eve1
1.92193487685759e-131	1.11148323253393	0.411	0.071	2.61882846320615e-127	non-axial mesoderm	ventral mesoderm	dld
2.11313133820483e-125	1.09431217302208	0.811	0.33	2.87935276143791e-121	non-axial mesoderm	ventral mesoderm	hes6
2.47730314136031e-106	0.815047254201343	0.979	0.683	3.37557326041756e-102	non-axial mesoderm	ventral mesoderm	ved
4.94374876283771e-102	0.908208370766493	0.257	0.035	6.73635206424267e-98	non-axial mesoderm	ventral mesoderm	znf703
6.78391131102091e-61	0.752197550501492	0.324	0.087	9.24375755239709e-57	non-axial mesoderm	ventral mesoderm	nrarpa
2.85993297000712e-54	0.76279310062316	0.408	0.14	3.8969446649317e-50	non-axial mesoderm	ventral mesoderm	her7
2.72468672567662e-46	0.685555709288759	0.383	0.133	3.71265813240696e-42	non-axial mesoderm	ventral mesoderm	im:7138239
1.94881676990969e-43	0.623479486210678	0.387	0.143	2.65545773067894e-39	non-axial mesoderm	ventral mesoderm	rasgef1ba
5.63144802388481e-43	0.469891803865761	0.949	0.75	7.67341107734544e-39	non-axial mesoderm	ventral mesoderm	apoc1
3.89358126815854e-42	0.549897816947842	0.771	0.478	5.30539383599283e-38	non-axial mesoderm	ventral mesoderm	si:dkeyp-2e4.3
3.91901029732699e-37	0.532481142157454	0.771	0.495	5.34004343113776e-33	non-axial mesoderm	ventral mesoderm	apela
5.38152003101558e-35	0.489014770084362	0.672	0.377	7.33285919426184e-31	non-axial mesoderm	ventral mesoderm	tbx16
6.97691763365177e-33	0.455825171747996	0.549	0.273	9.5067479676139e-29	non-axial mesoderm	ventral mesoderm	foxd5
7.86686796946227e-33	0.67585834196827	0.253	0.086	1.07193942951893e-28	non-axial mesoderm	ventral mesoderm	wnt11
2.00464240632904e-31	0.452626930343908	0.76	0.522	2.73152574286395e-27	non-axial mesoderm	ventral mesoderm	znfl2a
4.25242164612626e-29	0.295824233314867	0.973	0.869	5.79434973501164e-25	non-axial mesoderm	ventral mesoderm	ybx1
6.44258899165239e-26	0.40432709595956	0.606	0.356	8.77867176002555e-22	non-axial mesoderm	ventral mesoderm	bambia
7.96807252190321e-21	0.30189402748154	0.954	0.797	1.08572956183453e-16	non-axial mesoderm	ventral mesoderm	id1
1.90082927825382e-15	0.350994129894814	0.276	0.138	2.59006997454866e-11	non-axial mesoderm	ventral mesoderm	cyp26a1
7.52374730970423e-13	0.259343023784031	0.514	0.339	1.0251858084203e-08	non-axial mesoderm	ventral mesoderm	ndufv3
2.41547118581908e-11	0.287653800273285	0.253	0.137	3.29132103779708e-07	non-axial mesoderm	ventral mesoderm	cyp2aa8
0	2.1485116058782	0.543	0.033	0	axial mesoderm	dorsal organizer	chrd
0	2.13149278437684	0.535	0.055	0	axial mesoderm	dorsal organizer	noto
0	1.91849103168109	0.346	0.013	0	axial mesoderm	dorsal organizer	gsc
5.28554805984309e-230	1.2936795346351	0.313	0.021	7.2020877863422e-226	axial mesoderm	dorsal organizer	foxa3
1.07086455435062e-185	1.37674851135194	0.315	0.031	1.45916004175816e-181	axial mesoderm	dorsal organizer	admp
3.76282803740987e-158	1.73935618677113	0.441	0.082	5.12722948377469e-154	axial mesoderm	dorsal organizer	insb
1.14446710822481e-151	1.6593349350555	0.522	0.134	1.55945088166712e-147	axial mesoderm	dorsal organizer	xbp1
7.45947768300172e-108	0.97107069586432	0.266	0.04	1.01642842908581e-103	axial mesoderm	dorsal organizer	foxd3
1.05544228636945e-106	0.99020755507551	0.277	0.044	1.43814565940701e-102	axial mesoderm	dorsal organizer	gadd45ba
4.33766553563072e-58	0.761855121099841	0.531	0.23	5.91050305885042e-54	axial mesoderm	dorsal organizer	tbxta
3.5408339916862e-55	0.779899106528489	0.548	0.264	4.82474039707161e-51	axial mesoderm	dorsal organizer	tdgf1
8.53937145131382e-55	0.763388279448881	0.386	0.139	1.16357475395602e-50	axial mesoderm	dorsal organizer	rasgef1ba
7.4366298376748e-54	0.711009214406631	0.562	0.268	1.01331518168157e-49	axial mesoderm	dorsal organizer	foxd5
7.45869218226748e-53	0.651033389674126	0.545	0.248	1.01632139675577e-48	axial mesoderm	dorsal organizer	fscn1a
9.21229827329379e-51	0.926169446616095	0.422	0.18	1.25526776271901e-46	axial mesoderm	dorsal organizer	cst3
9.09904265000417e-43	0.664128414998276	0.285	0.096	1.23983555148957e-38	axial mesoderm	dorsal organizer	pcdh8
2.04678859821047e-32	0.555500867862407	0.682	0.481	2.78895414392159e-28	axial mesoderm	dorsal organizer	si:dkeyp-2e4.3
2.80694557018191e-31	0.51440960906486	0.668	0.43	3.82474403392987e-27	axial mesoderm	dorsal organizer	STMP1
8.89662114816105e-31	1.06190235670177	0.396	0.22	1.21225359764842e-26	axial mesoderm	dorsal organizer	cdkn1ca
1.29174058397866e-29	0.579506992275512	0.301	0.131	1.76012571972932e-25	axial mesoderm	dorsal organizer	cyp2aa8
7.08909882262048e-29	0.569390806760786	0.253	0.1	9.65960605570267e-25	axial mesoderm	dorsal organizer	btg2
7.88890183101094e-27	0.548857168455932	0.393	0.207	1.07494176349355e-22	axial mesoderm	dorsal organizer	sat1a.2
8.77363219280792e-27	0.51341685849347	0.31	0.142	1.19549512259201e-22	axial mesoderm	dorsal organizer	acvr1ba
3.12803380628674e-23	0.454165506430743	0.58	0.391	4.26225886444631e-19	axial mesoderm	dorsal organizer	FQ323156.1
1.02578584292339e-17	0.431040789911873	0.282	0.145	1.39773578956741e-13	axial mesoderm	dorsal organizer	zswim5
1.09444644207382e-14	0.326517422546601	0.792	0.697	1.49129272196979e-10	axial mesoderm	dorsal organizer	tmsb4x
3.39045995001847e-13	0.359255910695012	0.483	0.339	4.61984072789516e-09	axial mesoderm	dorsal organizer	ndufv3
1.51389351953445e-12	0.34270462192661	0.291	0.17	2.06283130971764e-08	axial mesoderm	dorsal organizer	snai1a
5.19033258709625e-12	0.268334195766832	0.595	0.455	7.07234718317735e-08	axial mesoderm	dorsal organizer	ube2c
1.58573222048347e-10	0.334859058182263	0.348	0.23	2.16071872363077e-06	axial mesoderm	dorsal organizer	etv5b
6.74366012458627e-10	0.250822511950573	0.493	0.358	9.18891128576125e-06	axial mesoderm	dorsal organizer	ndufa11
9.44585277069536e-10	0.26362677556002	0.382	0.264	1.28709189853495e-05	axial mesoderm	dorsal organizer	dap
4.40381242195925e-09	0.293811929881012	0.436	0.326	6.00063480616168e-05	axial mesoderm	dorsal organizer	si:ch73-160h15.3
7.52589087245965e-05	0.252294601583793	0.275	0.209	1	axial mesoderm	dorsal organizer	surf2
1.70399668256493e-25	0.314330978435283	0.447	0.12	2.32186587966298e-21	prospective neural plate	chd4b
3.67002260429272e-24	0.271404091378574	0.3	0.066	5.00077280060926e-20	prospective neural plate	snai2
6.55409153829491e-24	0.31277607581042	0.407	0.109	8.93060513008064e-20	prospective neural plate	alcamb
7.63796343551024e-24	0.264563774426444	0.327	0.076	1.04074889772263e-19	prospective neural plate	polr1c
4.4843188063772e-23	0.353430916497327	0.34	0.085	6.11033280556958e-19	prospective neural plate	tfap2c
7.24166261668296e-23	0.341132161752518	0.287	0.065	9.8674894814922e-19	prospective neural plate	si:ch211-170d8.2
9.03541380748669e-22	0.288483928532414	0.587	0.192	1.23116548540814e-17	prospective neural plate	srsf1a
9.82668758523048e-22	0.255362239229745	0.387	0.106	1.3389844503635e-17	prospective neural plate	znf1041
6.08238846463729e-21	0.475639090053782	0.913	0.45	8.28786252191477e-17	prospective neural plate	polr3gla
6.12819872195275e-21	0.258557365576931	0.527	0.168	8.35028357853282e-17	prospective neural plate	gpd1b
1.19021769751071e-19	0.309037431188169	0.567	0.197	1.6217906346281e-15	prospective neural plate	taf10
2.253898038163e-19	0.273521320261042	0.58	0.202	3.0711614668009e-15	prospective neural plate	rhoab
3.92639118118638e-19	0.328517584846473	0.687	0.261	5.35010062348456e-15	prospective neural plate	rgcc
1.01098318069238e-18	0.304625827046541	0.4	0.124	1.37756568201144e-14	prospective neural plate	her3
2.82633928502381e-18	0.325469743451338	0.493	0.165	3.85116990977345e-14	prospective neural plate	ctnnb1
3.98920799602778e-18	0.291908168730458	0.267	0.067	5.43569481538746e-14	prospective neural plate	nipblb
1.0941433109617e-17	0.324053055619933	0.66	0.252	1.49087967551642e-13	prospective neural plate	si:ch211-282b22.1
1.31720925197922e-17	0.313620880128488	0.46	0.151	1.79482932674689e-13	prospective neural plate	thoc3
1.49174662937297e-17	0.300506426237748	0.333	0.095	2.03265395718361e-13	prospective neural plate	prpf4
2.46727702694377e-17	0.264249701950895	0.56	0.203	3.36191167691358e-13	prospective neural plate	pfkfb4b
4.8349323103826e-17	0.25311805273279	0.3	0.084	6.58807876612733e-13	prospective neural plate	tsr1
1.22294215844484e-16	0.316296762038487	0.76	0.314	1.66638098509694e-12	prospective neural plate	polr2eb
3.58331874218107e-16	0.356513439544735	0.967	0.774	4.88263011809592e-12	prospective neural plate	CR383676.1
3.81802140668293e-16	0.260056884841186	0.347	0.105	5.20243596874616e-12	prospective neural plate	c1qbp
1.34136675300865e-15	0.259730573473418	0.74	0.306	1.82774633764959e-11	prospective neural plate	yeats4
1.87887899440361e-15	0.316635790404091	0.86	0.4	2.56016051777436e-11	prospective neural plate	emg1
2.15180606162968e-15	0.294152082846277	0.507	0.188	2.93205093957661e-11	prospective neural plate	ndufs7
3.66825720796166e-15	0.267656727474959	0.987	0.968	4.99836727156856e-11	prospective neural plate	dynll1
7.34305180632245e-15	0.322519883625801	0.48	0.173	1.0005642391295e-10	prospective neural plate	tardbp
1.13834583577488e-14	0.333812417759643	0.78	0.356	1.55111003582685e-10	prospective neural plate	cks1b
1.30274374186136e-14	0.28651039565743	0.347	0.112	1.77511862266028e-10	prospective neural plate	apex1
2.33447722929847e-14	0.287096009342272	0.28	0.083	3.1809586726421e-10	prospective neural plate	fam53b
2.9280979076041e-14	0.288383434176577	0.387	0.132	3.98982620890134e-10	prospective neural plate	atpaf1
3.25484281070097e-14	0.256925407035046	0.5	0.188	4.43504881386114e-10	prospective neural plate	glrx5
4.09956321539382e-14	0.36134547077529	0.973	0.696	5.58606483729562e-10	prospective neural plate	si:ch73-281n10.2
4.6359225717512e-14	0.264243731213945	0.68	0.299	6.31690809626818e-10	prospective neural plate	ebna1bp2
5.51847329105851e-14	0.276517974729945	0.253	0.073	7.51947170639632e-10	prospective neural plate	sephs1
7.64507295298321e-14	0.255586055005051	0.64	0.277	1.04171764057349e-09	prospective neural plate	birc5a
8.13658342339506e-14	0.254755041845737	0.787	0.347	1.10869085727181e-09	prospective neural plate	ptp4a1
1.65169452257516e-13	0.255695834539068	0.813	0.372	2.25059895646092e-09	prospective neural plate	calm2b
2.85498330681533e-13	0.316823905177094	0.993	0.986	3.89020025386657e-09	prospective neural plate	h3f3b.1
3.45352073894061e-13	0.317567043965502	0.88	0.466	4.70576735888048e-09	prospective neural plate	calm2a
1.63420713994006e-12	0.257409036867705	0.373	0.135	2.22677064888232e-08	prospective neural plate	atp1b1a
2.96075030275632e-12	0.303613152909171	0.98	0.618	4.03431836253576e-08	prospective neural plate	si:ch211-222l21.1
3.6738929850004e-12	0.293252086355856	0.947	0.534	5.00604658136154e-08	prospective neural plate	anp32b
4.53154547874102e-12	0.313171678407127	0.94	0.516	6.17468386933251e-08	prospective neural plate	chrac1
9.12520672452969e-12	0.278847963311661	0.98	0.862	1.24340066828442e-07	prospective neural plate	si:ch211-152c2.3
1.26453257398895e-11	0.285126615421077	0.393	0.151	1.72305208531735e-07	prospective neural plate	si:ch211-22i13.2
7.52043835920854e-11	0.295541882532823	0.973	0.69	1.02473493082576e-06	prospective neural plate	stmn1a
7.79606260208113e-11	0.2755976760813	0.913	0.506	1.06229149015957e-06	prospective neural plate	zgc:91910
1.30288211228547e-10	0.306714119630562	0.347	0.133	1.77530716620018e-06	prospective neural plate	rtn4a
4.4152438853464e-10	0.28899025384158	0.267	0.095	6.01621131817301e-06	prospective neural plate	natd1
1.4430534285512e-09	0.2599209781173	0.96	0.716	1.96630460174387e-05	prospective neural plate	snrpg
0.000825023194707588	0.281755611897363	0.68	0.428	1	prospective neural plate	rps27l
0	4.29942681154368	0.992	0.073	0	enveloping layer	krt8
0	4.27353062934343	0.977	0.061	0	enveloping layer	zgc:193505
0	4.26176225140782	0.962	0.063	0	enveloping layer	tmsb1
0	4.1841563963805	1	0.059	0	enveloping layer	krt4
0	4.00332609060595	0.97	0.048	0	enveloping layer	ponzr5
0	3.9603007585998	0.985	0.048	0	enveloping layer	zgc:153665
0	3.77573444854005	0.985	0.04	0	enveloping layer	krt92
0	3.77288951224072	0.977	0.033	0	enveloping layer	krt97
0	3.72646458378889	0.985	0.04	0	enveloping layer	cldne
0	3.67243766340273	0.924	0.028	0	enveloping layer	mid1ip1a
0	3.61669395261984	0.955	0.025	0	enveloping layer	cyt1
0	3.60637478842232	0.939	0.022	0	enveloping layer	si:dkey-87o1.2
0	3.30723808619707	0.955	0.032	0	enveloping layer	dnase1l4.1
0	3.23810760879843	0.864	0.018	0	enveloping layer	krt5
0	3.18075833790829	0.879	0.014	0	enveloping layer	cyt1l
0	3.1599057575634	0.917	0.014	0	enveloping layer	si:ch211-125o16.4
0	3.15541555412777	0.833	0.015	0	enveloping layer	im:7150988
0	2.90740458891222	0.879	0.013	0	enveloping layer	cebpb
0	2.85969281273716	0.735	0.006	0	enveloping layer	eppk1
0	2.82716627800258	0.773	0.006	0	enveloping layer	si:ch211-217k17.9
0	2.81335284572884	0.818	0.007	0	enveloping layer	krt96
0	2.71991961407561	0.75	0.008	0	enveloping layer	si:ch73-347e22.8
0	2.60363713651537	0.773	0.015	0	enveloping layer	ifi45
0	2.55915869038447	0.773	0.009	0	enveloping layer	elovl1a
0	2.53740825910233	0.833	0.014	0	enveloping layer	stard14
0	2.51980524953234	0.773	0.007	0	enveloping layer	cldn23a
0	2.4004661025204	0.735	0.004	0	enveloping layer	lcp1
0	2.38302217872316	0.697	0.006	0	enveloping layer	ppl
0	2.34613937265147	0.667	0.006	0	enveloping layer	cldnb
0	2.34275493029125	0.72	0.008	0	enveloping layer	capn9
0	2.33683837816491	0.795	0.019	0	enveloping layer	si:ch211-202f5.3
0	2.33409098400824	0.75	0.004	0	enveloping layer	zgc:110333
0	2.31378541722061	0.758	0.011	0	enveloping layer	hsd17b12a
0	2.27475883778371	0.636	0.005	0	enveloping layer	mgll
0	2.27136316395502	0.591	0.005	0	enveloping layer	znf185
0	2.23290945164478	0.659	0.006	0	enveloping layer	slc2a12
0	2.22005472508574	0.614	0.005	0	enveloping layer	agr1
0	2.20715223837551	0.682	0.009	0	enveloping layer	ftr82
0	2.2025037949102	0.652	0.006	0	enveloping layer	adipor2
0	2.18629663495496	0.697	0.004	0	enveloping layer	grhl3
0	2.12386255798827	0.508	0.005	0	enveloping layer	anxa1c
0	2.11988021704845	0.621	0.006	0	enveloping layer	degs2
0	2.10028365874152	0.545	0.006	0	enveloping layer	krt17
0	2.0982134533441	0.621	0.003	0	enveloping layer	svopl
0	2.09516874664829	0.682	0.012	0	enveloping layer	styk1b
0	2.08552984832113	0.659	0.019	0	enveloping layer	si:ch211-195b11.3
0	2.08285996915681	0.629	0.003	0	enveloping layer	ftr83
0	2.0803712575589	0.545	0.006	0	enveloping layer	cd44a
0	2.06601660137969	0.576	0.006	0	enveloping layer	si:ch211-157c3.4
0	2.02717939003119	0.576	0.004	0	enveloping layer	si:dkeyp-67a8.4.1
0	2.00857765217075	0.682	0.014	0	enveloping layer	klf17
0	1.99364305100623	0.508	0.003	0	enveloping layer	si:dkey-160o24.3
0	1.99317069822397	0.636	0.008	0	enveloping layer	esrp1
0	1.94822661785082	0.598	0.007	0	enveloping layer	perp
0	1.94582961500201	0.568	0.005	0	enveloping layer	hsd17b14
0	1.91229250829767	0.591	0.004	0	enveloping layer	tnfaip8l2b
0	1.89343315510868	0.614	0.005	0	enveloping layer	eps8l1b
0	1.89016910745665	0.538	0.003	0	enveloping layer	si:dkey-16l2.20
0	1.88058715382568	0.606	0.004	0	enveloping layer	fa2h
0	1.8534598657109	0.591	0.004	0	enveloping layer	evpla
0	1.84162943200572	0.545	0.01	0	enveloping layer	gmds
0	1.83872769300944	0.545	0.01	0	enveloping layer	mgst2
0	1.82842507952582	0.545	0.004	0	enveloping layer	plekhf1
0	1.7997287203078	0.545	0.003	0	enveloping layer	elovl6l
0	1.78782753216125	0.553	0.006	0	enveloping layer	fut9b
0	1.78749990347606	0.568	0.017	0	enveloping layer	fuca1.1
0	1.75351086392812	0.47	0.004	0	enveloping layer	acy3.2
0	1.75113848275841	0.485	0.004	0	enveloping layer	nqo1
0	1.74692664296182	0.545	0.009	0	enveloping layer	prrg2
0	1.73332843921528	0.545	0.002	0	enveloping layer	acer1
0	1.73087849481791	0.523	0.002	0	enveloping layer	stx11b.1
0	1.72239012199329	0.508	0.002	0	enveloping layer	zgc:194679
0	1.71813890422779	0.53	0.003	0	enveloping layer	b3gnt5a
0	1.68101782247537	0.485	0.002	0	enveloping layer	mapkapk3
0	1.67327757520368	0.515	0.003	0	enveloping layer	xkrx
0	1.65430141222193	0.371	0.001	0	enveloping layer	krt91
0	1.62121464516363	0.409	0.002	0	enveloping layer	zgc:174935
0	1.58775656747224	0.5	0.007	0	enveloping layer	gadd45bb
0	1.57181930275456	0.424	0.003	0	enveloping layer	cyp2k8
0	1.55529842725077	0.462	0.002	0	enveloping layer	kalrnb
0	1.50200601999984	0.394	0.006	0	enveloping layer	dspa
0	1.49230492076286	0.477	0.005	0	enveloping layer	idh1
0	1.48445966768704	0.432	0.002	0	enveloping layer	si:ch211-98n17.5
0	1.48070348517516	0.432	0.003	0	enveloping layer	zgc:153911
0	1.47574752920099	0.439	0.003	0	enveloping layer	mboat1
0	1.47230999072527	0.402	0.006	0	enveloping layer	mgst1.2
0	1.46347620707314	0.462	0.008	0	enveloping layer	vamp8
0	1.4561309080292	0.432	0.008	0	enveloping layer	them6
0	1.44012053621488	0.462	0.002	0	enveloping layer	rabgap1l2
0	1.42914729160105	0.379	0.004	0	enveloping layer	si:ch211-166a6.5
0	1.42578142535441	0.432	0.008	0	enveloping layer	lpcat4
0	1.4001449870723	0.333	0.004	0	enveloping layer	ano9b
0	1.38884652174576	0.47	0.007	0	enveloping layer	fkbp14
0	1.37435751768597	0.409	0.004	0	enveloping layer	crb3b
0	1.36024413038707	0.394	0.002	0	enveloping layer	si:ch211-69b7.6
0	1.35404199944685	0.455	0.002	0	enveloping layer	slc6a7
0	1.32151517932019	0.364	0.003	0	enveloping layer	hk1
0	1.29546194910636	0.371	0.002	0	enveloping layer	fut9d
0	1.28803714172157	0.341	0.003	0	enveloping layer	gpa33a
0	1.28340662867946	0.341	0.002	0	enveloping layer	tcima
0	1.28109208348793	0.402	0.003	0	enveloping layer	tjp3
0	1.27524677643128	0.273	0.001	0	enveloping layer	gcnt7
0	1.2658879807866	0.432	0.008	0	enveloping layer	acsbg2
0	1.25344349782578	0.432	0.008	0	enveloping layer	pxk
0	1.2434662346595	0.295	0.002	0	enveloping layer	macc1
0	1.24318550894054	0.341	0.002	0	enveloping layer	zgc:174938
0	1.24152206240505	0.333	0.002	0	enveloping layer	gcnt4a
0	1.20381948578328	0.326	0.001	0	enveloping layer	si:ch211-156l18.7
0	1.20323570107122	0.394	0.004	0	enveloping layer	spag1a
0	1.20162800773576	0.326	0.002	0	enveloping layer	cyp2x6
0	1.1973605836837	0.356	0.002	0	enveloping layer	gata3
0	1.19192462194861	0.348	0.002	0	enveloping layer	uox
0	1.18020312182797	0.402	0.002	0	enveloping layer	cldnf
0	1.17970880414607	0.348	0.002	0	enveloping layer	s100v2
0	1.17428564367996	0.364	0.002	0	enveloping layer	pitpnc1b
0	1.14530253398745	0.311	0.001	0	enveloping layer	zgc:136892
0	1.14050373101607	0.318	0.003	0	enveloping layer	gdpd3a
0	1.11144242625302	0.341	0.004	0	enveloping layer	ppp1r9alb
0	1.10505381293372	0.348	0.002	0	enveloping layer	vsir
0	1.1007889278672	0.28	0.001	0	enveloping layer	zgc:162964
0	1.08348623800824	0.28	0.001	0	enveloping layer	mia
0	1.04102132804304	0.311	0.001	0	enveloping layer	rassf7b
0	1.02681376994054	0.273	0.001	0	enveloping layer	cebpd
0	1.024018834652	0.295	0.001	0	enveloping layer	rnf128a
0	1.00689391139593	0.295	0.001	0	enveloping layer	zgc:162730
0	1.00027422375141	0.311	0.001	0	enveloping layer	zgc:91849
0	0.966848405320287	0.273	0.001	0	enveloping layer	plcd1a
0	0.961124355191031	0.318	0.001	0	enveloping layer	baiap2l1a
0	0.958381286174554	0.303	0.001	0	enveloping layer	BX548046.2
0	0.958100360134326	0.28	0	0	enveloping layer	FP102170.1
0	0.953189539127669	0.311	0.001	0	enveloping layer	rab25a
0	0.944583632473101	0.28	0.002	0	enveloping layer	bik
0	0.94028315101467	0.288	0	0	enveloping layer	ovol1a
0	0.936029886635225	0.28	0.002	0	enveloping layer	ptgs2a
0	0.899982099502801	0.311	0.002	0	enveloping layer	TSTA3
1.79705610092984e-307	1.43560482300065	0.424	0.008	2.448668643127e-303	enveloping layer	waslb
1.86702831822102e-307	1.02211749417987	0.288	0.002	2.54401278640796e-303	enveloping layer	anxa1b
4.01022197100561e-306	1.44585185529191	0.447	0.01	5.46432845769224e-302	enveloping layer	elf1
6.85777607753177e-301	1.11505717338661	0.386	0.006	9.34440568324479e-297	enveloping layer	adprm
2.09352895121521e-294	1.59573150657391	0.508	0.015	2.85264254892584e-290	enveloping layer	tor4aa
8.00131185633887e-293	0.980603176724689	0.273	0.002	1.09025875354473e-288	enveloping layer	zgc:123295
1.96150011687149e-291	0.898683654843631	0.258	0.001	2.6727400592491e-287	enveloping layer	pkp1b
9.91120119559825e-289	0.985188881413939	0.265	0.002	1.35050027491222e-284	enveloping layer	si:ch1073-340i21.3
1.57928395382569e-288	0.963658012210741	0.311	0.003	2.15193231548288e-284	enveloping layer	aldh3b1
3.49191039294647e-274	2.80678073412572	0.864	0.063	4.75807710142887e-270	enveloping layer	krt99
9.15666124829135e-274	1.5212991270752	0.394	0.008	1.24768666169218e-269	enveloping layer	dhrs13a.2
7.35162003934253e-265	0.989546468738202	0.265	0.002	1.00173174656081e-260	enveloping layer	stap2b
7.26777760367019e-262	2.75666148002948	0.909	0.077	9.90307376276101e-258	enveloping layer	sult6b1
1.7617270163062e-260	4.00446658316831	0.992	0.103	2.40052923241883e-256	enveloping layer	krt18a.1
9.5706138388723e-259	1.74278005138135	0.538	0.021	1.30409184168474e-254	enveloping layer	zgc:101783
5.0921442967142e-255	0.977507897177505	0.258	0.002	6.93855581870277e-251	enveloping layer	soul2
9.04881510614703e-255	1.01269800699419	0.311	0.005	1.23299154636359e-250	enveloping layer	rnf183
8.94227867547934e-251	1.50532083543409	0.485	0.016	1.21847489232082e-246	enveloping layer	ildr1a
7.18426839997851e-247	1.1910898093203	0.341	0.007	9.78928412181072e-243	enveloping layer	stk17al
2.07559261092113e-246	1.56554565700589	0.538	0.022	2.82820249164113e-242	enveloping layer	gbgt1l4
3.31392338138622e-242	1.06575841536173	0.303	0.005	4.51555199947686e-238	enveloping layer	vsig10
6.61445853533745e-236	1.12493410785408	0.326	0.006	9.01286120025081e-232	enveloping layer	zgc:92313
4.33374564179046e-232	0.803986207216283	0.273	0.004	5.90516181150368e-228	enveloping layer	nadka.1
5.22262893954823e-231	1.00091115691954	0.258	0.003	7.11635419302842e-227	enveloping layer	neurl1ab
8.47066696079607e-227	1.70590123886592	0.598	0.031	1.15421308007807e-222	enveloping layer	alas1
7.37302402530629e-226	1.4870617836165	0.462	0.017	1.00464825368824e-221	enveloping layer	alox5b.3
6.08183676745869e-221	2.19905613775479	0.811	0.068	8.28711077933921e-217	enveloping layer	f11r.1
1.09335195760856e-220	1.40075674047871	0.447	0.016	1.48980137743742e-216	enveloping layer	ell2
5.20829325944696e-210	4.27734659164799	1	0.142	7.09682039532243e-206	enveloping layer	spaca4l
1.76640231994678e-207	1.92787373063476	0.705	0.051	2.40689980115948e-203	enveloping layer	gadd45ba
7.90625333155189e-203	0.920370430704531	0.295	0.006	1.07730607895726e-198	enveloping layer	tollip
1.30710549830042e-201	0.868530856026941	0.265	0.005	1.78106195198415e-197	enveloping layer	rgs4
9.72814493167672e-198	1.24847533138256	0.394	0.014	1.32555702839027e-193	enveloping layer	cnn2
6.48465935292085e-197	0.789494558112665	0.288	0.006	8.83599683428995e-193	enveloping layer	si:ch211-202h22.8
2.7238299292342e-194	0.81978593328879	0.288	0.006	3.71149066157452e-190	enveloping layer	rhpn2
2.25397815242092e-192	1.67107531126997	0.591	0.037	3.07127063048874e-188	enveloping layer	aplnra
2.96726309550669e-192	0.866499454729724	0.295	0.007	4.04319269393741e-188	enveloping layer	gramd1c
5.05620711955542e-188	1.16898811525623	0.364	0.012	6.88958782110621e-184	enveloping layer	ckap4
5.81559195779348e-187	0.975734828941317	0.265	0.005	7.9243256016894e-183	enveloping layer	relt
4.64190021645373e-184	1.26504430392478	0.394	0.015	6.32505323493986e-180	enveloping layer	depdc7a
1.63265067113101e-182	1.25928708064953	0.371	0.013	2.22464980448311e-178	enveloping layer	tob1a
1.00465416142693e-179	1.39228184271271	0.477	0.025	1.36894176036034e-175	enveloping layer	oclnb
1.6792713507721e-166	1.5563816584915	0.538	0.036	2.28817514256206e-162	enveloping layer	ywhaqa
2.95345185992845e-162	0.974160761363129	0.265	0.007	4.0243735043385e-158	enveloping layer	mylk5
1.45172134613224e-160	0.924977380061502	0.28	0.008	1.97811550623979e-156	enveloping layer	cyp51
4.62557694023822e-160	3.7679622507177	0.977	0.191	6.3028111387686e-156	enveloping layer	pfn1
3.90492564022321e-159	1.27342839328136	0.485	0.029	5.32085167736814e-155	enveloping layer	cldn7b
2.18737799783963e-157	1.35205507914705	0.47	0.028	2.98052125985628e-153	enveloping layer	c1galt1c1
1.38413502425158e-153	1.22654604053526	0.371	0.017	1.8860223840452e-149	enveloping layer	tagln2
2.2248247232659e-151	1.3499141421339	0.477	0.03	3.03154616792212e-147	enveloping layer	stard3nl
1.27257958442038e-148	0.772949252252857	0.258	0.007	1.73401694173122e-144	enveloping layer	irf6
2.36519766941889e-142	1.46876404655925	0.583	0.05	3.22281834435018e-138	enveloping layer	oclna
5.56515441404638e-141	1.06109304137603	0.311	0.012	7.5830794045796e-137	enveloping layer	elovl7a
1.39467523436797e-137	0.897139197604961	0.265	0.009	1.90038447434979e-133	enveloping layer	osbpl7
1.75300435269779e-134	1.10788755211438	0.341	0.017	2.38864373098601e-130	enveloping layer	gpr160
3.39550845175289e-132	1.62860514566742	0.492	0.038	4.62671981635849e-128	enveloping layer	adgrl2a
1.81554652141938e-127	1.35076812495443	0.447	0.032	2.47386369008604e-123	enveloping layer	canx
9.84617820829738e-127	0.997063581331879	0.326	0.016	1.3416402426626e-122	enveloping layer	si:ch73-22o12.1
1.29946663073348e-117	0.895897886488607	0.28	0.012	1.77065323103744e-113	enveloping layer	cgnl1
6.60345529168946e-111	1.23610685975654	0.379	0.026	8.99786818045605e-107	enveloping layer	ftr86
2.78594815356863e-110	1.02334714264795	0.333	0.02	3.79613295405261e-106	enveloping layer	tfap2a
7.50235735766496e-107	1.87528864057514	0.894	0.207	1.02227121355543e-102	enveloping layer	actb1
2.11950611489195e-106	0.965843626871949	0.333	0.021	2.88803903215177e-102	enveloping layer	mbpb
1.7966793541149e-103	2.26891419198469	0.947	0.275	2.44815528791696e-99	enveloping layer	epcam
4.05947602555733e-97	0.971724481436551	0.394	0.032	5.53144203242442e-93	enveloping layer	cdh1
7.64623194775133e-95	1.15570968141097	0.364	0.028	1.0418755652006e-90	enveloping layer	ackr3b
3.48236185723413e-90	1.32535314139493	0.515	0.062	4.74506626666722e-86	enveloping layer	her6
2.99139612838333e-88	0.916940670288165	0.303	0.021	4.07607636453512e-84	enveloping layer	spint2
1.53457581493572e-87	1.1255423016921	0.462	0.05	2.09101300543141e-83	enveloping layer	capns1a
1.981064837e-84	1.36059904718686	0.455	0.051	2.69939894689621e-80	enveloping layer	ptgdsb.2
6.72054971109381e-83	0.998369012766874	0.371	0.034	9.15742103633643e-79	enveloping layer	si:ch211-152c8.5
1.46840687958436e-81	1.68089729764244	0.606	0.098	2.00085121412165e-77	enveloping layer	ptgdsb.1
1.16626092839736e-80	1.0033320042145	0.356	0.032	1.58914714103425e-76	enveloping layer	rgs12b
8.61439427242699e-79	0.923814438633016	0.348	0.031	1.1737973635609e-74	enveloping layer	efhd2
1.13067901779208e-78	0.994686819923821	0.348	0.031	1.54066322964348e-74	enveloping layer	rnf144b
1.87105790668908e-78	1.06591772805374	0.333	0.029	2.54950350365454e-74	enveloping layer	jupa
3.45474153510408e-76	0.93556954443875	0.341	0.031	4.70743081573281e-72	enveloping layer	prkci
7.61770583518487e-74	1.14407291128891	0.47	0.061	1.03798859710229e-69	enveloping layer	si:dkey-44g23.5
7.64431982807003e-74	1.31982960293465	0.682	0.134	1.04161501977282e-69	enveloping layer	si:dkey-112a7.4
1.3373241555832e-72	0.861200033609344	0.333	0.031	1.82223789439767e-68	enveloping layer	arpc1a
1.92117990269152e-65	0.87614177923771	0.273	0.023	2.61779973540746e-61	enveloping layer	clint1a
2.79381473074821e-63	0.821007163905717	0.28	0.025	3.80685195211751e-59	enveloping layer	si:dkey-42p14.3
4.29900901502354e-63	0.963793419287266	0.432	0.058	5.85782968387107e-59	enveloping layer	cnpy1
8.8889842936369e-61	0.842538860251822	0.364	0.043	1.21121299985096e-56	enveloping layer	mcl1b
1.55333975907565e-57	0.76250546423746	0.303	0.032	2.11658075571648e-53	enveloping layer	arl4d
1.0125825405708e-52	0.901588350874271	0.311	0.037	1.37974496978177e-48	enveloping layer	zgc:175088
1.57691038057037e-52	0.625609483144981	0.273	0.028	2.14869808456518e-48	enveloping layer	ywhaz
6.43574086646916e-50	0.633675012813518	0.265	0.028	8.76934050465088e-46	enveloping layer	pitpnaa
4.38877730200346e-49	1.24297754399683	0.856	0.362	5.98014795170991e-45	enveloping layer	cd9b
1.3956771647956e-48	0.742067889890138	0.265	0.029	1.90174970475049e-44	enveloping layer	ptdss2
1.27823536216661e-47	1.04358434466722	0.409	0.069	1.74172350448823e-43	enveloping layer	emc4
2.97490895504854e-44	1.18167073998901	0.735	0.239	4.05361094214914e-40	enveloping layer	rdh10b
2.60080038449e-43	1.03263662199402	0.523	0.117	3.54385060390607e-39	enveloping layer	ptbp1a
4.95331429366706e-42	0.671124384867481	0.295	0.041	6.74938605655074e-38	enveloping layer	arl4cb
1.57081422822858e-41	0.784471293766216	0.379	0.065	2.14039146738427e-37	enveloping layer	chmp5b
1.18122619915079e-40	0.863520181713218	0.417	0.079	1.60953881896286e-36	enveloping layer	gabarapl2
5.32176889254928e-39	0.731834258871273	0.333	0.055	7.25144229298765e-35	enveloping layer	mapk12b
3.676329513434e-38	1.06121860503285	0.75	0.274	5.00936659500517e-34	enveloping layer	si:ch1073-190k2.1
5.72275276902474e-38	0.847038432030563	0.348	0.061	7.79782292307311e-34	enveloping layer	fam208b
2.71785346718299e-36	0.638109711317512	0.258	0.036	3.70334713438355e-32	enveloping layer	si:dkey-58j15.11
2.78883200134317e-34	0.764963369457422	0.371	0.073	3.80006248503021e-30	enveloping layer	si:ch211-126c2.4
1.61449201166039e-33	0.745968180259721	0.5	0.126	2.19990681508844e-29	enveloping layer	npc2
4.51215526820327e-32	0.697063050777955	0.386	0.083	6.14826276845377e-28	enveloping layer	si:ch73-248e21.1
2.07018395238656e-30	0.695161933004642	0.295	0.054	2.82083265352192e-26	enveloping layer	arpc3
1.5883824149117e-29	0.831841077742516	0.432	0.109	2.16432987855868e-25	enveloping layer	alcamb
2.85363757254093e-29	0.878454778443415	0.735	0.295	3.88836655634428e-25	enveloping layer	chmp2bb
3.23568177891103e-29	0.696799571913808	0.311	0.06	4.40893999194416e-25	enveloping layer	capns1b
3.62606107776212e-29	0.647602684933926	0.333	0.067	4.94087082455866e-25	enveloping layer	sar1b
8.99487528253479e-29	0.831022852578234	0.417	0.104	1.22564170599819e-24	enveloping layer	c1qbp
1.98237392226485e-28	0.512516684230196	0.265	0.046	2.70118270647808e-24	enveloping layer	si:ch211-214c7.4
9.38417841782928e-28	0.438824996817498	0.258	0.044	1.27868815121342e-23	enveloping layer	ets2
6.11602423744586e-27	0.516627803175361	0.288	0.055	8.33369462594373e-23	enveloping layer	cox17
2.97918790101711e-26	0.866326946335139	0.545	0.182	4.05944143392591e-22	enveloping layer	pdcd10b
6.60661852568183e-26	0.851282642156682	0.568	0.199	9.00217840309407e-22	enveloping layer	cfl1l
1.50785581619859e-25	0.604394090313324	0.333	0.075	2.0546043351522e-21	enveloping layer	fam3a
2.65846610068729e-25	0.56638252945442	0.273	0.054	3.62242590879651e-21	enveloping layer	slc38a2
1.02164882796516e-24	0.811158628537637	0.576	0.214	1.39209869298533e-20	enveloping layer	sptssa
1.7238080193745e-24	0.699973746269213	0.455	0.128	2.3488608071997e-20	enveloping layer	ddt
1.91920675645867e-24	0.677375251287514	0.409	0.109	2.61511112635059e-20	enveloping layer	wee1
9.00574786119802e-24	0.758537297345399	0.886	0.612	1.22712320356684e-19	enveloping layer	actb2
1.13779929321572e-23	0.869558847190802	0.795	0.443	1.55036531693574e-19	enveloping layer	STMP1
2.85163295273992e-22	0.609463307736433	0.318	0.076	3.88563506140341e-18	enveloping layer	pho
6.6167220912761e-21	0.674397985871372	0.788	0.441	9.01594552157282e-17	enveloping layer	eif1b
6.98301789543222e-20	0.563361593847705	0.371	0.105	9.51506018431594e-16	enveloping layer	midn
1.45156504823425e-19	0.576653332390163	0.28	0.067	1.97790253472399e-15	enveloping layer	st14a
2.05927426098797e-19	0.769593091409575	0.682	0.346	2.80596710802221e-15	enveloping layer	ube2d1b
2.88425628272853e-19	0.372671524481454	0.28	0.067	3.93008761084589e-15	enveloping layer	idh3g
4.33991406432633e-18	0.651128561921576	0.417	0.14	5.91356690405106e-14	enveloping layer	cyp2aa8
3.8575110664986e-17	0.604924560110637	0.629	0.267	5.25624457921099e-13	enveloping layer	dap
5.93374063358413e-17	0.563416411909141	0.629	0.281	8.08531498732174e-13	enveloping layer	tdgf1
1.06248432480048e-16	0.521031734403256	0.258	0.066	1.44774114097313e-12	enveloping layer	snapc1b
1.28232994754477e-16	0.823250722784254	0.462	0.183	1.7473027865245e-12	enveloping layer	zgc:110339
2.15584791817945e-16	0.284944732494671	0.273	0.071	2.93755837331132e-12	enveloping layer	ywhaqb
3.12058627838134e-16	0.493021353397986	0.341	0.105	4.25211086292242e-12	enveloping layer	si:ch211-15b10.6
8.48066184536514e-16	0.521095636665123	0.432	0.155	1.15557498304945e-11	enveloping layer	eif5
1.29106359456955e-15	0.567881420477456	0.477	0.18	1.75920325396048e-11	enveloping layer	selenow1
9.66151491273982e-15	0.652059603656072	0.439	0.171	1.31647802200993e-10	enveloping layer	sema4bb
1.04979425133169e-14	0.457430462977962	0.386	0.134	1.43044964686456e-10	enveloping layer	rhov
4.24119283029165e-14	0.56937094097075	0.356	0.123	5.7790493505554e-10	enveloping layer	pepd
6.09287149102772e-14	0.460151466670138	0.417	0.154	8.30214669367437e-10	enveloping layer	chmp1b
4.93568366298386e-13	0.315203233104617	0.265	0.079	6.7253625591818e-09	enveloping layer	cript
1.25811457950627e-12	0.495439797132892	0.386	0.144	1.71430692603524e-08	enveloping layer	tmed5
5.87074579806412e-12	0.362796724450177	0.318	0.109	7.99947822444218e-08	enveloping layer	btg2
8.60652949906398e-12	0.501227205576338	0.28	0.094	1.17272570954246e-07	enveloping layer	wnt11
9.58821450432087e-12	0.347503512950765	0.295	0.1	1.30649010835876e-07	enveloping layer	cox14
2.12377622844217e-11	0.340945578616445	0.409	0.162	2.89385748887531e-07	enveloping layer	xbp1
2.48751247152644e-11	0.504590371901196	0.439	0.191	3.38948449370193e-07	enveloping layer	mcl1a
2.68482440529316e-11	0.48867196247783	0.848	0.703	3.65834173465246e-07	enveloping layer	tmsb4x
3.87638913635563e-11	0.390462160030866	0.341	0.128	5.28196783719819e-07	enveloping layer	si:ch73-311h14.2
1.01688372838106e-10	0.398435818504606	0.273	0.093	1.38560576829204e-06	enveloping layer	ctnnd1
1.13528599334515e-10	0.411769067287895	0.379	0.153	1.5469406945321e-06	enveloping layer	myl12.2
1.71639885531237e-10	0.346347966173466	0.879	0.618	2.33876508024864e-06	enveloping layer	h1m
2.34603313355021e-10	0.461287201267449	0.258	0.088	3.19670474777552e-06	enveloping layer	kdm6ba
3.10963203679302e-10	0.294322394993902	0.402	0.162	4.23718461333417e-06	enveloping layer	mrpl33
5.1514430067231e-10	0.339712070560771	0.409	0.173	7.0193562409609e-06	enveloping layer	atp6v0ca
5.86714816168386e-10	0.48039982392955	0.424	0.192	7.99457608511043e-06	enveloping layer	ube2l3a
3.34014627904094e-09	0.403177030867558	0.614	0.342	4.55128331982119e-05	enveloping layer	fcf1
4.46601247370818e-09	0.465162239589392	0.265	0.1	6.08538859667477e-05	enveloping layer	arf6b
5.33175669285451e-09	0.256588070448663	0.356	0.147	7.26505166968355e-05	enveloping layer	tmem18
9.41779705584497e-09	0.58282732622439	0.333	0.148	0.000128326902682944	enveloping layer	ppiab
9.58567219205649e-09	0.336443451792049	0.439	0.2	0.000130614369288962	enveloping layer	atp5meb
1.85676347753107e-08	0.527457016655859	0.288	0.121	0.000253002591448384	enveloping layer	higd1a
4.67163762238673e-08	0.284782647168771	0.614	0.33	0.000636557342426416	enveloping layer	si:ch73-160h15.3
5.39558426199913e-08	0.317582162220536	0.311	0.129	0.000735202311540002	enveloping layer	mplkip
9.61897026466013e-08	0.377417913709749	0.614	0.36	0.00131068088826259	enveloping layer	nol7
3.36143816879728e-07	0.28311354745862	0.273	0.113	0.00458029564880317	enveloping layer	trappc1
6.17586647983661e-07	0.347777160960382	0.303	0.139	0.00841523566542536	enveloping layer	slc43a1a
9.32556940813582e-07	0.270082739045373	0.424	0.211	0.0127070208755259	enveloping layer	dnajc1
1.39107025764573e-06	0.271180853261432	0.917	0.875	0.0189547233306807	enveloping layer	ybx1
1.63209846262331e-06	0.364498129873625	0.697	0.462	0.0222389736517052	enveloping layer	ier3ip1
4.50515713451589e-06	0.306481742987982	0.432	0.231	0.0613872711149135	enveloping layer	ptbp1b
7.21472699819779e-06	0.283052667354517	0.28	0.133	0.0983078700774431	enveloping layer	acaa2
1.16993775361428e-05	0.357865396326814	0.386	0.205	0.159415718307481	enveloping layer	imp4
6.86563755792546e-05	0.320021826909621	0.515	0.32	0.935511773642923	enveloping layer	rnaseka
0.0002814370234019	0.304647323565724	0.902	0.7	1	enveloping layer	ved
2.20418484147846e-176	1.98419733496401	0.389	0.007	3.00342226499855e-172	primordial germ cell	buc
2.83668139435111e-135	2.34601442978908	0.556	0.022	3.86526206794283e-131	primordial germ cell	spink2.1
7.5605053982716e-115	2.73834116840095	0.685	0.043	1.03019446556849e-110	primordial germ cell	zgc:113424
5.92710182152755e-100	2.31867618630776	0.444	0.019	8.07626894201345e-96	primordial germ cell	tmem42a
1.90518529615537e-82	1.76045449148301	0.315	0.011	2.59600548454131e-78	primordial germ cell	osbpl7
2.12455249050687e-81	1.47120451035516	0.278	0.009	2.89491522356466e-77	primordial germ cell	apopt1
7.5280912493771e-74	2.20920639164806	0.481	0.032	1.02577771364012e-69	primordial germ cell	st3gal5
6.50681858283533e-66	1.51516856970342	0.259	0.01	8.86619100097142e-62	primordial germ cell	pabpn1l
5.80209715381659e-51	2.09491548344928	0.611	0.077	7.90593758179049e-47	primordial germ cell	ttf1
4.4909152131858e-49	1.89753515661553	0.519	0.056	6.11932106948697e-45	primordial germ cell	tmem192
4.34156385597022e-48	2.00239469941252	0.537	0.062	5.91581491014503e-44	primordial germ cell	cnpy1
2.3915588221786e-46	2.37176213390049	0.889	0.229	3.25873805110056e-42	primordial germ cell	lsm4
2.41924506491292e-43	1.32421814952718	0.315	0.023	3.29646332545035e-39	primordial germ cell	st6galnac1.2
1.80679267046855e-42	1.68463895549813	0.389	0.036	2.46193569278044e-38	primordial germ cell	ufc1
5.59379914054924e-41	1.7450972254867	0.296	0.021	7.6221107089124e-37	primordial germ cell	trappc6b
1.09843178723285e-38	3.04285566249341	1	0.62	1.49672315328348e-34	primordial germ cell	h1m
8.88011060873712e-38	1.17447428106076	0.259	0.017	1.21000387154652e-33	primordial germ cell	arl6ip5b
2.63202351571352e-34	2.10050804047756	0.648	0.134	3.58639524251125e-30	primordial germ cell	btg3
1.30873327677845e-33	1.28376465184723	1	0.993	1.78327996293832e-29	primordial germ cell	fthl27
6.44516511298632e-32	1.81495514814556	0.37	0.043	8.78218198295516e-28	primordial germ cell	zgc:66443
7.54352307579191e-30	1.77168490212247	0.685	0.16	1.02788045430741e-25	primordial germ cell	gpx8
8.56693967347967e-30	1.95659525561981	0.407	0.057	1.16733119990834e-25	primordial germ cell	anln
1.11132750112302e-28	1.8079626471911	0.481	0.083	1.51429485303023e-24	primordial germ cell	gabarapl2
1.94393316747052e-27	1.40079362511669	0.352	0.044	2.64880333399533e-23	primordial germ cell	ciao1
4.35001214539011e-27	1.47965529749206	0.278	0.028	5.92732654930856e-23	primordial germ cell	fam113
1.09824059346467e-26	1.54503815797848	0.407	0.061	1.49646263265496e-22	primordial germ cell	tmem176l.1
5.58299935422363e-26	1.57979793015153	0.259	0.026	7.60739492006512e-22	primordial germ cell	zgc:152986
7.73615196499096e-26	1.90361600397065	0.519	0.106	1.05412806674967e-21	primordial germ cell	ube2al
1.58878252759484e-24	1.73233977316229	0.352	0.05	2.16487507210073e-20	primordial germ cell	polr3e
2.17335965183011e-24	1.57677772117157	0.574	0.133	2.96141986158371e-20	primordial germ cell	zgc:103482
4.69278258081493e-23	1.72606718546478	0.815	0.358	6.39438554461843e-19	primordial germ cell	gmnn
3.44372272993437e-22	2.00107770474251	0.704	0.246	4.69241659180858e-18	primordial germ cell	ccnb2
3.45329672582863e-22	1.51105101608457	0.333	0.049	4.7054621186141e-18	primordial germ cell	zgc:153990
5.893271790639e-22	1.72660161174989	0.463	0.096	8.0301721419247e-18	primordial germ cell	nras
5.91270534256884e-22	1.56212655397858	0.407	0.072	8.0566522997843e-18	primordial germ cell	aktip
3.71268593029004e-21	1.55651544003974	0.333	0.052	5.05890584861321e-17	primordial germ cell	manf
4.40091590974301e-21	1.54528495731158	0.296	0.042	5.99668801861583e-17	primordial germ cell	GCA
4.94731667243734e-21	1.31219643492729	0.315	0.045	6.74121369786312e-17	primordial germ cell	rab32a
1.22485065837705e-20	1.20107308379645	0.296	0.041	1.66898150710457e-16	primordial germ cell	ino80e
2.98678345716691e-19	1.76713977265344	0.5	0.13	4.06979113873564e-15	primordial germ cell	npc2
4.27895580857773e-19	1.49920040611458	0.5	0.126	5.83050518476801e-15	primordial germ cell	CKS2
4.50733029105169e-19	1.565617750378	0.37	0.069	6.14168825458704e-15	primordial germ cell	idh3g
6.43258402230506e-19	1.81997719274261	0.63	0.228	8.76503898879288e-15	primordial germ cell	si:ch73-376l24.2
3.15294448611723e-18	1.25162566928302	0.278	0.041	4.29620215678334e-14	primordial germ cell	slc25a1a
5.37999155556739e-18	1.40532983560269	0.63	0.219	7.33077649361613e-14	primordial germ cell	cisd2
9.59311995045934e-18	1.26323607939247	0.889	0.587	1.30715852444959e-13	primordial germ cell	zgc:77118
1.04408122746186e-17	1.51731142399104	0.611	0.212	1.42266508053952e-13	primordial germ cell	dnajc1
1.2757177141861e-17	1.3859119601602	0.815	0.447	1.73829295734997e-13	primordial germ cell	STMP1
1.60010694151473e-17	1.69779118125658	0.574	0.18	2.18030571850797e-13	primordial germ cell	abcf2a
1.27436518515514e-16	1.70840244704206	0.5	0.141	1.73645000129239e-12	primordial germ cell	si:dkey-112a7.4
1.57326757454906e-16	1.4486752268457	0.519	0.152	2.14373439708055e-12	primordial germ cell	smim12
2.03142788882693e-16	1.33689537702134	0.315	0.057	2.76802364131557e-12	primordial germ cell	atg101
3.85054820643873e-16	1.47471729020823	0.593	0.203	5.24675698609341e-12	primordial germ cell	lrrc59
1.88227287313228e-15	1.34886861406178	0.278	0.047	2.56478501693004e-11	primordial germ cell	porcnl
4.17062776315953e-15	1.20934897972358	0.389	0.092	5.68289739008117e-11	primordial germ cell	ppp6c
7.03934254202073e-15	1.28472936556664	0.296	0.056	9.59180814775745e-11	primordial germ cell	nabp1a
7.19659583580559e-15	1.50869727610408	0.407	0.1	9.8060814858687e-11	primordial germ cell	si:ch73-376l24.6
2.03918746136576e-14	0.934507658823562	0.259	0.044	2.77859683485699e-10	primordial germ cell	cep350
2.1618236026862e-14	1.35259006546632	0.37	0.086	2.94570084102022e-10	primordial germ cell	mrps22
6.21564659661974e-14	1.23361797383963	0.259	0.046	8.46944005255406e-10	primordial germ cell	tceanc2
6.39401091362082e-14	1.01449338987693	0.296	0.058	8.71247927089973e-10	primordial germ cell	timm10b
4.21443541651947e-13	1.60728030779135	0.37	0.095	5.74258969854943e-09	primordial germ cell	gpatch4
5.40884534584845e-13	1.07296711155133	0.815	0.667	7.3700926682531e-09	primordial germ cell	snrpb2
5.74166780647406e-13	1.31191585612529	0.389	0.101	7.82359655310155e-09	primordial germ cell	tipin
1.91939964602198e-12	1.25423929941712	0.5	0.178	2.61537395766955e-08	primordial germ cell	pttg1
2.04025267213491e-12	1.25407592995558	0.259	0.052	2.78004829105103e-08	primordial germ cell	sept9a
4.62484382553030e-12	0.896928887269719	0.87	0.672	6.30181219666759e-08	primordial germ cell	thoc7
4.73783618384636e-12	1.20004947226204	0.796	0.618	6.45577558410905e-08	primordial germ cell	zgc:101744
1.94432521132991e-11	1.16261149397805	0.426	0.133	2.64933753295813e-07	primordial germ cell	rrp36
5.63370826193772e-11	1.08506069904997	0.278	0.063	7.67649087771634e-07	primordial germ cell	st3gal8
6.30045771428271e-11	1.20666340042475	0.574	0.25	8.58500368148163e-07	primordial germ cell	mrgbp
3.08750371839065e-10	1.11347326316254	0.352	0.101	4.20703256667911e-06	primordial germ cell	faf2
7.55439526615254e-10	1.03852173800973	0.259	0.061	1.02936189896595e-05	primordial germ cell	rcor2
8.93984216644706e-10	0.529513273689249	0.944	0.944	1.21814289360008e-05	primordial germ cell	mt-atp6
9.11853641986318e-10	0.553013949507017	0.87	0.893	1.24249177257056e-05	primordial germ cell	ppiaa
2.43199330732633e-09	0.7962220118229	0.833	0.725	3.31383408056286e-05	primordial germ cell	lsm3
4.33840907470066e-09	1.10427077594374	0.315	0.09	5.91151620518712e-05	primordial germ cell	TADA1
6.28591445466385e-09	1.11546535738972	0.259	0.066	8.56518703592496e-05	primordial germ cell	gyg1a
7.11327753323074e-09	0.480478355870658	0.944	0.894	9.6925519667802e-05	primordial germ cell	sap18
9.45970976738101e-09	1.16693611335391	0.704	0.48	0.000128898005290334	primordial germ cell	fabp3
1.51568934245538e-08	1.07418331404654	0.574	0.304	0.00020652782980297	primordial germ cell	irf2a
1.61847736780704e-08	1.3333563297968	0.5	0.236	0.000220533726137387	primordial germ cell	cdc20
1.99427330958954e-08	0.957564221977481	0.389	0.136	0.000271739681164671	primordial germ cell	med27
2.15791934109558e-08	0.453399497171652	0.963	0.987	0.000294038089417684	primordial germ cell	NC-002333.4
3.14341769957948e-08	0.96973502309352	0.722	0.521	0.0004283220957447	primordial germ cell	naa10
4.12971052237923e-08	1.3794133837314	0.574	0.308	0.000562714355779394	primordial germ cell	siva1
5.58243196313095e-08	0.465080356720624	0.907	0.93	0.000760662179296223	primordial germ cell	snu13b
8.69434154842171e-08	1.07037584180034	0.315	0.107	0.00118469097938794	primordial germ cell	ttc32
9.44251581036954e-08	1.25316859963514	0.333	0.119	0.00128663720432095	primordial germ cell	rabif
1.36380525272361e-07	0.477680746525705	0.963	0.995	0.00185832103736119	primordial germ cell	mt-co2
1.47195672907421e-07	1.0867987350752	0.5	0.246	0.00200568823903652	primordial germ cell	si:ch211-214j24.10
1.68164682237957e-07	0.420283766403603	0.981	0.967	0.0022914119601744	primordial germ cell	mt-co1
1.74322223351379e-07	0.867363700171762	0.444	0.189	0.00237531461538589	primordial germ cell	si:dkey-112e7.2
1.82899946615789e-07	0.990065928050414	0.278	0.083	0.00249219467258674	primordial germ cell	cdc27
3.39406239558232e-07	0.499644229984341	0.981	0.987	0.00462474942022047	primordial germ cell	mt-co3
6.22866768706131e-07	1.04107257109916	0.278	0.093	0.00848718259038975	primordial germ cell	cyb5a
6.5750434992935e-07	0.94988734463852	0.593	0.369	0.00895915427213733	primordial germ cell	cd9b
7.59140769326831e-07	0.98045254139463	0.259	0.083	0.0103440521228474	primordial germ cell	bcl2l10
1.2228655092533e-06	0.883755691005039	0.574	0.339	0.0166627654290855	primordial germ cell	eif5a2
1.37395998513478e-06	1.35209605288401	0.778	0.756	0.0187215787574465	primordial germ cell	h2afva
1.65151858249998e-06	0.414027363914346	0.926	0.926	0.0225035922051447	primordial germ cell	magoh
1.65414803707665e-06	1.04381296910903	0.593	0.405	0.0225394211532064	primordial germ cell	kmt5ab
1.74122925669797e-06	0.779237211397065	0.611	0.394	0.0237259898517665	primordial germ cell	rnf185
1.75812691538982e-06	0.490752686020192	0.87	0.889	0.0239562373491017	primordial germ cell	sf3b5
3.01698678720296e-06	1.10738509934516	0.333	0.133	0.0411094619624276	primordial germ cell	kif22
3.35071536761632e-06	1.01971670693132	0.556	0.332	0.04565684759914	primordial germ cell	c1d
3.69892131869713e-06	1.07170580265131	0.537	0.319	0.0504015018885671	primordial germ cell	si:dkeyp-114g9.1
4.03204971090657e-06	0.925514834363209	0.296	0.111	0.054940709360813	primordial germ cell	mrpl38
4.57116514879634e-06	0.432468728379322	0.981	0.988	0.062286696317499	primordial germ cell	mt-cyb
5.37548375460516e-06	0.666936366711601	0.296	0.104	0.0732463416402499	primordial germ cell	nmnat1
6.68190000749646e-06	1.0953468591689	0.278	0.1	0.0910475695021468	primordial germ cell	zcrb1
9.10202380164601e-06	0.723123511845456	0.704	0.601	0.124024176321229	primordial germ cell	srsf7a
9.32221263759486e-06	0.720087729619624	0.352	0.147	0.127024469399868	primordial germ cell	tmed5
1.03219679119895e-05	0.856393216627539	0.574	0.378	0.140647134768768	primordial germ cell	atp5mc3a
1.20592831360539e-05	1.06707413576501	0.296	0.118	0.164319792011871	primordial germ cell	rtn3
1.21851787816341e-05	0.959056562905655	0.426	0.215	0.166035246078546	primordial germ cell	si:ch211-14a17.7
1.28497693537606e-05	1.31653907295607	0.407	0.21	0.175090957214342	primordial germ cell	grcc10
1.29446293742028e-05	1.13923437251955	0.315	0.133	0.176383519852887	primordial germ cell	ddt
1.48502547887624e-05	1.07906078578101	0.278	0.104	0.202349571751676	primordial germ cell	iah1
1.53531342003558e-05	0.637194455260584	0.778	0.765	0.209201806614048	primordial germ cell	dut
1.5605765922344e-05	0.799603614470675	0.685	0.505	0.21264416645786	primordial germ cell	psmb4
2.49400549387281e-05	0.931741563636055	0.5	0.302	0.33983318859511	primordial germ cell	chmp2bb
2.77693853458887e-05	0.983202302845711	0.259	0.097	0.37838564472308	primordial germ cell	rbm7
2.952832715273e-05	0.813790022506511	0.389	0.187	0.402352985783099	primordial germ cell	mpzl2b
3.01330760190297e-05	0.882596758150513	0.315	0.131	0.410593293835298	primordial germ cell	naa50
3.21256083630741e-05	0.854532404266732	0.259	0.094	0.437743539555248	primordial germ cell	kdm2ab
5.01832464385085e-05	1.04936315287479	0.315	0.137	0.683796915971117	primordial germ cell	cdca5
7.98789558002556e-05	0.976217168975746	0.5	0.295	1	primordial germ cell	fthl31
0.000113006157069529	0.71879948511481	0.63	0.489	1	primordial germ cell	BX005461.1
0.000127114262379301	0.744374865264149	0.426	0.224	1	primordial germ cell	borcs7
0.000145720967470716	0.952044487068305	0.389	0.211	1	primordial germ cell	nudc
0.000177221279075271	0.474634071474079	0.778	0.816	1	primordial germ cell	mt-nd2
0.000182663797298626	0.749683186877768	0.667	0.55	1	primordial germ cell	uqcr10
0.000185158794368415	0.8286965690441	0.296	0.134	1	primordial germ cell	sod2
0.000194017585104541	0.946469734607532	0.463	0.287	1	primordial germ cell	epcam
0.000204349439692404	0.912145121999643	0.278	0.126	1	primordial germ cell	gskip
0.000261182808444701	0.815230972766695	0.333	0.157	1	primordial germ cell	cdc34b
0.00027500111692377	0.722106840605254	0.352	0.172	1	primordial germ cell	cdc40
0.000329975533875332	0.914108075235934	0.389	0.211	1	primordial germ cell	akirin1
0.000344485776999542	0.934318325662152	0.296	0.146	1	primordial germ cell	tomm20a
0.00040820204279971	0.743298262709416	0.593	0.466	1	primordial germ cell	ier3ip1
0.000425747683920671	0.819690029570696	0.407	0.228	1	primordial germ cell	prdx6
0.000464471414662927	0.825304899761742	0.426	0.273	1	primordial germ cell	dap
0.000485063690793995	0.800854034791	0.259	0.118	1	primordial germ cell	lsm14ab
0.000507321630166393	0.830529703586176	0.278	0.131	1	primordial germ cell	mkrn4
0.000530854198505753	0.832753823750274	0.426	0.248	1	primordial germ cell	aspm
0.000582370882906778	0.746790164780957	0.278	0.131	1	primordial germ cell	arhgap11a
0.000728103126928488	0.451185491207238	0.833	0.812	1	primordial germ cell	ndufa4l
0.000769162849303675	0.675953460997524	0.519	0.402	1	primordial germ cell	rps19bp1
0.000774337023158205	0.85874949286438	0.426	0.255	1	primordial germ cell	si:dkey-90l23.1
0.000791620755623294	0.76299237158646	0.574	0.453	1	primordial germ cell	sarnp
0.000953019890765373	0.518102140005436	0.722	0.739	1	primordial germ cell	mt-nd4
0.0010708971196298	0.556744900355582	0.37	0.207	1	primordial germ cell	smad5
0.00107361355642558	0.736659992586325	0.37	0.217	1	primordial germ cell	bri3
0.00135890197422947	0.8057491819728	0.426	0.273	1	primordial germ cell	smndc1
0.00136893769132463	0.679896738033274	0.407	0.245	1	primordial germ cell	naa40.1
0.00138387850805796	0.787765611486915	0.463	0.305	1	primordial germ cell	s100a1
0.00155470988855184	1.09924179860899	0.296	0.162	1	primordial germ cell	timm23a
0.00159318752780275	0.612616891952995	0.537	0.402	1	primordial germ cell	nme2b.1
0.00176684035905711	0.481667076863503	0.741	0.7	1	primordial germ cell	srsf3b
0.00183043525916908	0.657608485896937	0.37	0.217	1	primordial germ cell	sub1b
0.00188815395168426	0.735805448571407	0.37	0.215	1	primordial germ cell	nudt21
0.00196797372789748	0.552742932082852	0.259	0.128	1	primordial germ cell	rrp7a
0.00220097095657679	0.638562616226376	0.333	0.194	1	primordial germ cell	sf3a1
0.00235491196599691	0.732957963506043	0.333	0.197	1	primordial germ cell	zgc:77118.1
0.0023635920411874	0.804696294233339	0.389	0.242	1	primordial germ cell	sec62
0.00240572087781091	0.835338761605292	0.481	0.365	1	primordial germ cell	si:dkey-16p21.8
0.00257061066773495	0.744749561093847	0.259	0.127	1	primordial germ cell	pepd
0.00280747466604997	1.00863539464273	0.481	0.411	1	primordial germ cell	faub
0.00296340445374085	0.964692773557609	0.37	0.242	1	primordial germ cell	sdcbp2
0.00315513827353618	0.695353572000137	0.704	0.633	1	primordial germ cell	supt4h1
0.0034754717177038	0.776390655392755	0.278	0.143	1	primordial germ cell	psat1
0.0040993281696088	0.509536366958875	0.315	0.176	1	primordial germ cell	prkrip1
0.0042441122716571	0.706097862367424	0.481	0.34	1	primordial germ cell	si:ch211-226h8.4
0.00442445462179975	0.830230901851679	0.296	0.169	1	primordial germ cell	si:dkey-287g12.6
0.00452131438928379	0.831371851982679	0.352	0.22	1	primordial germ cell	sptssa
0.00477132845829272	0.670922364443529	0.574	0.459	1	primordial germ cell	prtfdc1
0.00485106196270368	0.520429699687075	0.278	0.144	1	primordial germ cell	txndc17
0.00592245939962121	0.778046399968182	0.315	0.19	1	primordial germ cell	tmco1
0.00631604191668327	0.361670517875118	0.778	0.796	1	primordial germ cell	rpl8
0.00647484022596357	0.62762398239308	0.259	0.138	1	primordial germ cell	acss2
0.0071990850824145	0.56921650261928	0.37	0.236	1	primordial germ cell	slc37a2
0.00789441493024581	0.303034707586022	0.889	0.883	1	primordial germ cell	ucp2
