# Supplementary material for: Spatio-temporal mRNA tracking in the early zebrafish embryo
Source: Nat Commun. 2021 Jun 7;12:3358. doi: 10.1038/s41467-021-23834-1 (PMC8184788; doi:10.1038/s41467-021-23834-1)
Supplement: Supplementary file 7 — Supplementary Data 4 [file 41467_2021_23834_MOESM7_ESM.csv]

#scSLAM-seq experiment for zebrafish embryos 6 hpf
#marker genes for cell identities	based on unlabeled reads
#output of the Seurat command FindAllMarkers(). LogFC threshold = 0.25	min.pct = 0.1
#columns are: 1) unadjusted p-value	2) average log2 fold change between the two groups	3) percentage of cells where the feature is detected in the first group
4) percentage of cells where feature is detected in the second group	5) adjusted p-value	based on Bonferroni correction using all features
6) cell identity	7) gene name
p_val	avg_logFC	pct.1	pct.2	p_val_adj	cluster	gene
0	0.908708066898714	0.811	0.421	0	undetermined	thy1
4.56082697896464e-249	0.712973127593275	0.839	0.588	6.50601968549305e-245	undetermined	snu13b
4.30695398392273e-208	0.703219508563816	0.757	0.443	6.14386985806577e-204	undetermined	epcam
1.07837540104913e-160	0.50939178379741	0.804	0.529	1.53830250959658e-156	undetermined	h2afva
1.9475448387225e-120	0.568845242270598	0.366	0.134	2.77817271243764e-116	undetermined	ctsba
3.1791989048857e-91	0.480065555639138	0.399	0.185	4.53512723781945e-87	undetermined	si:dkey-287g12.6
3.94285136125234e-86	0.35386739748094	0.793	0.613	5.62447746682647e-82	undetermined	snrnp27
9.13925110979175e-81	0.29337910585596	0.886	0.777	1.30371417081179e-76	undetermined	sub1b
9.68769547771283e-81	0.355722621233805	0.77	0.576	1.38194975989574e-76	undetermined	dynll2b
2.44944862307151e-73	0.291380376995883	0.834	0.691	3.49413846081151e-69	undetermined	taf13
2.63606615259667e-62	0.301702698503461	0.781	0.641	3.76034836667915e-58	undetermined	thoc7
6.43091457936671e-55	0.355264975244522	0.389	0.22	9.17369964746661e-51	undetermined	prdx1
9.95207890319531e-55	0.282760404805557	0.769	0.635	1.41966405554081e-50	undetermined	polr2i
1.89362572536182e-51	0.276382764956696	0.764	0.629	2.70125709722863e-47	undetermined	si:dkey-16p21.8
1.14020784787473e-50	0.298584772409929	0.631	0.465	1.6265064949933e-46	undetermined	psme3
3.31606911055891e-50	0.325459692589554	0.569	0.407	4.73037258621229e-46	undetermined	gmnn
1.48151186302904e-49	0.271637338480414	0.736	0.594	2.11337667261093e-45	undetermined	skp1
1.71367169881519e-49	0.363212507966031	0.363	0.206	2.44455267835987e-45	undetermined	cisd2
2.08561233078357e-48	0.373305354105466	0.371	0.217	2.97512598986276e-44	undetermined	taf9
6.57417228308927e-47	0.30536192839687	0.468	0.307	9.37805676182684e-43	undetermined	lsm12a
2.28368358256052e-46	0.324526345811823	0.506	0.348	3.25767463052259e-42	undetermined	rbm7
8.11536484517076e-46	0.38583495065947	0.28	0.146	1.15765679516361e-41	undetermined	gtf2f2a
7.33532467604436e-45	0.351242312471107	0.5	0.344	1.04638406503773e-40	undetermined	ypel3
7.24472013612371e-44	0.305607829021077	0.561	0.402	1.03345932741805e-39	undetermined	srsf3b
1.0670076007764e-43	0.312155336378206	0.508	0.352	1.52208634250753e-39	undetermined	rpp21
4.55047158599918e-43	0.306899239320291	0.558	0.398	6.49124771742783e-39	undetermined	nedd8
4.35735674513936e-41	0.27032502324018	0.662	0.514	6.2157693969413e-37	undetermined	blcap
1.28625801414558e-40	0.354528286886207	0.257	0.134	1.83484705717867e-36	undetermined	frg1
2.829762293892e-40	0.299194688664014	0.422	0.272	4.03665591223694e-36	undetermined	gskip
6.43983358536463e-39	0.320502448597501	0.426	0.278	9.18642260952265e-35	undetermined	mki67
6.68939567843137e-38	0.314632407175102	0.34	0.204	9.54242293528234e-34	undetermined	inip
2.23330935799353e-37	0.300986516747769	0.301	0.175	3.18581579917776e-33	undetermined	cd9b
3.01108400505516e-37	0.263226671861854	0.482	0.336	4.29531133321119e-33	undetermined	dctpp1
1.26589321525592e-36	0.279625213293846	0.228	0.117	1.80579667156257e-32	undetermined	pudp
9.52506162109243e-36	0.317343092115388	0.258	0.14	1.35875004024884e-31	undetermined	tipin
1.09740852702984e-35	0.267105989322627	0.542	0.4	1.56545326380807e-31	undetermined	faub
1.34574277302777e-35	0.259308199117405	0.598	0.452	1.91970206572411e-31	undetermined	zgc:101016
6.49197323437217e-33	0.299825282690019	0.319	0.194	9.2607998188319e-29	undetermined	rhoac
1.17197548190477e-31	0.297412811624952	0.21	0.111	1.67182302493716e-27	undetermined	metrnla
3.01758909497874e-31	0.266566338208676	0.261	0.149	4.30459084398718e-27	undetermined	rras
3.15632133226761e-31	0.306803479258895	0.406	0.278	4.50249238047974e-27	undetermined	zgc:112356
2.0139564145761e-30	0.295955870456488	0.416	0.29	2.87290882539281e-26	undetermined	mphosph6
2.68872165951904e-29	0.296449927703941	0.213	0.116	3.83546144730391e-25	undetermined	scpep1
6.0647395715394e-29	0.313705926983445	0.172	0.086	8.65135099880095e-25	undetermined	im:7145024
7.31491133194928e-29	0.255095700395708	0.155	0.073	1.04347210150256e-24	undetermined	si:dkeyp-46h3.5
3.1715429936117e-27	0.260162758157251	0.457	0.339	4.5242060803871e-23	undetermined	ccna1
3.45029810506946e-27	0.286036874949349	0.304	0.194	4.92185024688159e-23	undetermined	zgc:153867
4.33148886182621e-27	0.264753813079372	0.2	0.109	6.17886886139509e-23	undetermined	cdca8
1.84869029625637e-23	0.255628306358005	0.234	0.142	2.63715670760972e-19	undetermined	rab5if
5.10681781654841e-23	0.250834003554128	0.345	0.239	7.28487561530631e-19	undetermined	prr11
2.19392078337192e-22	0.251982023653523	0.269	0.174	3.12962799748005e-18	undetermined	map1lc3b
3.28509030001609e-22	0.276376846537542	0.155	0.082	4.68618131297296e-18	undetermined	smek1
1.17317350783242e-20	0.262578626815494	0.219	0.136	1.67353200892294e-16	undetermined	mia3
1.75284042282931e-19	0.276746929223164	0.268	0.18	2.500426863166e-15	undetermined	nnr
7.90018756620422e-08	0.277690128635549	0.396	0.34	0.00112696175631903	undetermined	pou5f3
4.44675967363457e-148	0.623291076230349	0.817	0.574	6.34330267443971e-144	ectoderm (neuroectoderm)	hspb1
1.48770759122226e-135	0.716228002249653	0.508	0.232	2.12221487887855e-131	ectoderm (neuroectoderm)	h2afx1
2.27715209455767e-95	0.465020428393406	0.736	0.551	3.24835746288652e-91	ectoderm (neuroectoderm)	uqcr10
1.36839697166141e-94	0.25630283964083	1	0.965	1.952018280075e-90	ectoderm (neuroectoderm)	mt-co2
2.29840469178795e-85	0.301621375188402	0.982	0.895	3.27867429283551e-81	ectoderm (neuroectoderm)	mt-co1
3.08306162446074e-80	0.375305150879023	0.835	0.71	4.39798740729325e-76	ectoderm (neuroectoderm)	ssr4
2.08906841984039e-75	0.364757267986121	0.916	0.828	2.98005610090232e-71	ectoderm (neuroectoderm)	rpl37.1
6.46384369549924e-75	0.277618381892926	0.937	0.856	9.22067303162966e-71	ectoderm (neuroectoderm)	ndufa4l
4.50868343006043e-74	0.339925227612104	0.91	0.826	6.43163691298121e-70	ectoderm (neuroectoderm)	rpl39
1.25375580468478e-73	0.340992826052169	0.918	0.829	1.78848265538284e-69	ectoderm (neuroectoderm)	rplp1
5.69610150289772e-70	0.328853193444142	0.921	0.846	8.1254887938836e-66	ectoderm (neuroectoderm)	rpl36
2.16937875446233e-69	0.300874345045338	0.956	0.86	3.09461879324052e-65	ectoderm (neuroectoderm)	mt-atp6
1.11253499150988e-68	0.550939057587623	0.355	0.176	1.58703116538885e-64	ectoderm (neuroectoderm)	lsm3
3.31253282640784e-60	0.580041348940257	0.27	0.12	4.72532807687078e-56	ectoderm (neuroectoderm)	si:ch211-152c2.3
2.85725027246293e-59	0.641053399121463	0.332	0.175	4.07586751366836e-55	ectoderm (neuroectoderm)	si:ch1073-80i24.3
1.16697814799056e-56	0.539606569844237	0.324	0.167	1.66469432810854e-52	ectoderm (neuroectoderm)	BX927308.1
8.27177435255755e-56	0.289879112011312	0.859	0.782	1.17996861139233e-51	ectoderm (neuroectoderm)	rps21
4.42750651831888e-53	0.286018539234674	0.799	0.677	6.31583804838189e-49	ectoderm (neuroectoderm)	cbx3a
2.68749476948755e-52	0.335296501557267	0.754	0.634	3.83371128867399e-48	ectoderm (neuroectoderm)	rps29
4.30664858708328e-50	0.451109321036341	0.176	0.063	6.1434342094743e-46	ectoderm (neuroectoderm)	si:ch211-191j22.3
5.36533282215311e-50	0.465116423047215	0.577	0.45	7.65364727080141e-46	ectoderm (neuroectoderm)	CR383676.1
6.94524295040383e-50	0.309339702921599	0.823	0.698	9.90738906875106e-46	ectoderm (neuroectoderm)	mt-nd1
1.13362339244588e-47	0.299769900765588	0.717	0.588	1.61711376932404e-43	ectoderm (neuroectoderm)	snrpe
2.25353085279625e-47	0.449443832858998	0.12	0.033	3.21466176151385e-43	ectoderm (neuroectoderm)	her3
7.98109152748965e-47	0.267330157895898	0.81	0.709	1.1385027063964e-42	ectoderm (neuroectoderm)	rpl38
3.85527428277756e-46	0.284802021613062	0.839	0.723	5.49954876438219e-42	ectoderm (neuroectoderm)	mt-nd2
5.14767809163273e-46	0.482479662037141	0.342	0.199	7.34316279771409e-42	ectoderm (neuroectoderm)	hmgn6
6.19071217014719e-44	0.413151566171946	0.5	0.362	8.83105091071496e-40	ectoderm (neuroectoderm)	rpl35a
1.61094159924078e-43	0.254077156915669	0.87	0.791	2.29800819131697e-39	ectoderm (neuroectoderm)	rps15a
7.21785123065861e-41	0.321521864351969	0.517	0.381	1.02962647805345e-36	ectoderm (neuroectoderm)	rpl17
8.13867698252883e-40	0.512496165082741	0.318	0.19	1.16098227155774e-35	ectoderm (neuroectoderm)	si:ch73-1a9.3
1.93512985756287e-37	0.516828138715584	0.423	0.291	2.76046274181343e-33	ectoderm (neuroectoderm)	flna
1.36481218204529e-36	0.292491867012117	0.594	0.484	1.9469045776876e-32	ectoderm (neuroectoderm)	RPS17
4.97439931790352e-33	0.267622135965599	0.717	0.615	7.09598062698937e-29	ectoderm (neuroectoderm)	mt-nd4
1.39731630850147e-32	0.364518079975478	0.492	0.387	1.99327171407735e-28	ectoderm (neuroectoderm)	si:ch211-222l21.1
5.65837307709939e-31	0.384045165726465	0.167	0.078	8.07166919448228e-27	ectoderm (neuroectoderm)	sumo2a
7.27109136749186e-30	0.381958746125846	0.144	0.063	1.03722118357271e-25	ectoderm (neuroectoderm)	apela
3.80344232456006e-29	0.333838398830451	0.662	0.56	5.42561047598492e-25	ectoderm (neuroectoderm)	sec61a1
1.00547940841813e-27	0.265073824727783	0.664	0.562	1.43431637610846e-23	ectoderm (neuroectoderm)	mt-nd3
2.44102145682849e-27	0.379676876835138	0.134	0.059	3.48211710816584e-23	ectoderm (neuroectoderm)	sox19a
4.26732735405839e-27	0.388101422354404	0.291	0.187	6.08734247056429e-23	ectoderm (neuroectoderm)	id1
9.30496608730733e-27	0.284267285351336	0.554	0.457	1.32735341235439e-22	ectoderm (neuroectoderm)	atp5if1a
2.51389738646966e-26	0.375803694521419	0.8	0.74	3.58607462179898e-22	ectoderm (neuroectoderm)	p4hb
3.40965337352596e-26	0.447048245104763	0.318	0.22	4.86387053733478e-22	ectoderm (neuroectoderm)	apoeb
1.40912233549766e-24	0.263874945958222	0.551	0.463	2.01011301158742e-20	ectoderm (neuroectoderm)	rpl22
1.86347192323477e-24	0.376037305900912	0.355	0.263	2.6582426984944e-20	ectoderm (neuroectoderm)	cox7b
3.60733206829596e-21	0.317939955286205	0.342	0.253	5.14585919542419e-17	ectoderm (neuroectoderm)	uqcrq
1.75136500529682e-19	0.316491053911182	0.121	0.06	2.49832218005591e-15	ectoderm (neuroectoderm)	cxcr4b
2.63263498105312e-19	0.337487590603968	0.178	0.104	3.75545380047228e-15	ectoderm (neuroectoderm)	ccnd1
3.0169206442285e-19	0.253177210621071	0.218	0.137	4.30363729899196e-15	ectoderm (neuroectoderm)	zgc:101851
1.67089098609934e-17	0.306428384481196	0.206	0.134	2.38352599167071e-13	ectoderm (neuroectoderm)	emg1
5.97654763551662e-16	0.34816095620819	0.414	0.354	8.52554520206445e-12	ectoderm (neuroectoderm)	prps1a
1.03518250135696e-15	0.27459194542974	0.295	0.221	1.4766878381857e-11	ectoderm (neuroectoderm)	marcksl1b
2.7599671474377e-15	0.273496408864452	0.29	0.216	3.93709313581987e-11	ectoderm (neuroectoderm)	ndufa5
9.60181326875512e-15	0.252339981565888	0.136	0.079	1.36969866278792e-10	ectoderm (neuroectoderm)	fundc2
1.32876234610185e-13	0.265996057483378	0.166	0.106	1.89547948671429e-09	ectoderm (neuroectoderm)	si:dkey-239h2.3
1.56885019861396e-13	0.256896479760718	0.155	0.097	2.23796480832281e-09	ectoderm (neuroectoderm)	ndufs6
3.14348904211896e-11	0.263167764524966	0.231	0.173	4.4841871185827e-07	ectoderm (neuroectoderm)	ndufa3
4.5611662806777e-11	0.267967324252694	0.268	0.213	6.50650369938674e-07	ectoderm (neuroectoderm)	ndufa6
7.79012146530844e-10	0.253936149628766	0.394	0.338	1.11126082702625e-05	ectoderm (neuroectoderm)	apoc1
1.42351283796941e-09	0.256242907294424	0.187	0.139	2.03064106336336e-05	ectoderm (neuroectoderm)	ndufa2
2.23560700716528e-129	0.54919987210882	0.136	0.008	3.18909339572127e-125	non-axial mesoderm	msgn1
7.81380393986144e-78	0.424857437523145	0.106	0.011	1.11463913202123e-73	non-axial mesoderm	mespab
7.08399681013684e-68	0.472337618467511	0.127	0.021	1.01053214496602e-63	non-axial mesoderm	cxcl12a
5.55862201573989e-62	0.490334570410845	0.205	0.059	7.92937430545296e-58	non-axial mesoderm	tbx16
3.84144861350513e-59	0.404184245879377	0.114	0.019	5.47982644716507e-55	non-axial mesoderm	im:7138239
5.89886169524821e-55	0.409077803114667	0.784	0.601	8.41472620827157e-51	non-axial mesoderm	myl12.1
1.21598018571138e-43	0.426465296751279	0.533	0.32	1.73459573491728e-39	non-axial mesoderm	apoc1
1.98145707809215e-32	0.345822017675188	0.268	0.13	2.82654852189846e-28	non-axial mesoderm	farp2
3.21289659253756e-27	0.316839375973306	0.342	0.198	4.58319698925483e-23	non-axial mesoderm	higd1a
8.58184412614306e-24	0.367245763860601	0.313	0.185	1.22420006459431e-19	non-axial mesoderm	znfl2a
4.52685192505921e-21	0.309071693166293	0.256	0.144	6.45755427109696e-17	non-axial mesoderm	celf1
3.68965140291272e-15	0.251400691855102	0.226	0.134	5.263287726255e-11	non-axial mesoderm	vox
6.29279686044018e-79	0.660516824491273	0.204	0.029	8.97667472141792e-75	non-axial mesoderm	ventral mesoderm	cdx4
1.02228661871353e-69	0.818350793785189	0.615	0.265	1.45829186159484e-65	non-axial mesoderm	ventral mesoderm	ved
4.72879981511343e-36	0.501486611885358	0.181	0.046	6.74563293625931e-32	non-axial mesoderm	ventral mesoderm	hes6
3.51768733955278e-33	0.561256293494466	0.413	0.19	5.01798098987203e-29	non-axial mesoderm	ventral mesoderm	znfl2a
1.04349052440385e-30	0.398855277882866	0.139	0.033	1.48853923306209e-26	non-axial mesoderm	ventral mesoderm	tbxta
1.53043319751435e-29	0.495695839659891	0.579	0.336	2.18316295625422e-25	non-axial mesoderm	ventral mesoderm	apoc1
2.15112422601151e-14	0.325343739206518	0.189	0.085	3.06857870840542e-10	non-axial mesoderm	ventral mesoderm	si:dkeyp-2e4.3
3.98613236610317e-14	0.271006399279181	0.173	0.074	5.68621782024617e-10	non-axial mesoderm	ventral mesoderm	tbx16
6.13616474261837e-13	0.29832573386126	0.343	0.204	8.75323900534511e-09	non-axial mesoderm	ventral mesoderm	id1
1.28787740594978e-07	0.251216217940505	0.114	0.055	0.00183715711958736	non-axial mesoderm	ventral mesoderm	bambia
2.62247802010229e-109	0.587041579277866	0.123	0.006	3.74096489567591e-105	axial mesoderm	dorsal organizer	noto
3.15794819236012e-69	0.708563817808741	0.185	0.031	4.50481309640171e-65	axial mesoderm	dorsal organizer	insb
4.93812696616655e-41	0.526773665805734	0.439	0.201	7.04423811723658e-37	axial mesoderm	dorsal organizer	higd1a
8.48370636499931e-35	0.404688986470382	0.839	0.659	1.21020071296715e-30	axial mesoderm	dorsal organizer	npc2
4.2996911631719e-28	0.478671213624893	0.339	0.162	6.13350944426471e-24	axial mesoderm	dorsal organizer	fam3c
6.81440244896431e-25	0.359165775192658	0.474	0.278	9.7207450934476e-21	axial mesoderm	dorsal organizer	pttg1ipb
3.48366627062275e-22	0.34339320926998	0.488	0.297	4.96944993504336e-18	axial mesoderm	dorsal organizer	fopnl
1.05691479942259e-20	0.318543675351004	0.497	0.308	1.50768896137633e-16	axial mesoderm	dorsal organizer	si:ch211-210c8.7
9.77280033113635e-19	0.438971502755152	0.18	0.076	1.3940899672366e-14	axial mesoderm	dorsal organizer	xbp1
4.84642204352327e-18	0.289804029430868	0.119	0.04	6.91342104508594e-14	axial mesoderm	dorsal organizer	notch1a
7.41938372550775e-16	0.259811100697702	0.457	0.294	1.05837508844368e-11	axial mesoderm	dorsal organizer	dap
2.57569012788403e-15	0.274095259215417	0.102	0.035	3.67422196742657e-11	axial mesoderm	dorsal organizer	cst3
1.33194825005322e-14	0.264155646607539	0.344	0.207	1.90002417870091e-10	axial mesoderm	dorsal organizer	uck2a
6.06666278322131e-14	0.250681028833935	0.149	0.065	8.6540944602652e-10	axial mesoderm	dorsal organizer	rell1
2.03719673239327e-13	0.289699221630639	0.301	0.178	2.906061138759e-09	axial mesoderm	dorsal organizer	b4galt6
1.82898125845209e-33	0.488179766078147	0.553	0.149	2.6090417651819e-29	prospective neural plate	si:ch211-152c2.3
2.13345788370835e-31	0.538554146425127	0.807	0.288	3.04337767110996e-27	prospective neural plate	h2afx1
6.25922940543941e-29	0.502638858161342	0.633	0.204	8.92879074685932e-25	prospective neural plate	si:ch1073-80i24.3
1.46046539027172e-28	0.430965656794252	0.687	0.225	2.08335387922261e-24	prospective neural plate	hmgn6
5.64749821920705e-26	0.436626807639009	0.593	0.197	8.05615620969886e-22	prospective neural plate	BX927308.1
7.58907096166171e-26	0.559079603030197	0.647	0.236	1.08258097268104e-21	prospective neural plate	apoeb
1.5173809026071e-25	0.427110853783882	0.66	0.231	2.16454385756903e-21	prospective neural plate	marcksl1b
8.25269027260362e-24	0.328394765683529	0.42	0.116	1.17724626738691e-19	prospective neural plate	ndufs5
5.50427721446006e-22	0.297911466602738	0.54	0.175	7.85185144642728e-18	prospective neural plate	atp5pf
3.04569501758807e-21	0.400756653040714	0.707	0.277	4.34468394258938e-17	prospective neural plate	cox7b
4.9489820421845e-21	0.465360848512227	0.98	0.847	7.05972288317619e-17	prospective neural plate	rpl37.1
5.30755251831016e-21	0.310286456780661	0.3	0.075	7.57122366736945e-17	prospective neural plate	mrpl42
1.25445526619003e-20	0.550494579681072	0.96	0.626	1.78948043722008e-16	prospective neural plate	hspb1
2.04011848725603e-20	0.352249357464806	0.527	0.18	2.91022902207073e-16	prospective neural plate	ndufa3
2.278015940384e-20	0.320762842397449	0.507	0.172	3.24958973895778e-16	prospective neural plate	eif3k
4.84663860002123e-20	0.29075051265005	0.447	0.141	6.91372996293029e-16	prospective neural plate	ndufb9
9.89926936643279e-20	0.277940229891162	0.273	0.068	1.41213077512164e-15	prospective neural plate	slirp
1.06683888811485e-19	0.375645703160723	0.593	0.219	1.52184567389584e-15	prospective neural plate	ndufa6
1.62686875932417e-19	0.33967568493636	0.447	0.144	2.32072828517593e-15	prospective neural plate	lsm6
1.93970605889613e-19	0.274066749108957	0.28	0.07	2.76699069301533e-15	prospective neural plate	cxcr4b
2.13462630565888e-19	0.251666472953291	0.573	0.205	3.04504442502239e-15	prospective neural plate	id1
3.55962022489566e-19	0.318543840044318	0.3	0.08	5.07779825081366e-15	prospective neural plate	pfdn6
3.6121195477967e-19	0.251727848450804	0.247	0.058	5.15268853493199e-15	prospective neural plate	nxt2
6.68390154114496e-19	0.38546350256112	0.773	0.343	9.53458554844328e-15	prospective neural plate	apoc1
1.30709520322836e-18	0.312136118684332	0.22	0.05	1.86457130740526e-14	prospective neural plate	zic2b
2.30936246874497e-18	0.250528187296635	0.993	0.983	3.2943055616647e-14	prospective neural plate	si:dkey-151g10.6
1.80497547276638e-17	0.294158510490747	0.273	0.073	2.57479751190124e-13	prospective neural plate	sox19a
2.19863758328439e-17	0.374496757120476	0.987	0.862	3.13635651255518e-13	prospective neural plate	rpl36
2.47983841572511e-17	0.31299480453112	0.427	0.145	3.53748950003187e-13	prospective neural plate	emg1
5.2883562618165e-17	0.269544326984843	0.567	0.214	7.54384020748124e-13	prospective neural plate	si:ch73-1a9.3
1.49528814786227e-16	0.354946193964233	0.52	0.203	2.13302854292553e-12	prospective neural plate	nnr
1.79174006879087e-16	0.396927573141945	0.973	0.848	2.55591720813018e-12	prospective neural plate	rplp1
3.93293723481781e-16	0.292609652007645	0.313	0.095	5.61033496546761e-12	prospective neural plate	rps27l
4.15525420472249e-16	0.282203630756524	0.573	0.227	5.92747012303664e-12	prospective neural plate	ndufa5
7.45377777043878e-16	0.349683971363569	0.927	0.546	1.06328139895309e-11	prospective neural plate	faua
9.72566353469596e-16	0.297071614051307	0.54	0.213	1.38736590322438e-11	prospective neural plate	lsm3
1.03294030644776e-15	0.302899408701811	0.807	0.387	1.47348934714774e-11	prospective neural plate	rpl35a
1.51278933889288e-15	0.258387012185707	0.633	0.257	2.15799399193069e-11	prospective neural plate	srp19
1.52027026624591e-15	0.300492278415809	0.82	0.399	2.1686655347998e-11	prospective neural plate	rplp2
1.83773540683578e-15	0.315926877368886	0.853	0.416	2.62152955785124e-11	prospective neural plate	rpl26.1
2.34145713194853e-15	0.282879859482813	0.473	0.179	3.34008859872458e-11	prospective neural plate	ube2c
2.52149813675911e-15	0.274198232377116	0.573	0.231	3.59691709208687e-11	prospective neural plate	snrpf
4.50824513294505e-15	0.334591189120668	0.867	0.473	6.43101168214611e-11	prospective neural plate	atp5if1a
5.14789625662677e-15	0.331661849673822	0.9	0.503	7.34347401007809e-11	prospective neural plate	RPS17
7.03328837493272e-15	0.357621326046267	0.88	0.503	1.00329858668415e-10	prospective neural plate	phf5a
8.16396285389743e-15	0.257373315326725	0.213	0.056	1.16458930110847e-10	prospective neural plate	ciapin1
1.01350821078924e-14	0.362398959538947	0.973	0.844	1.44576946269085e-10	prospective neural plate	rpl39
1.29667386194555e-14	0.258273567592688	0.7	0.306	1.84970526406533e-10	prospective neural plate	h3f3b.1.2
2.0540468575615e-14	0.275686198284613	0.98	0.928	2.93009784231148e-10	prospective neural plate	rpl32
3.18961107731403e-14	0.310951930293293	0.967	0.565	4.54998020178847e-10	prospective neural plate	rpl7
3.21021246742862e-14	0.268085455656048	0.627	0.267	4.57936808478693e-10	prospective neural plate	uqcrq
3.60042859736349e-14	0.250979295723037	0.607	0.257	5.13601139413902e-10	prospective neural plate	cox6a1
4.94608545937768e-14	0.254543462989267	0.3	0.096	7.05559090780226e-10	prospective neural plate	sumo2a
1.46566236858573e-13	0.292017959306105	0.633	0.292	2.09076736878754e-09	prospective neural plate	atp5f1e
1.69020000795651e-13	0.320488143114479	0.987	0.806	2.41107031134996e-09	prospective neural plate	rps15a
1.75076297181176e-13	0.285433482882248	0.853	0.473	2.49746337928947e-09	prospective neural plate	CR383676.1
2.47447640576538e-13	0.322980107194595	0.927	0.602	3.52984059282431e-09	prospective neural plate	dynll1
2.92307007143232e-13	0.308750079945884	0.94	0.603	4.1697594568982e-09	prospective neural plate	cox7c
2.95197686098554e-13	0.283073091148445	0.98	0.704	4.21099499219587e-09	prospective neural plate	rps15
3.44955751262373e-13	0.298394554967254	0.967	0.724	4.92079379175776e-09	prospective neural plate	rps5
7.33714908673094e-13	0.285802734589791	0.88	0.479	1.04664431722217e-08	prospective neural plate	rps26l
1.22965408137077e-12	0.271605628284755	0.98	0.717	1.75410154707541e-08	prospective neural plate	RPL37A
1.38129517516384e-12	0.342294850125741	0.96	0.736	1.97041756737122e-08	prospective neural plate	rpl35
1.39865121678613e-12	0.296045721809143	0.853	0.477	1.99517596074541e-08	prospective neural plate	rpl22
1.75763136321794e-12	0.32507561969483	0.967	0.797	2.50726113963039e-08	prospective neural plate	rps21
2.09516480241368e-12	0.324266385126912	0.947	0.658	2.98875259064312e-08	prospective neural plate	rps29
2.62304932992903e-12	0.278803185780763	0.267	0.089	3.74177986914376e-08	prospective neural plate	nifk
3.46455051209703e-12	0.282037520545225	0.987	0.783	4.94218130550641e-08	prospective neural plate	rps7
7.67801103824031e-12	0.265713191295094	0.827	0.439	1.09526827460498e-07	prospective neural plate	rps4x
1.05642720940012e-11	0.251958815549086	0.973	0.684	1.50699341420926e-07	prospective neural plate	sec61g
1.82560107077285e-11	0.254849817559628	0.88	0.506	2.60421992745748e-07	prospective neural plate	snrpd1
1.94565758792504e-11	0.252829990994166	0.987	0.877	2.77548054917508e-07	prospective neural plate	rplp2l
1.95839687609551e-11	0.284913616011347	0.22	0.07	2.79365314375025e-07	prospective neural plate	ndufb3
2.2937580368024e-11	0.299905332367514	0.98	0.817	3.27204583949863e-07	prospective neural plate	rpl36a
2.34278904341725e-11	0.273511601068479	0.9	0.53	3.3419885704347e-07	prospective neural plate	rps13
2.36006548592256e-11	0.27423907061996	0.973	0.852	3.36663341566853e-07	prospective neural plate	rpl18a
3.0908354671351e-11	0.260625605566887	0.96	0.761	4.40907679386822e-07	prospective neural plate	hmgb2b
3.39948308152787e-11	0.264601839118276	0.947	0.622	4.84936261579951e-07	prospective neural plate	rpl27
1.26232826129487e-09	0.27863277077063	0.913	0.613	1.80071126473714e-05	prospective neural plate	snrpe
0	3.11187074633738	0.902	0.019	0	enveloping layer	krt96
0	2.80800514647572	0.803	0.024	0	enveloping layer	zgc:193505
0	2.69458124062345	0.803	0.026	0	enveloping layer	krt18a.1
0	2.61594810017997	0.758	0.016	0	enveloping layer	krt92
0	2.44675760631906	0.697	0.013	0	enveloping layer	krt97
0	2.23210552785146	0.674	0.011	0	enveloping layer	cyt1
0	2.17007316834231	0.667	0.011	0	enveloping layer	ponzr5
0	2.0715299589941	0.591	0.016	0	enveloping layer	krt4
0	1.91432652033681	0.621	0.01	0	enveloping layer	cyt1l
0	1.90916868855676	0.492	0.011	0	enveloping layer	tmsb1
0	1.67571644211248	0.515	0.008	0	enveloping layer	zgc:153665
0	1.53474984851089	0.455	0.01	0	enveloping layer	dnase1l4.1
0	1.45408861048427	0.417	0.005	0	enveloping layer	cldne
0	1.31227656760381	0.356	0.004	0	enveloping layer	krt17
0	1.24545402884104	0.402	0.005	0	enveloping layer	im:7150988
0	1.08425633138594	0.273	0.001	0	enveloping layer	krt91
0	0.977045808525137	0.273	0.002	0	enveloping layer	lcp1
8.71059948135664e-302	0.789179549112012	0.242	0.001	1.24256701601552e-297	enveloping layer	si:ch73-347e22.8
2.37258608631582e-293	0.945434965452635	0.288	0.003	3.38449405212951e-289	enveloping layer	cebpb
5.59013544068224e-275	2.19286650741038	0.568	0.023	7.97432820613322e-271	enveloping layer	spaca4l
9.68801811076958e-273	1.00489603001215	0.273	0.003	1.38199578350128e-268	enveloping layer	si:ch211-125o16.4
8.36059969434722e-272	2.03292038427967	0.644	0.031	1.19263954639863e-267	enveloping layer	krt8
4.42751012990345e-263	0.916952851782623	0.235	0.002	6.31584320030727e-259	enveloping layer	cldn23a
1.62581162853718e-252	0.706514827853465	0.189	0.001	2.31922028810829e-248	enveloping layer	evpla
3.14635628998016e-242	0.635474126690333	0.212	0.002	4.4882772476567e-238	enveloping layer	mgll
8.88880256265271e-230	0.841019457245168	0.258	0.004	1.26798768556241e-225	enveloping layer	krt5
8.20421378475094e-211	0.979724889951901	0.288	0.006	1.17033109639472e-206	enveloping layer	fut9b
3.0744503024083e-206	0.784002946428786	0.174	0.001	4.38570335638544e-202	enveloping layer	si:ch211-217k17.9
6.42320426737491e-190	1.6667558622633	0.492	0.026	9.16270088741031e-186	enveloping layer	mid1ip1a
2.86991828296944e-186	0.613965728190409	0.152	0.001	4.0939384306559e-182	enveloping layer	eps8l1b
3.34230197840554e-179	0.467359447908158	0.152	0.001	4.76779377219551e-175	enveloping layer	grhl3
2.02827603141514e-171	0.677761487441084	0.159	0.001	2.89333575881369e-167	enveloping layer	anxa1c
4.77352831437026e-168	0.609426117231859	0.182	0.002	6.80943814044918e-164	enveloping layer	rabgap1l2
9.45702060847439e-166	0.447799407164148	0.159	0.002	1.34904398979887e-161	enveloping layer	fa2h
4.5899730337343e-164	1.01920536671152	0.303	0.01	6.54759653262198e-160	enveloping layer	krt99
4.40204343634848e-161	0.5200099064435	0.167	0.002	6.27951496195111e-157	enveloping layer	capn9
1.3222679443297e-159	0.385788848133563	0.106	0	1.88621522258631e-155	enveloping layer	si:ch211-69b7.6
1.81486458897594e-158	0.657705856016838	0.189	0.003	2.58890433617418e-154	enveloping layer	elovl6l
1.37091765439442e-152	0.760450101336344	0.25	0.007	1.95561403399364e-148	enveloping layer	ppl
3.93248737014661e-152	0.414802167347819	0.114	0	5.60969323351413e-148	enveloping layer	vsir
1.23385323573063e-145	0.453785853120735	0.129	0.001	1.76009164076975e-141	enveloping layer	tnfaip8l2b
2.00565190247544e-144	0.805848977946812	0.167	0.002	2.86106243888122e-140	enveloping layer	eppk1
7.03687471814243e-144	0.350351059548146	0.114	0.001	1.00381017854302e-139	enveloping layer	slc6a7
6.78146664652146e-142	0.949069155961693	0.288	0.011	9.67376217126287e-138	enveloping layer	sult6b1
1.09940034593552e-134	0.374117017719153	0.121	0.001	1.56829459347701e-130	enveloping layer	BX569789.1
6.40339819615307e-131	0.509741997387245	0.144	0.002	9.13444752681236e-127	enveloping layer	cyp2k8
3.71222555744864e-121	0.449065905257481	0.136	0.002	5.29548975770048e-117	enveloping layer	agr1
1.20454331099972e-118	0.323889226194136	0.106	0.001	1.7182810331411e-114	enveloping layer	nfkbiaa
1.82142190830732e-118	0.39406958593196	0.121	0.001	2.59825835220039e-114	enveloping layer	ftr82
6.32548309131459e-113	0.400868740713998	0.106	0.001	9.02330162976026e-109	enveloping layer	acy3.2
1.98617211492695e-105	0.719029608979508	0.189	0.006	2.8332745219433e-101	enveloping layer	ifi45
3.45840317411765e-87	0.812203565247164	0.235	0.013	4.93341212787882e-83	enveloping layer	stard14
1.2463951216799e-86	0.503689775358612	0.136	0.004	1.77798264107638e-82	enveloping layer	znf185
1.40757717443663e-86	0.48905321403478	0.136	0.004	2.00790883933385e-82	enveloping layer	klf17
3.26179874252267e-84	0.317610308939054	0.121	0.003	4.65295590620859e-80	enveloping layer	esrp1
7.52077881345808e-84	0.496143178322453	0.106	0.002	1.0728390977398e-79	enveloping layer	cldnb
9.76736318845394e-83	1.4165282478174	0.545	0.078	1.39331435883295e-78	enveloping layer	si:dkey-87o1.2
1.25506289021102e-82	0.481179165375541	0.136	0.004	1.79034721288602e-78	enveloping layer	svopl
4.8098584077252e-81	0.670515299606904	0.235	0.014	6.86126301862e-77	enveloping layer	sh3yl1
1.32451381097876e-79	0.427470429909809	0.121	0.003	1.8894189513612e-75	enveloping layer	slc2a12
1.0420178795477e-67	0.453862540708215	0.159	0.007	1.48643850517479e-63	enveloping layer	gadd45ba
1.39791234927458e-67	1.07147226010258	0.492	0.076	1.99412196624019e-63	enveloping layer	hsd17b12a
5.12697390558937e-67	0.585645688645477	0.22	0.015	7.31362827632324e-63	enveloping layer	lnpa.1
4.17274105810313e-66	0.303268376074502	0.106	0.003	5.95241511938411e-62	enveloping layer	cyp2x6
1.27023472781966e-61	0.537190334591571	0.182	0.011	1.81198983923475e-57	enveloping layer	acsbg2
2.51902456666918e-60	0.737340574042227	0.265	0.024	3.59338854435359e-56	enveloping layer	mgst2
2.73923796512285e-60	1.23682880713717	0.977	0.667	3.90752295724774e-56	enveloping layer	npc2
1.55814795378951e-56	0.545156408115542	0.189	0.013	2.22269805608073e-52	enveloping layer	adipor2
3.66010712858504e-56	0.537305841843704	0.136	0.007	5.22114281892656e-52	enveloping layer	wu:fb18f06
9.25445163541669e-52	0.288560079398117	0.106	0.004	1.32014752579219e-47	enveloping layer	tor4aa
3.47925878402849e-48	0.708509770505414	0.258	0.029	4.96316265541665e-44	enveloping layer	gclm
1.37919271678747e-46	0.459369295919188	0.189	0.016	1.96741841049733e-42	enveloping layer	vamp8
4.65127828772065e-43	0.408935943446501	0.121	0.007	6.63504847743351e-39	enveloping layer	adgrl2a
1.16479206861422e-42	0.95154136475283	0.689	0.211	1.66157588587819e-38	enveloping layer	higd1a
9.39458182973609e-42	0.504299626488011	0.144	0.01	1.34013709801185e-37	enveloping layer	perp
4.33559057146974e-41	0.344915116489115	0.114	0.006	6.18471995020159e-37	enveloping layer	gmds
3.37756628397086e-40	0.68523049957447	0.273	0.038	4.81809830408444e-36	enveloping layer	lamtor2
7.63228636238059e-39	1.01660944587368	0.765	0.285	1.08874564959359e-34	enveloping layer	pttg1ipb
2.59420121912101e-38	0.444533918997514	0.136	0.01	3.70062803907612e-34	enveloping layer	degs2
1.07911013167479e-35	0.436366914284416	0.197	0.023	1.53935060283409e-31	enveloping layer	mboat1
7.98553985949289e-34	0.614313688977584	0.318	0.058	1.13913726095666e-29	enveloping layer	paqr3a
1.21942247227287e-33	0.260312887271195	0.114	0.008	1.73950615669725e-29	enveloping layer	ildr1a
5.24507107423678e-33	0.492618529763804	0.22	0.03	7.48209388739877e-29	enveloping layer	si:ch211-195b11.3
7.70465613785478e-32	0.416047078877065	0.159	0.017	1.09906919806498e-27	enveloping layer	tspan2a
1.56412308680046e-31	0.641400981324127	0.371	0.08	2.23122158332086e-27	enveloping layer	eif1axa
4.54806140400715e-31	0.368958863745506	0.106	0.008	6.4878095928162e-27	enveloping layer	slkb
2.83570031966873e-30	0.766686874313056	0.674	0.259	4.04512650600744e-26	enveloping layer	acp5a
1.18232642632845e-28	0.829149736864911	0.553	0.169	1.68658864715753e-24	enveloping layer	fam3c
6.08662860029159e-28	0.337350736118585	0.114	0.01	8.68257569831596e-24	enveloping layer	palm1b
1.18072111722578e-27	0.584471152449655	0.205	0.031	1.68429867372257e-23	enveloping layer	si:dkeyp-75h12.5
4.92027968053089e-26	0.741395669648303	0.712	0.305	7.01877896427731e-22	enveloping layer	fopnl
1.15689395747886e-25	0.641897744905767	0.561	0.187	1.65030923034359e-21	enveloping layer	gm2a
5.31658008998515e-25	0.618497417617019	0.409	0.111	7.58410149836382e-21	enveloping layer	pabpn1l
5.6445227788492e-24	0.753215046616485	0.409	0.117	8.05191174402839e-20	enveloping layer	selenot1a
7.53021763670495e-24	0.36672494462595	0.159	0.022	1.07418554587596e-19	enveloping layer	pdap1b
1.38205197686392e-23	0.621509444411021	0.53	0.176	1.97149714499639e-19	enveloping layer	tmed5
1.95821316854542e-23	0.718681091523281	0.485	0.157	2.79339108493005e-19	enveloping layer	cldnd
2.43109181148622e-22	0.328949992277437	0.121	0.014	3.4679524690851e-18	enveloping layer	slc39a1
3.88713235242141e-22	0.35914822913129	0.992	0.964	5.54499430072914e-18	enveloping layer	hmgb2a
1.40966601543589e-21	0.795253317718593	0.674	0.3	2.0108885710193e-17	enveloping layer	dap
3.01301775450625e-21	0.452976380564836	0.288	0.068	4.29806982680316e-17	enveloping layer	eif4eb
7.00815317065407e-21	0.63522367464999	0.72	0.348	9.99713049793803e-17	enveloping layer	chmp2bb
3.90649879723371e-20	0.598770954481876	0.189	0.035	5.57262053425389e-16	enveloping layer	si:ch211-157c3.4
5.12733473671423e-20	0.664424142992756	0.72	0.384	7.31414300192285e-16	enveloping layer	cript
9.18207104539652e-20	0.587123136354058	0.545	0.212	1.30982243462581e-15	enveloping layer	uck2a
2.65530648111823e-19	0.511804712113026	0.932	0.813	3.78779469531515e-15	enveloping layer	STMP1
2.87233575338808e-19	0.678675639713672	0.394	0.126	4.0973869522081e-15	enveloping layer	spns1
3.12344390986461e-19	0.473367168855911	0.159	0.027	4.45559273742187e-15	enveloping layer	si:dkey-44g23.5
4.11898419169959e-19	0.601516776550593	0.439	0.15	5.87573094945947e-15	enveloping layer	imp3
2.55572047765487e-18	0.48368386635246	0.258	0.062	3.64573526137467e-14	enveloping layer	cnpy1
3.17381522466653e-18	0.559160351678033	0.553	0.226	4.5274474179868e-14	enveloping layer	cdc34a
3.29448249990602e-18	0.622823608108478	0.674	0.317	4.69957928611594e-14	enveloping layer	si:ch211-210c8.7
3.92514379133466e-18	0.591783076877628	0.462	0.167	5.5992176183389e-14	enveloping layer	bcl7ba
7.18847478849864e-18	0.497376153557884	0.25	0.061	1.02543592857933e-13	enveloping layer	atp1b3b
8.33797790549846e-18	0.436494454872829	0.371	0.114	1.18941254821936e-13	enveloping layer	srpra
8.10127628708255e-17	0.627686823453222	0.644	0.312	1.15564706235233e-12	enveloping layer	ewsr1b
1.05141324581823e-16	0.504645900586676	0.288	0.081	1.49984099515971e-12	enveloping layer	xbp1
1.39048794509493e-16	0.332259290112399	0.22	0.051	1.98353105367792e-12	enveloping layer	lamp1b
6.86840078545116e-16	0.309057033235626	0.242	0.062	9.79777372044608e-12	enveloping layer	dnajb12a
7.0463069585027e-16	0.536547063814072	0.455	0.171	1.00515568763041e-11	enveloping layer	gpt2
9.09161480600879e-16	0.358420512059541	0.114	0.017	1.29691885207715e-11	enveloping layer	mthfr
1.74246978596081e-15	0.352280030433022	0.159	0.031	2.48563314967309e-11	enveloping layer	si:ch211-166a6.5
2.03380736176264e-15	0.584505927542584	0.508	0.213	2.9012262015544e-11	enveloping layer	cd9b
5.85538706184379e-15	0.354351542761859	0.311	0.096	8.35270964372016e-11	enveloping layer	tmed7
6.21006412343896e-15	0.291365351364795	0.136	0.025	8.85865647208568e-11	enveloping layer	ell2
1.17993235751918e-14	0.426041901583753	0.409	0.149	1.68317350800111e-10	enveloping layer	ap1s3b
1.23566957959059e-14	0.426655612386408	0.197	0.047	1.76268265528597e-10	enveloping layer	elovl1a
1.59682941576029e-14	0.519295859515861	0.576	0.269	2.27787716158205e-10	enveloping layer	dnajc1
1.87726315616609e-14	0.486986100094227	0.523	0.225	2.67791589227092e-10	enveloping layer	cox17
2.68753972240196e-14	0.256427655757816	0.144	0.028	3.8337754140064e-10	enveloping layer	si:ch73-248e21.1
3.28129324699819e-14	0.268121440826256	0.167	0.036	4.68076481684292e-10	enveloping layer	dtnba
6.25400258559132e-14	0.481235920609732	0.311	0.102	8.92133468834602e-10	enveloping layer	cdipt
6.98575704323568e-14	0.319525549950573	0.985	0.961	9.96518242217569e-10	enveloping layer	hnrnpa0l.1
2.87027738838339e-13	0.303792682169016	0.182	0.044	4.0944506945289e-09	enveloping layer	spint1b
6.76158964023284e-13	0.264115678291787	0.129	0.025	9.64540762179214e-09	enveloping layer	nrf1
8.16089093868553e-13	0.278988052438431	0.129	0.025	1.16415109240349e-08	enveloping layer	gbgt1l4
1.21472486334269e-12	0.326601397346926	0.167	0.04	1.73280501755835e-08	enveloping layer	eaf2
1.97560562075009e-12	0.425293340071437	0.788	0.488	2.81820141800001e-08	enveloping layer	eif4a1a
5.65629420195202e-12	0.273394993497198	0.114	0.022	8.06870367908456e-08	enveloping layer	tmem230a
5.90730330137264e-12	0.295757091304851	0.121	0.024	8.42676815940807e-08	enveloping layer	lrmp
1.18378752126677e-11	0.297145186915846	0.159	0.039	1.68867289908705e-07	enveloping layer	ormdl2
1.77957325553654e-11	0.272221848410208	0.136	0.03	2.53856124902288e-07	enveloping layer	emc4
1.88634145303463e-11	0.372101006551133	0.962	0.859	2.6908660827539e-07	enveloping layer	khdrbs1a
2.86655703319284e-11	0.459212782436282	0.598	0.317	4.08914360784959e-07	enveloping layer	hnrnpk
2.91249930890701e-11	0.290610874494986	0.356	0.137	4.15468026415585e-07	enveloping layer	plscr3b
3.18776691076652e-11	0.266407088011134	0.121	0.026	4.54734949820845e-07	enveloping layer	gpr107
5.21717889086895e-11	0.306054370909562	0.129	0.029	7.44230568782456e-07	enveloping layer	ezrb
5.79476584339968e-11	0.411378875677778	0.917	0.762	8.26623347560965e-07	enveloping layer	pfn1
5.85323542624046e-11	0.366363925154804	0.492	0.231	8.34964033553202e-07	enveloping layer	atp5meb
8.65276948378817e-11	0.277171367470647	0.144	0.035	1.23431756686238e-06	enveloping layer	atf6
1.17031487641659e-10	0.300932540985802	0.364	0.145	1.66945417120827e-06	enveloping layer	mzt2b
1.22732376428685e-10	0.505369688466873	0.295	0.11	1.75077734975519e-06	enveloping layer	cnn3b
1.41253166211182e-10	0.288461907493218	0.106	0.021	2.01497641600251e-06	enveloping layer	cox14
1.58002249852616e-10	0.330783261173145	0.235	0.077	2.25390209414757e-06	enveloping layer	prrg2
2.01585812540069e-10	0.285182125535845	0.144	0.036	2.87562161588409e-06	enveloping layer	emc1
3.21605963238199e-10	0.314008937669133	0.189	0.056	4.58770906559291e-06	enveloping layer	snx14
3.48539422119191e-10	0.311464157357612	0.932	0.783	4.97191485653025e-06	enveloping layer	hnrnpaba
4.46951200849878e-10	0.285176739353661	0.462	0.213	6.37575888012351e-06	enveloping layer	alas1
1.13227822606987e-09	0.387547164686846	0.273	0.101	1.61519488948868e-05	enveloping layer	tspan36
1.2005886894831e-09	0.365980288579878	0.864	0.704	1.71263976554764e-05	enveloping layer	elocb
1.27023831324699e-09	0.259047496766396	0.22	0.074	1.81199495384683e-05	enveloping layer	si:dkey-88l16.5
1.49360980390051e-09	0.303162824244741	0.258	0.094	2.13063438526407e-05	enveloping layer	gtf3ab
1.66087615905848e-09	0.27499610430813	0.394	0.174	2.36923984089692e-05	enveloping layer	zgc:153499
1.79128154438911e-09	0.272764793448062	0.182	0.055	2.55526312307107e-05	enveloping layer	rnaseka
2.73562076053353e-09	0.352851959803037	0.742	0.52	3.90236301490109e-05	enveloping layer	ier3ip1
2.75717049447278e-09	0.334626313130725	0.356	0.152	3.93310371036542e-05	enveloping layer	prps1b
6.43454623356871e-09	0.307999645010175	0.189	0.062	9.17888020218576e-05	enveloping layer	si:ch211-202f5.3
6.57316833717687e-09	0.263399558952694	0.402	0.18	9.3766246329828e-05	enveloping layer	chmp5b
7.09154448744608e-09	0.377904490934683	0.788	0.545	0.000101160882113418	enveloping layer	epcam
7.83725489517444e-09	0.316597682366102	0.348	0.151	0.000111798441079663	enveloping layer	hnrnpua
8.52085442308674e-09	0.292448728473903	0.227	0.081	0.000121549988345332	enveloping layer	ddt
1.3467594515434e-08	0.273389537721133	0.159	0.048	0.000192115235762666	enveloping layer	ube2d1b
1.54867678272613e-08	0.304309589450224	0.242	0.092	0.000220918743055882	enveloping layer	pomgnt1
1.77002705786455e-08	0.253424552776121	0.136	0.038	0.000252494359804379	enveloping layer	jupa
2.11548321115184e-08	0.253372748668926	0.25	0.095	0.00030177368007081	enveloping layer	chmp1b
2.56685017655867e-08	0.41394760476842	0.591	0.316	0.000366161177686094	enveloping layer	serpine2
4.95749229100634e-08	0.306649350505959	0.455	0.229	0.000707186275312055	enveloping layer	spc25
6.34724524980364e-08	0.396984591292016	0.5	0.27	0.000905434534884489	enveloping layer	adka
7.4495444756456e-08	0.292087647872242	0.485	0.25	0.00106267751945084	enveloping layer	tubb4b
7.46714858542226e-08	0.309038117873115	0.826	0.599	0.00106518874571049	enveloping layer	si:ch211-288g17.3
7.56389411843982e-08	0.2658556849285	0.864	0.692	0.00107898949599544	enveloping layer	marcksb
7.92236379028094e-08	0.267866446872636	0.856	0.703	0.00113012519468358	enveloping layer	elof1
1.02863163927302e-07	0.279531363690612	0.167	0.055	0.00146734303342296	enveloping layer	zgc:66024.1
1.20978870797533e-07	0.385195246777348	0.652	0.439	0.00172576359192681	enveloping layer	sept6
1.2899482737741e-07	0.295464274242969	0.121	0.034	0.00184011121253875	enveloping layer	tmem18
1.33014813857873e-07	0.342478674634614	0.727	0.492	0.00189745631968256	enveloping layer	actb1
1.4152748125921e-07	0.33978136217212	0.803	0.611	0.00201888952016264	enveloping layer	taf15
1.86930281541634e-07	0.344417301613443	0.644	0.39	0.00266656046619141	enveloping layer	gnaia
2.10841634943892e-07	0.314380499404885	0.606	0.357	0.00300765592247462	enveloping layer	si:ch211-197h24.6
2.63802800749711e-07	0.367211485816863	0.576	0.348	0.00376314695269463	enveloping layer	metap2b
2.72103765793599e-07	0.308408552389944	0.189	0.068	0.00388156021904569	enveloping layer	mgat4b
2.92305810812549e-07	0.279493819650907	0.341	0.155	0.00416974239124101	enveloping layer	selenot2
3.265252958739e-07	0.309462805365967	0.402	0.2	0.00465788334564118	enveloping layer	sec61a1l
4.30116966170515e-07	0.268431427190522	0.795	0.574	0.0061356185224224	enveloping layer	nucks1a
6.32367651180163e-07	0.253577766201766	1	0.955	0.00902072454408502	enveloping layer	mt-co3
8.52184833220814e-07	0.338056533337455	0.856	0.64	0.0121564166458949	enveloping layer	ilf2
8.68497028128781e-07	0.315744107628591	0.523	0.305	0.0123891101062571	enveloping layer	f11r.1
8.82317433028717e-07	0.37624619009979	0.985	0.882	0.0125862581821547	enveloping layer	mt-atp6
1.41047171044556e-06	0.306399560691053	0.114	0.035	0.0201203789495059	enveloping layer	zgc:194246
1.56656947525238e-06	0.303443985347384	0.402	0.213	0.0223471135644753	enveloping layer	si:ch211-286b5.5
1.62289564777161e-06	0.308475445072875	0.159	0.058	0.023150606415462	enveloping layer	gorasp1a
2.11743079227081e-06	0.391441613623847	0.78	0.583	0.0302051502517431	enveloping layer	mt-nd3
2.15994271385454e-06	0.280552144578315	0.22	0.093	0.030811582813135	enveloping layer	llgl2
2.19503154396281e-06	0.250433927476552	0.394	0.209	0.0313121249746295	enveloping layer	anxa5b
2.38287134559397e-06	0.254328149322811	1	0.973	0.033991659744898	enveloping layer	mt-co2
2.88900545957723e-06	0.292732437102245	0.629	0.41	0.0412116628808692	enveloping layer	tram1
3.17036850087701e-06	0.337319619200229	0.773	0.62	0.0452253066650105	enveloping layer	h2afva
3.49256245956851e-06	0.267466974369348	0.697	0.48	0.0498214034857448	enveloping layer	drap1
4.36674189742869e-06	0.292743523594051	0.811	0.633	0.0622915731668202	enveloping layer	h3f3d
5.8047225097014e-06	0.282374898468223	0.788	0.605	0.0828043666008904	enveloping layer	dynll1
7.56746922923198e-06	0.299715791099056	0.182	0.073	0.107949948554994	enveloping layer	atox1
1.10893163112791e-05	0.320812076470271	0.174	0.071	0.158189097180397	enveloping layer	sptan1
1.26029452165747e-05	0.261481782136215	0.621	0.419	0.179781013514438	enveloping layer	tmed10
1.27993388593818e-05	0.287859441783804	0.515	0.289	0.182582568829082	enveloping layer	atp2a2b
1.75435768790889e-05	0.296419539072294	0.152	0.059	0.250259124180203	enveloping layer	atp6v1e1b
1.77555518740167e-05	0.319691842868123	0.25	0.121	0.253282947482848	enveloping layer	sdf2l1
1.93083945251855e-05	0.316080216792343	0.364	0.199	0.275434247901771	enveloping layer	gnb1a
2.13750587638136e-05	0.250885567444863	0.705	0.489	0.3049152132658	enveloping layer	fbl
4.68325501677147e-05	0.304654775094902	0.136	0.053	0.668066328142451	enveloping layer	iqgap1
6.27779160473935e-05	0.250784355608628	0.75	0.578	0.895526972416068	enveloping layer	rer1
6.78582386116793e-05	0.27118742250464	0.644	0.429	0.967997773795605	enveloping layer	znf346
7.27273542215177e-05	0.263913276540343	0.235	0.118	1	enveloping layer	atp2b2.1
7.77034566225039e-05	0.265700611482806	0.114	0.042	1	enveloping layer	si:ch73-111k22.2
0.000131658286775307	0.306043559970624	0.144	0.06	1	enveloping layer	cdk2ap2
0.000323231313897927	0.25910509954143	0.583	0.406	1	enveloping layer	caprin1b
0.000355127584892344	0.276590879549828	0.273	0.148	1	enveloping layer	farp2
0.000637586604511396	0.266045055864296	0.72	0.548	1	enveloping layer	nono
0.000808683748136779	0.326100570283228	0.235	0.129	1	enveloping layer	srsf1b
0.00150117405023213	0.253776325939885	0.25	0.141	1	enveloping layer	pnpla7a
0.00248525569014665	0.271269766394152	0.258	0.151	1	enveloping layer	zgc:101783
0.00255411599788716	0.32412659107989	0.644	0.552	1	enveloping layer	thy1
0	0.896908867175282	0.404	0.003	0	primordial germ cells	rnf103
2.53279385492707e-286	0.78597110040854	0.385	0.003	3.61303043405347e-282	primordial germ cells	cry1ab
5.41340935755231e-278	1.0799154034935	0.538	0.008	7.72222844854838e-274	primordial germ cells	fbxo32
1.32193644431642e-270	0.890396913070034	0.404	0.004	1.88574233781737e-266	primordial germ cells	sh3bp5la
1.54335324777439e-262	1.51052873903604	0.673	0.014	2.20159340795017e-258	primordial germ cells	si:ch211-147a11.3
1.60493712444463e-239	1.41581639113674	0.654	0.015	2.28944280802027e-235	primordial germ cells	buc
2.1684857740786e-235	1.0745291100096	0.481	0.008	3.09334495672312e-231	primordial germ cells	mknk1
6.12512092168723e-235	1.08961443393763	0.481	0.008	8.73748499478684e-231	primordial germ cells	pkig
5.39864940711692e-228	1.47462205969805	0.712	0.019	7.70117337925229e-224	primordial germ cells	pdap1b
2.17718389439989e-219	1.16238982338176	0.558	0.012	3.10575282536144e-215	primordial germ cells	spty2d1
6.11955774609824e-216	1.06259708946619	0.481	0.009	8.72954912480914e-212	primordial germ cells	GCA
5.31921405175509e-215	1.2046065994483	0.519	0.01	7.58785884482864e-211	primordial germ cells	zgc:77112
8.22846861675995e-213	0.727969537963186	0.308	0.003	1.17379104818081e-208	primordial germ cells	si:rp71-46j2.7
1.1853402294295e-203	0.583752600847692	0.288	0.003	1.69088783728119e-199	primordial germ cells	gnpnat1
8.94388979106429e-200	1.00018574619982	0.423	0.007	1.27584587869532e-195	primordial germ cells	sh2d5
4.35908177768416e-196	0.694968135130301	0.385	0.006	6.21823015586645e-192	primordial germ cells	map4k5
1.98883145166526e-195	0.866410647876382	0.442	0.008	2.8370680658005e-191	primordial germ cells	arrdc1a
4.80021276183816e-193	0.438142151479813	0.25	0.002	6.84750350476214e-189	primordial germ cells	asap3
3.6955709954471e-188	0.69904050352068	0.327	0.004	5.27173202500528e-184	primordial germ cells	zgc:162879
4.93697619338192e-187	0.701952093759829	0.308	0.004	7.04259653985931e-183	primordial germ cells	ildr1b
1.86213280199426e-178	0.914944134643575	0.423	0.008	2.65633244204481e-174	primordial germ cells	si:ch211-137a8.2
3.5883043590584e-178	1.3581174834339	0.519	0.013	5.11871616819681e-174	primordial germ cells	dcun1d1
2.52406515138976e-177	0.551420597582487	0.269	0.003	3.6005789384575e-173	primordial germ cells	aldh3a2a
3.27155625661412e-172	0.917493722431828	0.423	0.009	4.66687500006005e-168	primordial germ cells	adipor1a
1.56669757158651e-169	0.895376865270558	0.442	0.01	2.23489408586816e-165	primordial germ cells	creld2
6.29934896827079e-168	0.471185389000824	0.173	0.001	8.98602130323829e-164	primordial germ cells	uevld
5.58779706469749e-166	1.18550901120739	0.558	0.017	7.97099251279097e-162	primordial germ cells	zgc:174906
6.44844380169151e-163	0.64305106313393	0.327	0.005	9.19870508311294e-159	primordial germ cells	pask
1.29578908048879e-162	0.4513960381413	0.212	0.002	1.84844312331726e-158	primordial germ cells	rtkn2a
5.04961162735776e-158	0.60505460638278	0.269	0.003	7.20327098642584e-154	primordial germ cells	stard7
5.60248955980899e-157	1.86990839055415	0.75	0.035	7.99195135706753e-153	primordial germ cells	zgc:113424
2.46547362116488e-155	0.826815432837677	0.385	0.008	3.5169981205917e-151	primordial germ cells	nde1
3.12266303184186e-153	0.993406923432045	0.5	0.014	4.45447881492241e-149	primordial germ cells	bokb
1.95906984127985e-152	0.849021300573035	0.442	0.011	2.7946131285857e-148	primordial germ cells	si:ch211-191a24.4
2.01031301369585e-152	1.33015557076506	0.692	0.029	2.86771151403712e-148	primordial germ cells	si:dkey-208k4.2
1.72423498200462e-149	0.840569177241419	0.404	0.009	2.45962120182959e-145	primordial germ cells	ell
3.69428984388531e-149	1.25150024332986	0.654	0.026	5.26990446230239e-145	primordial germ cells	CKS2
2.69894401798512e-147	0.361592483222229	0.192	0.001	3.85004364165577e-143	primordial germ cells	arntl1a
2.34525122143324e-145	0.755688836982552	0.404	0.009	3.34550086737451e-141	primordial germ cells	vps9d1
5.91597726086915e-144	0.43515129560451	0.25	0.003	8.43914156262984e-140	primordial germ cells	homezb
9.77249109477148e-144	1.86548635537642	0.673	0.031	1.39404585466915e-139	primordial germ cells	lsm1
1.47569436674678e-143	0.919198266425641	0.442	0.012	2.10507801416429e-139	primordial germ cells	mdm4
2.71983244936754e-143	0.795064452239684	0.481	0.014	3.87984098902279e-139	primordial germ cells	dtwd1
6.76963473805417e-143	0.93162210642447	0.442	0.012	9.65688395383427e-139	primordial germ cells	ppifa
1.0739676664074e-142	0.554209327339672	0.269	0.004	1.53201487613015e-138	primordial germ cells	chchd4b
8.48120738313911e-141	2.02828598078585	0.942	0.066	1.20984423320479e-136	primordial germ cells	sod1
1.07575468033028e-140	1.30795767151037	0.692	0.032	1.53456405149114e-136	primordial germ cells	wu:fa19b12
5.86257399963294e-139	0.270139768456301	0.135	0.001	8.36296181047639e-135	primordial germ cells	tcaim
9.27943123569904e-139	0.951627155572963	0.462	0.014	1.32371086577247e-134	primordial germ cells	asb8
3.78810269542557e-138	0.374792794472985	0.231	0.003	5.40372849502457e-134	primordial germ cells	znf106b
3.05018768672338e-136	0.545951379933346	0.25	0.003	4.3510927351109e-132	primordial germ cells	marveld3
1.11613968564189e-135	1.08585554174427	0.596	0.024	1.59217326156815e-131	primordial germ cells	apopt1
2.82139454663655e-134	0.589874116047902	0.288	0.005	4.02471932077703e-130	primordial germ cells	b4galt7
3.57828095309565e-134	0.495038664487262	0.231	0.003	5.10441777959095e-130	primordial germ cells	rnf128a
4.530514774877e-134	0.551852301737294	0.231	0.003	6.46277932636203e-130	primordial germ cells	slc6a22.1
5.20483960953887e-134	0.480116491293324	0.231	0.003	7.4247037030072e-130	primordial germ cells	st3gal5
6.37513224465245e-134	0.68404282375658	0.346	0.007	9.09412614699672e-130	primordial germ cells	si:ch73-15b2.5
1.41932762606815e-133	0.53118743276659	0.308	0.006	2.02467085858621e-129	primordial germ cells	si:ch211-259g3.4
1.26782501827024e-131	0.623280287130896	0.288	0.005	1.80855238856249e-127	primordial germ cells	yipf1
5.90690627909718e-131	1.08171419005755	0.577	0.023	8.42620180713213e-127	primordial germ cells	zgc:173742
1.71953904546916e-130	0.768022388025612	0.404	0.011	2.45292244836176e-126	primordial germ cells	otulinb
5.49302445468561e-130	0.539258920991466	0.231	0.003	7.83579938460903e-126	primordial germ cells	mpp7a
7.5076347798363e-130	0.430580271601018	0.269	0.004	1.07096410134365e-125	primordial germ cells	sar1ab
3.54911356638928e-129	0.850054773181291	0.462	0.015	5.06281050245431e-125	primordial germ cells	sh3yl1
4.60638714200953e-128	2.00255957149421	0.885	0.064	6.57101125807659e-124	primordial germ cells	orc6
4.75890940688104e-127	0.630014661863239	0.269	0.004	6.7885842689158e-123	primordial germ cells	tdrd1
6.77333715686162e-127	0.878665239943804	0.462	0.015	9.66216545426311e-123	primordial germ cells	etv5a
1.13263434402915e-126	0.581576513963519	0.288	0.005	1.61570289175758e-122	primordial germ cells	hadhab
2.1009144531875e-126	0.645070664321278	0.327	0.007	2.99695446747197e-122	primordial germ cells	ankha
4.24638624695563e-126	1.0161191259468	0.462	0.015	6.05746998128221e-122	primordial germ cells	uqcc3
4.28886219104153e-126	0.567730547618776	0.25	0.004	6.11806191552074e-122	primordial germ cells	kdm4ab
3.80674241168163e-125	0.282521735711156	0.115	0	5.43031805026385e-121	primordial germ cells	FO082877.1
9.68296293786015e-125	1.08254678676211	0.558	0.023	1.38127466308575e-120	primordial germ cells	copz2
1.16872852167262e-124	0.953818325610873	0.462	0.015	1.667191236166e-120	primordial germ cells	cry-dash
1.6819920964076e-124	1.20654051312206	0.558	0.023	2.39936172552544e-120	primordial germ cells	ska2
2.27444317368883e-123	0.335012921933483	0.192	0.002	3.24449318726712e-119	primordial germ cells	hsd3b7
2.58467204018335e-123	0.732159713550754	0.346	0.008	3.68703466532155e-119	primordial germ cells	nufip2
3.08702954264391e-123	0.310088068672291	0.192	0.002	4.40364764258154e-119	primordial germ cells	vps37a
1.56194044736986e-122	0.489224331825559	0.231	0.003	2.22810804817311e-118	primordial germ cells	zw10
4.10398722437891e-122	1.38640544936734	0.635	0.031	5.85433777557651e-118	primordial germ cells	jtb
1.27974969943868e-121	0.834311998682488	0.423	0.013	1.82556294624928e-117	primordial germ cells	llgl1
1.22515247621481e-120	0.988950871411457	0.519	0.02	1.74768000732043e-116	primordial germ cells	nabp1a
3.97423072932489e-120	0.669234240306897	0.346	0.009	5.66924013538195e-116	primordial germ cells	coq3
3.29445323066296e-119	0.659201271015908	0.269	0.005	4.69953753354072e-115	primordial germ cells	ppp1r3da
6.74191047794014e-119	0.678875376222914	0.308	0.007	9.61733529678161e-115	primordial germ cells	zgc:112083
1.76237469961549e-118	0.351762193949052	0.192	0.002	2.5140275090015e-114	primordial germ cells	pik3r3b
3.62286534880171e-118	1.31729928692132	0.75	0.045	5.16801742006564e-114	primordial germ cells	ube2d1b
3.76263524996839e-118	0.758209030597926	0.404	0.012	5.36739918407991e-114	primordial germ cells	wdr62
6.85567140645674e-117	0.597576623162973	0.308	0.007	9.77961526131055e-113	primordial germ cells	fkbpl
2.69377822824312e-116	0.777989353503703	0.327	0.008	3.84267464258882e-112	primordial germ cells	crsp7
9.73689739880249e-116	0.451161975232702	0.231	0.004	1.38896841393917e-111	primordial germ cells	znf711
4.16134869474007e-115	0.515580253921812	0.288	0.006	5.93616391304671e-111	primordial germ cells	tdrd6
1.894103699357e-114	0.435054874115534	0.25	0.004	2.70193892713276e-110	primordial germ cells	clcn7
2.06150201270564e-114	0.618888572386829	0.365	0.01	2.94073262112459e-110	primordial germ cells	dtnbp1a
9.58824049835607e-114	0.620313875592299	0.288	0.006	1.36776250709049e-109	primordial germ cells	rbm24a
1.2160668099167e-113	0.987245766086268	0.442	0.016	1.73471930434618e-109	primordial germ cells	terf1
1.34535651418583e-113	0.986136929714188	0.346	0.009	1.91915106748609e-109	primordial germ cells	zgc:56231
6.7689426773016e-113	0.733985279009898	0.346	0.009	9.65589672917074e-109	primordial germ cells	castor1
1.69692140955879e-111	0.745501955949139	0.327	0.008	2.42065839073562e-107	primordial germ cells	m6pr
2.34853304251218e-111	0.913067128198662	0.442	0.016	3.35018238514362e-107	primordial germ cells	slc25a33
1.01219331353044e-110	1.19583943216808	0.635	0.034	1.44389376175117e-106	primordial germ cells	pop4
8.14070750423712e-110	0.407920140688093	0.231	0.004	1.16127192547942e-105	primordial germ cells	sphk2
1.51791416055032e-109	0.581894741704529	0.25	0.005	2.16530455002503e-105	primordial germ cells	fam210aa
1.87803191718541e-109	0.874670580423903	0.442	0.016	2.67901252986499e-105	primordial germ cells	pgam1a
2.25653522074845e-109	0.619271736881862	0.365	0.011	3.21894749239767e-105	primordial germ cells	csnk1g1
6.52438400665632e-108	0.991762719492884	0.538	0.025	9.30703378549524e-104	primordial germ cells	bmi1a
7.31113383663769e-108	0.484353053571945	0.269	0.006	1.04293324179637e-103	primordial germ cells	si:dkey-187e18.1
1.63065775288036e-107	0.721645381755911	0.346	0.01	2.32613328448384e-103	primordial germ cells	si:dkey-250k15.4
2.62873837143681e-107	0.623905292657839	0.25	0.005	3.74989528685461e-103	primordial germ cells	rab20
2.1138953134485e-106	2.38292537174036	0.962	0.097	3.01547166463428e-102	primordial germ cells	mid1ip1l
4.66713108250732e-106	0.383178932802518	0.192	0.003	6.65766248919669e-102	primordial germ cells	fam129bb
1.28541535499265e-104	0.622143518207999	0.231	0.004	1.83364500389701e-100	primordial germ cells	klhdc10
3.5137980033433e-103	0.855135815435733	0.385	0.013	5.01243285176921e-99	primordial germ cells	herpud1
3.56719460454395e-103	0.890389547314387	0.481	0.02	5.08860310338195e-99	primordial germ cells	emc7
4.26730348546964e-103	0.7980473720153	0.327	0.009	6.08730842202245e-99	primordial germ cells	kif20ba
5.64651932412819e-103	0.825204966537908	0.385	0.013	8.05475981586887e-99	primordial germ cells	atpaf2
3.31472904599829e-102	1.06165434247183	0.558	0.028	4.72846098411656e-98	primordial germ cells	tmem42a
4.55154549280907e-102	0.562715201211975	0.346	0.01	6.49277964549214e-98	primordial germ cells	rnaseh1
5.68673865950606e-102	0.4472354877891	0.231	0.004	8.11213269778539e-98	primordial germ cells	acvr2aa
6.32191717596593e-102	0.377181366345665	0.231	0.004	9.0182148515154e-98	primordial germ cells	fkbp8
6.45275564127296e-102	0.391950804659474	0.269	0.006	9.20485592227588e-98	primordial germ cells	zgc:56628
1.34856009231539e-101	0.334001703636048	0.135	0.001	1.92372097168791e-97	primordial germ cells	agmo
2.84216746011344e-101	0.792337325917659	0.365	0.012	4.05435188185182e-97	primordial germ cells	unc50
1.27646690009703e-100	1.01985970388794	0.5	0.023	1.82088003298841e-96	primordial germ cells	dnajc5ga
5.29311884457982e-100	0.4326225931129	0.173	0.002	7.55063403179312e-96	primordial germ cells	fjx1
5.36632020707075e-100	0.368581496786523	0.173	0.002	7.65505577538642e-96	primordial germ cells	afap1l1a
1.17261885557019e-99	0.453284057907254	0.231	0.004	1.67274079747087e-95	primordial germ cells	usp33
3.46469765083444e-99	0.734927146938834	0.385	0.013	4.94239119891533e-95	primordial germ cells	plk3
2.47447644416787e-98	0.654152821360587	0.346	0.011	3.52984064760547e-94	primordial germ cells	chmp4c
8.16036231901174e-98	0.634661217340412	0.327	0.01	1.16407568480703e-93	primordial germ cells	lysmd1
2.14031621701883e-97	0.901533009593902	0.385	0.014	3.05316108357736e-93	primordial germ cells	tsc22d1
2.8967912992993e-97	0.354073319703653	0.212	0.004	4.13227278845046e-93	primordial germ cells	DTX4
3.39544796544739e-97	0.758443601842843	0.365	0.012	4.8436065227107e-93	primordial germ cells	si:dkeyp-87e7.4
1.08039528213345e-96	0.548904797083678	0.25	0.005	1.54118386996337e-92	primordial germ cells	dctn5
1.70512240788274e-95	0.588546275948599	0.327	0.01	2.43235711484473e-91	primordial germ cells	mtfr1
2.1358454575207e-95	0.673548088835299	0.231	0.005	3.04678354515328e-91	primordial germ cells	rnf181
2.40423126578626e-95	1.06928302043385	0.577	0.033	3.42963590064411e-91	primordial germ cells	cuedc2
3.18179673675779e-95	0.29144264930113	0.135	0.001	4.53883304498498e-91	primordial germ cells	si:dkey-274m17.3
4.15850034087477e-95	0.258319448761421	0.135	0.001	5.93210073625786e-91	primordial germ cells	cyp2r1
1.55130730777493e-94	0.912011540674625	0.519	0.026	2.21293987454094e-90	primordial germ cells	cebpg
1.77689998176246e-94	0.758431343063804	0.404	0.016	2.53474782398415e-90	primordial germ cells	nrbf2b
2.08930686641032e-94	0.819939368364841	0.481	0.022	2.98039624493432e-90	primordial germ cells	tob1a
2.88156670303596e-93	0.58796423936449	0.231	0.005	4.1105549018808e-89	primordial germ cells	kbtbd2
3.74185586048685e-93	0.583614087513729	0.308	0.009	5.33775738498449e-89	primordial germ cells	pigl
4.79292490893966e-93	0.522334432979668	0.25	0.006	6.83710738260243e-89	primordial germ cells	arl4aa
6.12567931733109e-93	0.484980144723773	0.192	0.003	8.7382815461728e-89	primordial germ cells	btaf1
7.29619846853836e-93	0.475919868727215	0.25	0.006	1.040802711537e-88	primordial germ cells	rftn2
1.16994632916355e-92	0.640274455418821	0.288	0.008	1.6689284385518e-88	primordial germ cells	vps26a
2.67671315897465e-92	0.714630035379804	0.346	0.012	3.81833132127734e-88	primordial germ cells	fbxo45
3.09798909729804e-92	0.534308842250116	0.269	0.007	4.41928144729565e-88	primordial germ cells	mark3b
1.27048054989368e-91	0.671038761466341	0.365	0.013	1.81234050442334e-87	primordial germ cells	ppp2r2d
2.45084619545906e-91	0.570512752684983	0.25	0.006	3.49613209782235e-87	primordial germ cells	nrbp1
2.59674713609044e-91	0.907661212330132	0.462	0.021	3.70425978963301e-87	primordial germ cells	timm10b
4.35830840840552e-91	0.557539442493843	0.288	0.008	6.21712694459048e-87	primordial germ cells	si:ch73-335l21.4
1.11027370146531e-90	0.967765389545547	0.538	0.03	1.58380543514027e-86	primordial germ cells	bora
2.06812552472474e-90	1.26194684106953	0.615	0.04	2.95018106101985e-86	primordial germ cells	btg3
1.35803252549753e-88	2.24348522960215	0.981	0.124	1.93723339762223e-84	primordial germ cells	ccnb2
5.24594428717425e-88	0.557444790923362	0.269	0.007	7.48333952565406e-84	primordial germ cells	plekha3
6.47707524910455e-88	0.542977813271966	0.212	0.004	9.23954784284764e-84	primordial germ cells	tmem110l
1.23485104524139e-87	1.73817729245232	0.769	0.069	1.76151501603685e-83	primordial germ cells	ppp1r3b
1.35625449587774e-87	1.0984243652135	0.308	0.01	1.93469703836959e-83	primordial germ cells	tdrd7a
3.28950374274608e-87	0.578725832708218	0.288	0.008	4.69247708902728e-83	primordial germ cells	BX284697.1
3.37392814264761e-87	0.599452704828909	0.327	0.011	4.81290849548681e-83	primordial germ cells	prkaa1
1.94806079034481e-86	0.351492945790769	0.115	0.001	2.77890871742687e-82	primordial germ cells	tbc1d25
2.95425713213752e-86	1.03683873512914	0.558	0.034	4.21424779899418e-82	primordial germ cells	tyms
3.83062581748151e-86	0.933248045929714	0.442	0.021	5.46438772863738e-82	primordial germ cells	tssc4
4.75295098436819e-86	0.409049766930843	0.154	0.002	6.78008457920123e-82	primordial germ cells	slc51a
5.35555163111056e-86	0.471420533764001	0.154	0.002	7.63969440177922e-82	primordial germ cells	thraa
5.57289641254325e-86	0.329374948859107	0.154	0.002	7.94973673249294e-82	primordial germ cells	si:ch211-175m2.5
8.76504820405698e-86	0.668842979010849	0.327	0.011	1.25033412630873e-81	primordial germ cells	setd4
9.15938922757913e-86	0.300431235592565	0.173	0.003	1.30658687331416e-81	primordial germ cells	abcd3a
2.13053458327066e-85	0.734128531474946	0.481	0.025	3.03920758303559e-81	primordial germ cells	mrps30
2.45103411004994e-85	0.575674880264862	0.308	0.01	3.49640015798624e-81	primordial germ cells	zgc:100829
2.65694821872471e-85	1.01626405189057	0.442	0.021	3.7901366340108e-81	primordial germ cells	eapp
3.29756927608617e-85	0.590893979332857	0.192	0.004	4.70398257233692e-81	primordial germ cells	pfkfb4a
3.57859523583671e-85	0.589843733994022	0.25	0.006	5.10486610392106e-81	primordial germ cells	mtus1a
1.25345848627734e-84	0.613925901595237	0.327	0.011	1.78805853067462e-80	primordial germ cells	maza
8.82715912233326e-84	1.03369933114299	0.481	0.026	1.25919424880084e-79	primordial germ cells	cdk2
1.12526584558074e-83	0.596961938249004	0.25	0.006	1.60519172872093e-79	primordial germ cells	eomesa
1.15763301501457e-83	0.724999956194936	0.346	0.013	1.65136349591828e-79	primordial germ cells	tmem176l.1
2.04868749182989e-83	0.556348807787863	0.308	0.01	2.92245270709533e-79	primordial germ cells	rab40c
3.11261942372677e-83	0.701302820975997	0.385	0.016	4.44015160794623e-79	primordial germ cells	tmem199
3.55205921481628e-83	0.34774050020483	0.25	0.006	5.06701246993543e-79	primordial germ cells	akap11
8.38579829136243e-83	0.907745561379389	0.481	0.026	1.19623412626285e-78	primordial germ cells	pdcd4b
1.40195738476142e-82	0.361173139971936	0.192	0.004	1.99989220936217e-78	primordial germ cells	sh3gl3b
3.87352416146658e-82	0.567178266070116	0.25	0.007	5.52558221633207e-78	primordial germ cells	scyl3
6.71748615019622e-82	0.695877604998028	0.269	0.008	9.58249399325492e-78	primordial germ cells	slc35f2
9.50396130554799e-82	1.59721537300577	0.788	0.079	1.35574008023642e-77	primordial germ cells	lsm14b
1.17633509227656e-81	0.400027127216797	0.212	0.005	1.67804200913251e-77	primordial germ cells	foxp1a
9.44016277010996e-81	0.71432679890636	0.327	0.012	1.34663921915619e-76	primordial germ cells	narf
9.81800165631068e-81	0.524270818745796	0.231	0.006	1.40053793627272e-76	primordial germ cells	arhgef18a
1.00067719141507e-80	0.888676993629617	0.404	0.019	1.42746601355359e-76	primordial germ cells	ppp1r12a
1.32822809766931e-80	0.438470092474727	0.231	0.006	1.89471738132527e-76	primordial germ cells	rad9a
1.85809940546261e-80	0.943998006955954	0.577	0.038	2.65057880189241e-76	primordial germ cells	lysmd3
2.90548416827961e-80	0.398128931606289	0.192	0.004	4.14467316605087e-76	primordial germ cells	zgc:103499
5.21743119244065e-80	0.470147512129242	0.212	0.005	7.44266559601658e-76	primordial germ cells	zhx2a
5.61534542377634e-80	0.891393800840896	0.327	0.012	8.01029024701695e-76	primordial germ cells	mif4gda
8.73766007801354e-80	0.421581145576123	0.212	0.005	1.24642721012863e-75	primordial germ cells	rragca
1.03133152842556e-79	0.968502109063695	0.481	0.027	1.47119442529906e-75	primordial germ cells	kti12
1.21623958231378e-79	0.969003828969494	0.481	0.027	1.73496576417061e-75	primordial germ cells	rp2
1.23171388644142e-79	0.302190855528377	0.212	0.005	1.75703985900869e-75	primordial germ cells	si:ch211-220f16.2
3.33407531341414e-79	0.917432095306464	0.442	0.023	4.75605843458527e-75	primordial germ cells	si:dkey-182g1.2.1
3.93664275324672e-79	0.733828170938067	0.308	0.011	5.61562088750644e-75	primordial germ cells	cish
5.6187936149757e-79	0.83028322720454	0.365	0.016	8.01520909176284e-75	primordial germ cells	mier1a
6.2287116426246e-79	0.419508537569203	0.231	0.006	8.885257158204e-75	primordial germ cells	naa15b
6.7314338368745e-79	0.298752943105019	0.154	0.002	9.60239036830147e-75	primordial germ cells	eif4g3b
6.7341676193358e-79	0.708214559632612	0.327	0.012	9.60629010898252e-75	primordial germ cells	samd13
7.07265236768018e-79	0.868755354143798	0.423	0.021	1.00891386024958e-74	primordial germ cells	gramd1c
1.13904082162174e-78	1.13407809495844	0.654	0.051	1.62484173204341e-74	primordial germ cells	mcl1b
3.38148062537676e-78	0.771172086683561	0.423	0.021	4.82368211209995e-74	primordial germ cells	ciarta
4.77421219741623e-78	0.389792025603937	0.212	0.005	6.81041369961425e-74	primordial germ cells	shcbp1
4.99005086555372e-78	0.432421303028323	0.212	0.005	7.11830755971239e-74	primordial germ cells	chic1
6.81325018005738e-78	0.690367770138438	0.231	0.006	9.71910138185186e-74	primordial germ cells	plcb3
1.30643843363953e-77	0.605756400246014	0.365	0.016	1.86363442558679e-73	primordial germ cells	pi4k2b
1.90255951096974e-77	0.549548906201548	0.346	0.014	2.71400114239833e-73	primordial germ cells	nfs1
5.19819432266572e-77	1.37704565328693	0.731	0.068	7.41522420128265e-73	primordial germ cells	manf
1.13417580638129e-76	0.681186699417756	0.365	0.016	1.61790178780291e-72	primordial germ cells	znf865
1.22518511913469e-76	0.511476532016011	0.288	0.01	1.74772657244563e-72	primordial germ cells	mylipa
1.73295305724534e-76	0.463694992515618	0.212	0.005	2.47205753616048e-72	primordial germ cells	gdap2
2.39176420369665e-76	0.48618529950283	0.192	0.004	3.41185163657327e-72	primordial germ cells	lmo7b
6.06997164618031e-76	0.808898959783019	0.423	0.022	8.65881455327622e-72	primordial germ cells	slc25a25a
6.12719685091459e-76	0.545580532761799	0.269	0.009	8.74044630782967e-72	primordial germ cells	nudt17
6.38625781900535e-76	0.666040400944996	0.327	0.013	9.10999677881114e-72	primordial germ cells	rasal2
2.69830994262315e-75	0.70219150313754	0.327	0.013	3.84913913315192e-71	primordial germ cells	ptpa
3.35434987693119e-75	0.396496952424876	0.173	0.003	4.78498009944234e-71	primordial germ cells	fam45a
3.60628499540255e-75	0.31694679758586	0.173	0.003	5.14436554594174e-71	primordial germ cells	pkdc
4.29946863528128e-75	0.260504533447075	0.173	0.003	6.13319200822875e-71	primordial germ cells	pyroxd1
5.52657057706898e-75	0.558750134586673	0.212	0.005	7.88365292818889e-71	primordial germ cells	slf2
5.66378000072615e-75	0.653682606975988	0.308	0.011	8.07938217103585e-71	primordial germ cells	suz12a
6.03084790257869e-75	0.788161910267399	0.365	0.016	8.60300453302851e-71	primordial germ cells	xpo4
3.05266699373385e-74	0.588706816609938	0.288	0.01	4.35462946656134e-70	primordial germ cells	zgc:92335
3.77279784767946e-74	0.741562579186758	0.346	0.015	5.38189612971475e-70	primordial germ cells	rabif
5.01440668281669e-74	0.867127719627887	0.538	0.036	7.15305113303801e-70	primordial germ cells	ptgesl
8.76113005580985e-74	0.452925171574225	0.288	0.01	1.24977520246127e-69	primordial germ cells	smurf1
1.20541753960871e-73	0.889779756643134	0.423	0.023	1.71952812025183e-69	primordial germ cells	ppp2r5ea
2.00281563227845e-73	0.529606282371362	0.212	0.005	2.85701649944521e-69	primordial germ cells	tmem246
2.07576224756107e-73	0.775830905631627	0.404	0.021	2.96107484614586e-69	primordial germ cells	lsm4
2.13731763566273e-73	0.593541916745211	0.25	0.008	3.04888360727289e-69	primordial germ cells	luzp1
2.44836848013597e-73	1.75469201328079	0.865	0.109	3.49259763691396e-69	primordial germ cells	cnep1r1
3.80760429393321e-73	0.594867225970497	0.365	0.017	5.43154752529572e-69	primordial germ cells	pdzd11
3.98117509935856e-73	0.778108141475331	0.365	0.017	5.67914627923498e-69	primordial germ cells	tmub1
4.19317327331776e-73	0.501480146799399	0.308	0.012	5.98156167438779e-69	primordial germ cells	smarcad1a
4.68434466487581e-73	0.438362823368459	0.173	0.003	6.68221766444535e-69	primordial germ cells	accs
5.80680819587403e-73	0.376204054444039	0.154	0.003	8.2834118914143e-69	primordial germ cells	katna1
7.8155764096004e-73	0.306809652493756	0.173	0.003	1.1148919748295e-68	primordial germ cells	rab11al
1.01630823895231e-72	0.627514872957686	0.346	0.015	1.44976370286547e-68	primordial germ cells	mxi1
1.23558201442897e-72	0.687405860667672	0.327	0.014	1.76255774358292e-68	primordial germ cells	hmgcs1
1.68424016886198e-72	1.14711301323906	0.673	0.059	2.40256860088162e-68	primordial germ cells	maip1
2.36883923157685e-72	0.631118139497687	0.327	0.014	3.37914916384438e-68	primordial germ cells	mark3a
3.10684099069185e-72	0.595275416902956	0.288	0.01	4.43190867322193e-68	primordial germ cells	socs6b
3.30622028703431e-72	0.268851920690585	0.135	0.002	4.71632323945444e-68	primordial germ cells	prr14
4.98095100190121e-72	0.54915027488677	0.269	0.009	7.10532660421207e-68	primordial germ cells	pim3
5.55794135151854e-72	1.76450745336381	0.865	0.111	7.9284033379412e-68	primordial germ cells	pabpn1l
5.98117668927135e-72	0.349773924051137	0.231	0.006	8.53214854724558e-68	primordial germ cells	lrrfip2
9.94723758255121e-72	0.40085564868209	0.212	0.005	1.41897344115093e-67	primordial germ cells	elac2
1.08050337297218e-71	0.661508366261353	0.327	0.014	1.54133806154481e-67	primordial germ cells	si:ch73-109d9.2
1.55487605985076e-71	0.497752719456904	0.346	0.015	2.21803069937711e-67	primordial germ cells	lrrc1
2.10448235966087e-71	0.576699989492665	0.25	0.008	3.00204408605623e-67	primordial germ cells	tsc22d2
3.45423936190165e-71	0.989983939891835	0.538	0.038	4.92747244975271e-67	primordial germ cells	rpp25l
5.78318836963312e-71	0.514768070109383	0.25	0.008	8.24971820928165e-67	primordial germ cells	unc119b
8.19474724801599e-71	0.369082669910515	0.173	0.004	1.16898069492948e-66	primordial germ cells	si:dkey-180p18.9
1.14338336815771e-70	0.500458334288446	0.308	0.012	1.63103637467697e-66	primordial germ cells	snx11
1.9678956751904e-70	0.442246174488049	0.154	0.003	2.8072031806591e-66	primordial germ cells	gramd4b
2.66389111876733e-70	1.06543251507203	0.596	0.048	3.8000406809216e-66	primordial germ cells	stk35l
3.07072044446187e-70	0.268345322749487	0.154	0.003	4.38038271402486e-66	primordial germ cells	galcb
3.82935044738044e-70	0.303826286719773	0.212	0.006	5.4625684131882e-66	primordial germ cells	ephb2b
4.36009624690327e-70	0.272742444015407	0.115	0.001	6.21967729620752e-66	primordial germ cells	cyb5r4
5.14576129696183e-70	0.670416654574289	0.288	0.011	7.34042849011605e-66	primordial germ cells	mrs2
5.42063829606102e-70	0.786903454227742	0.327	0.014	7.73254052933104e-66	primordial germ cells	klhl20
6.40170885124566e-70	0.521774343093004	0.288	0.011	9.13203767630194e-66	primordial germ cells	zgc:173548
6.51820309804698e-70	0.44358437448602	0.269	0.009	9.29821671936402e-66	primordial germ cells	ehbp1
1.12301325517e-69	0.559238100959947	0.308	0.012	1.6019784085e-65	primordial germ cells	chmp4ba
3.03464382229707e-69	0.811306361386917	0.385	0.02	4.32891941250677e-65	primordial germ cells	lsm11
6.06400885059003e-69	0.431724748319426	0.212	0.006	8.65030862536668e-65	primordial germ cells	tk2
6.23392399239106e-69	0.334373018517076	0.135	0.002	8.89269257514585e-65	primordial germ cells	slc35b1
1.201521567046e-68	0.853926084031254	0.346	0.016	1.71397051539112e-64	primordial germ cells	ctu1
1.21661305676505e-68	0.292867032994807	0.173	0.004	1.73549852547535e-64	primordial germ cells	rangrf
1.74290633695714e-68	0.95652988950282	0.462	0.029	2.48625588966937e-64	primordial germ cells	tdp2b
6.332406010633e-68	0.913175915914377	0.5	0.034	9.03317717416797e-64	primordial germ cells	cul4b
2.35372160430277e-67	1.15747367940767	0.654	0.059	3.3575838685379e-63	primordial germ cells	zgc:162025
3.91404396302748e-67	0.62874973687075	0.288	0.011	5.5833837132587e-63	primordial germ cells	rbpja
7.44024828269933e-67	0.359626572823136	0.173	0.004	1.06135141752706e-62	primordial germ cells	zgc:162592
9.37748331590639e-67	0.874699120044365	0.404	0.023	1.33769799501405e-62	primordial germ cells	atad5a
1.19234240802766e-66	0.683898744137031	0.365	0.018	1.70087644505146e-62	primordial germ cells	gulp1a
1.87878115564895e-66	0.49545431006517	0.212	0.006	2.68008131853323e-62	primordial germ cells	si:ch73-78o10.1
3.32935575464126e-66	0.347437292629066	0.212	0.006	4.74932598399575e-62	primordial germ cells	fam49bb
4.46386477119417e-66	0.529320075920211	0.192	0.005	6.36770309610848e-62	primordial germ cells	tmem170a
5.71014069010735e-66	0.404638717279013	0.192	0.005	8.14551569443814e-62	primordial germ cells	lrrc61
5.77791967928355e-66	0.34489779070253	0.115	0.001	8.24220242249798e-62	primordial germ cells	si:ch211-59h6.1
6.93589005499154e-66	0.290545827776256	0.135	0.002	9.89404716344543e-62	primordial germ cells	ano5b
9.17023601653879e-66	0.918612094210274	0.404	0.023	1.30813416775926e-61	primordial germ cells	sec24c
1.12537599615706e-65	0.440020312627269	0.154	0.003	1.60534885851804e-61	primordial germ cells	ica1
1.45570191984538e-65	0.573374763136075	0.231	0.007	2.07655878865944e-61	primordial germ cells	ube3a
1.9070667983313e-65	0.560207592545359	0.365	0.019	2.7204307878196e-61	primordial germ cells	snapin
4.38521072962957e-65	0.402123067182637	0.173	0.004	6.25550310581658e-61	primordial germ cells	mtmr8
4.53964259509166e-65	1.12172887334951	0.596	0.052	6.47580016189826e-61	primordial germ cells	mtch2
4.75341732281597e-65	0.394675267111313	0.173	0.004	6.78074981099698e-61	primordial germ cells	dnmbp
6.47097718458142e-65	0.859171096785172	0.442	0.028	9.2308489538054e-61	primordial germ cells	hif1an
1.25508680600675e-64	0.465961633080848	0.192	0.005	1.79038132876863e-60	primordial germ cells	BX663519.1
1.35178778035718e-64	0.64491684079314	0.346	0.017	1.92832526867952e-60	primordial germ cells	csk
1.38294598913809e-64	2.06241015682978	0.981	0.185	1.97277245350549e-60	primordial germ cells	h1m
1.54104378031853e-64	0.565818401527946	0.269	0.01	2.19829895262439e-60	primordial germ cells	dnajc18
1.89900068503368e-64	0.484329598233773	0.25	0.009	2.70892447720055e-60	primordial germ cells	laptm4b
2.99698481170196e-64	0.454958981215672	0.231	0.007	4.27519883389285e-60	primordial germ cells	ncor2
3.6168420327452e-64	0.429463472626331	0.231	0.007	5.15942515971103e-60	primordial germ cells	acadl
3.90804761777746e-64	0.644278323410844	0.308	0.014	5.57482992675955e-60	primordial germ cells	mettl3
4.53182449096179e-64	1.00252810486985	0.654	0.061	6.464647636357e-60	primordial germ cells	tbp
5.47982518886875e-64	0.448063446757847	0.212	0.006	7.81697063192127e-60	primordial germ cells	ppp1r12c
1.1214732638577e-63	0.729640201548547	0.365	0.02	1.59978161089301e-59	primordial germ cells	slmapb
1.18157600488068e-63	1.29707547662265	0.788	0.092	1.68551817096229e-59	primordial germ cells	gtf3ab
1.75933393335189e-63	0.831335367946627	0.385	0.022	2.50968985592646e-59	primordial germ cells	tnfaip1
2.90792254145839e-63	0.567835687694401	0.385	0.021	4.14815150539039e-59	primordial germ cells	ints12
3.22612557739553e-63	0.916868733053055	0.5	0.037	4.60206813615473e-59	primordial germ cells	zgc:77929
3.68532374225938e-63	0.389229101032509	0.135	0.002	5.25711431833301e-59	primordial germ cells	zgc:163014
4.54954351900881e-63	0.29105536305854	0.135	0.002	6.48992382986606e-59	primordial germ cells	hook1
7.33176742118242e-63	0.530805879980287	0.269	0.011	1.04587662263167e-58	primordial germ cells	otx1
1.1992648814801e-62	0.481738138571826	0.288	0.012	1.71075135343136e-58	primordial germ cells	mgme1
1.45796243306322e-62	0.99124094184421	0.577	0.05	2.07978341076469e-58	primordial germ cells	papolg
2.20553267869567e-62	0.938323395337312	0.519	0.04	3.14619236615938e-58	primordial germ cells	si:ch73-37h15.2
6.3988774526684e-62	0.782645177962108	0.5	0.037	9.12799868623147e-58	primordial germ cells	dnal4b
8.81407076995061e-62	0.822571017285983	0.404	0.025	1.25732719533345e-57	primordial germ cells	larp6b
1.01082856905102e-61	0.736855164194239	0.346	0.018	1.44194695375129e-57	primordial germ cells	haus6
1.81346981320934e-61	0.354724396309227	0.212	0.006	2.58691468854312e-57	primordial germ cells	irf2bp1
2.24280985152177e-61	0.489352347015265	0.231	0.008	3.1993682531958e-57	primordial germ cells	slc7a6
2.65549282799393e-61	0.903802317471052	0.558	0.046	3.78806051913335e-57	primordial germ cells	gemin8
3.06321300416247e-61	0.321788881579968	0.154	0.003	4.36967335043776e-57	primordial germ cells	ngrn
4.03389044928056e-61	1.12026751647029	0.692	0.072	5.75434472589872e-57	primordial germ cells	txnl4b
4.20497699824814e-61	0.558088859221321	0.365	0.02	5.99839968800098e-57	primordial germ cells	chp1
4.71899409967849e-61	0.59417480516336	0.308	0.014	6.73164508319137e-57	primordial germ cells	sestd1
5.52069772168132e-61	0.994785136176362	0.577	0.051	7.87527529997841e-57	primordial germ cells	prrg4
1.57574388748869e-60	0.612405958631071	0.327	0.016	2.24779865550261e-56	primordial germ cells	tmem131
1.84092653061291e-60	0.370842356417284	0.192	0.005	2.62608169591931e-56	primordial germ cells	cyp3c1
2.05033907319841e-60	0.379284866310485	0.212	0.007	2.92480868791754e-56	primordial germ cells	ptenb
2.63864085245722e-60	0.469068549709359	0.173	0.004	3.76402117603022e-56	primordial germ cells	kank1a
2.95959419906978e-60	0.601006877631855	0.269	0.011	4.22186112497304e-56	primordial germ cells	trip11
4.06860233876303e-60	1.31234585582487	0.712	0.081	5.80386123624546e-56	primordial germ cells	si:ch211-262i1.6
4.91283640573379e-60	0.28408388525375	0.173	0.004	7.00816113277926e-56	primordial germ cells	pus7l
8.35602872118326e-60	1.00686101919855	0.558	0.049	1.19198749707679e-55	primordial germ cells	hprt1
1.02881724924638e-59	0.75537463253162	0.404	0.025	1.46760780604996e-55	primordial germ cells	lrpap1
1.26681875169304e-59	0.64977735549695	0.346	0.019	1.80711694929012e-55	primordial germ cells	dicer1
1.64105890598587e-59	0.381542422977898	0.154	0.003	2.34097052938884e-55	primordial germ cells	pdss2
1.75992753551528e-59	0.417183133256719	0.212	0.007	2.51053662941254e-55	primordial germ cells	pknox1.1
2.26307535301662e-59	0.364337895350187	0.25	0.01	3.22827699107821e-55	primordial germ cells	fyna
3.50950438055541e-59	1.00959982030936	0.538	0.046	5.0063079988623e-55	primordial germ cells	nup35
3.74091913189618e-59	0.53516551950502	0.288	0.013	5.3364211416499e-55	primordial germ cells	eloal
6.01975493242863e-59	0.30875160561364	0.115	0.002	8.58718041110945e-55	primordial germ cells	fkbp6
6.62775084626048e-59	0.262106847231467	0.115	0.002	9.45448658219057e-55	primordial germ cells	gys1
7.65813658396427e-59	0.458587635312033	0.288	0.013	1.0924331837025e-54	primordial germ cells	naa80
1.00314383202278e-58	0.88229101192684	0.385	0.024	1.43098467638049e-54	primordial germ cells	zgc:123010
1.29904702574815e-58	0.730847217918297	0.365	0.021	1.85309058222974e-54	primordial germ cells	nek2
1.52676559892082e-58	0.271527374163047	0.173	0.004	2.17793112686055e-54	primordial germ cells	sgk3
1.9214729833843e-58	1.07094553827363	0.519	0.044	2.74098121079771e-54	primordial germ cells	tent5c
2.66661693912618e-58	0.81340470924063	0.519	0.042	3.80392906366349e-54	primordial germ cells	erlec1
4.0860623515588e-58	0.294740945406063	0.135	0.003	5.82876794449863e-54	primordial germ cells	nrip1a
4.17038476392908e-58	0.298217585076749	0.135	0.003	5.94905386574483e-54	primordial germ cells	CABZ01052576.1
4.24573538438138e-58	1.43347201923291	0.885	0.136	6.05654152582004e-54	primordial germ cells	mapre1a
4.25644050519403e-58	0.253200609507351	0.135	0.003	6.07181238065929e-54	primordial germ cells	creb3l3l
4.83650444251275e-58	0.628395352859609	0.308	0.015	6.89927358724443e-54	primordial germ cells	qtrt2
1.35848081832838e-57	0.586335042900069	0.269	0.012	1.93787288734543e-53	primordial germ cells	si:dkeyp-84f3.5
1.48040369851823e-57	0.502701728184751	0.269	0.012	2.11179587593625e-53	primordial germ cells	asz1
1.64321253073124e-57	0.935104186585281	0.481	0.037	2.34404267508812e-53	primordial germ cells	bcl2l10
1.76682049883376e-57	1.05921755968737	0.654	0.067	2.52036944158636e-53	primordial germ cells	rell1
1.78994847389881e-57	0.713982834693119	0.481	0.037	2.55336149801665e-53	primordial germ cells	zgc:63882
1.90508238864748e-57	0.374638356093042	0.212	0.007	2.71760002740563e-53	primordial germ cells	psmd10
2.10464959831173e-57	0.529215834200578	0.288	0.013	3.00228265199168e-53	primordial germ cells	zdhhc5a
2.67896746900386e-57	0.871630149093034	0.385	0.024	3.82154709453401e-53	primordial germ cells	btg4
2.81733632137476e-57	0.71336886318122	0.404	0.026	4.01893026244109e-53	primordial germ cells	tbl1xr1b
3.32380742740926e-57	0.84986136523049	0.423	0.029	4.74141129519932e-53	primordial germ cells	id2a
5.16679929399993e-57	0.475875480258705	0.192	0.006	7.3704391928909e-53	primordial germ cells	traf7
5.50423155421409e-57	0.824061582727953	0.404	0.027	7.8517863120864e-53	primordial germ cells	si:dkey-24p1.6.1
6.68865092308408e-57	0.672342010807625	0.365	0.022	9.54136054177944e-53	primordial germ cells	dbf4b
8.16277487363564e-57	0.341269440047894	0.192	0.006	1.16441983572412e-52	primordial germ cells	nsdhl
8.19173944427511e-57	0.329067512339224	0.192	0.006	1.16855163172584e-52	primordial germ cells	si:dkey-1d7.3
1.41609699642621e-56	0.478973666872439	0.308	0.015	2.02006236540198e-52	primordial germ cells	zc3h11a
2.06086453144413e-56	0.692761418769096	0.404	0.027	2.93982325410505e-52	primordial germ cells	nus1
2.68560978956543e-56	1.18891945187669	0.577	0.056	3.83102236481508e-52	primordial germ cells	rcor1
2.76356715145281e-56	0.660696893811728	0.288	0.014	3.94222854154743e-52	primordial germ cells	tsg101b
4.06997699263588e-56	0.546332413646829	0.25	0.01	5.80582217999509e-52	primordial germ cells	nemp1
8.44095327342798e-56	0.820756022243633	0.462	0.035	1.2041019844545e-51	primordial germ cells	bet1l
8.71893103452005e-56	0.754282096508124	0.404	0.027	1.24375551207429e-51	primordial germ cells	chp2
2.27278168168036e-55	0.519572660536559	0.25	0.01	3.24212306891704e-51	primordial germ cells	pcgf6
3.29310437859302e-55	0.435620563922845	0.25	0.01	4.69761339606294e-51	primordial germ cells	ambra1b
3.4269669446445e-55	0.891261751500308	0.538	0.048	4.88856834653538e-51	primordial germ cells	hsf2
3.86181022121419e-55	1.36253791687813	0.731	0.097	5.50887228056204e-51	primordial germ cells	tmem251
5.53184441324323e-55	0.564568086326548	0.288	0.014	7.89117605549147e-51	primordial germ cells	si:dkeyp-115e12.6
8.51069062555341e-55	0.535551962821858	0.25	0.011	1.21405001773519e-50	primordial germ cells	uqcc2
1.01165940797882e-54	0.839586353939909	0.365	0.023	1.44313214548179e-50	primordial germ cells	phax
1.02723010724335e-54	0.418939119187195	0.173	0.005	1.46534374798264e-50	primordial germ cells	iscub
1.05073132930336e-54	0.407768372582644	0.231	0.009	1.49886824125125e-50	primordial germ cells	parga
1.24950638333553e-54	0.355926888515148	0.173	0.005	1.78242085582813e-50	primordial germ cells	gpn3
1.36766269051614e-54	0.384091506663183	0.173	0.005	1.95097082802128e-50	primordial germ cells	alg8
1.40456001753155e-54	1.03152545257513	0.538	0.05	2.00360486500875e-50	primordial germ cells	si:ch73-376l24.2
1.46350798783183e-54	0.436723213824731	0.25	0.011	2.08769414464211e-50	primordial germ cells	znrf2b
2.05807504714366e-54	0.573899565280925	0.385	0.025	2.93584405475043e-50	primordial germ cells	asb7
2.05891580944124e-54	0.771871095257707	0.308	0.016	2.93704340216793e-50	primordial germ cells	stam
2.55433448240067e-54	0.293681169816356	0.154	0.004	3.64375813914456e-50	primordial germ cells	taok1b
2.67883145120923e-54	0.841031862890802	0.481	0.039	3.82135306514997e-50	primordial germ cells	smad2
2.75465371374711e-54	0.326346923957568	0.154	0.004	3.92951352266025e-50	primordial germ cells	fan1
2.77631144820766e-54	0.626451901633893	0.269	0.012	3.96040828086823e-50	primordial germ cells	cpeb4b
2.83005348322987e-54	0.76208469561381	0.404	0.028	4.0370712938274e-50	primordial germ cells	ezrb
2.89678500400759e-54	0.411356112652114	0.269	0.012	4.13226380821683e-50	primordial germ cells	setdb1b
4.78062398427883e-54	0.712071005063414	0.365	0.023	6.81956011357375e-50	primordial germ cells	zgc:174268
5.38178484634522e-54	0.976853695813132	0.558	0.053	7.67711608331146e-50	primordial germ cells	glipr2l
8.48456970072377e-54	0.433025102490185	0.269	0.012	1.21032386780825e-49	primordial germ cells	lrp10
8.66108292258581e-54	1.00417203217154	0.519	0.047	1.23550347890687e-49	primordial germ cells	ppa1b
9.85737197243474e-54	0.616533433140081	0.346	0.021	1.40615411186782e-49	primordial germ cells	akip1
1.05122806547837e-53	0.826479732241941	0.327	0.019	1.49957683540489e-49	primordial germ cells	itpkca
1.31519385449565e-53	0.572224686957951	0.25	0.011	1.87612403343805e-49	primordial germ cells	brwd1
1.95580824410854e-53	0.495118887530981	0.231	0.009	2.78996046022084e-49	primordial germ cells	si:dkey-21a6.5
2.31588894669194e-53	0.909280658218845	0.538	0.05	3.30361558245606e-49	primordial germ cells	rad18
2.3420526249777e-53	0.462821820397941	0.25	0.011	3.34093806953069e-49	primordial germ cells	ahctf1
2.63198319605933e-53	0.452246327526439	0.269	0.013	3.75452402917864e-49	primordial germ cells	zgc:165514
3.41394920707432e-53	0.288762156427191	0.115	0.002	4.86999854389152e-49	primordial germ cells	prc1b
3.61943739266711e-53	0.531793463071184	0.346	0.021	5.16312744063964e-49	primordial germ cells	espl1
3.79670261438451e-53	0.708840775691408	0.346	0.021	5.4159962794195e-49	primordial germ cells	tent4b
4.72412039984731e-53	0.411794211915074	0.212	0.008	6.73895775038218e-49	primordial germ cells	zgc:162344
7.51341245927644e-53	0.736465946286872	0.481	0.04	1.07178828731578e-48	primordial germ cells	nsd2
9.3467764593348e-53	0.404114749504555	0.192	0.006	1.33331766192411e-48	primordial germ cells	arhgap1
1.1156973765619e-52	1.06720231378299	0.615	0.066	1.59154230766555e-48	primordial germ cells	gcsha
1.20322528126451e-52	0.464446004229641	0.231	0.009	1.71640086372383e-48	primordial germ cells	cdca4
1.56157197651895e-52	0.863893137131733	0.404	0.029	2.22758242450428e-48	primordial germ cells	rpp30
1.67614517746956e-52	1.00560551735519	0.577	0.058	2.39102109566032e-48	primordial germ cells	ube2d3
2.07459611768888e-52	0.618217299609425	0.327	0.019	2.95941136188319e-48	primordial germ cells	rlf
2.75030719048026e-52	0.284556651013169	0.231	0.009	3.92331320722008e-48	primordial germ cells	ints3
3.37599852789572e-52	1.47197976539409	0.846	0.136	4.81586190004324e-48	primordial germ cells	uchl1
3.70913680262227e-52	0.555994791898145	0.288	0.015	5.29108364894067e-48	primordial germ cells	tpm1
4.18634839698651e-52	0.7463939009603	0.442	0.034	5.97182598830126e-48	primordial germ cells	rabl3
4.92829113543435e-52	0.945909549313266	0.462	0.038	7.0302073046971e-48	primordial germ cells	rab18b
5.69263880365561e-52	0.495406883657551	0.231	0.009	8.12054925341473e-48	primordial germ cells	tmem30b
9.06898118120373e-52	0.723193358110183	0.346	0.022	1.29369016549871e-47	primordial germ cells	apc
1.16674039021962e-51	0.76880703151789	0.346	0.022	1.66435516664829e-47	primordial germ cells	josd1
1.17185357358605e-51	0.481775256910155	0.25	0.011	1.67164912272049e-47	primordial germ cells	casp2
1.65881975581086e-51	0.441423210113128	0.212	0.008	2.36630638166419e-47	primordial germ cells	samm50l
2.2463976929311e-51	0.558732633244502	0.308	0.017	3.20448630896621e-47	primordial germ cells	ndufaf2
3.73001210346605e-51	0.523965102354168	0.288	0.015	5.32086226559432e-47	primordial germ cells	rnf111
4.46727069957745e-51	0.366739055467227	0.173	0.005	6.37256165294724e-47	primordial germ cells	CABZ01059120.1
8.59811576438632e-51	1.6364748369179	0.865	0.161	1.22652121378971e-46	primordial germ cells	znf706
1.57567714530977e-50	0.524010379782393	0.25	0.011	2.24770344778438e-46	primordial germ cells	snx24
1.73537753891183e-50	0.96630658725027	0.558	0.056	2.47551605925772e-46	primordial germ cells	rab13
3.08485919785881e-50	0.368798068511207	0.135	0.003	4.40055164574559e-46	primordial germ cells	elmsan1b
3.13979510126026e-50	0.336628182940742	0.135	0.003	4.47891771194777e-46	primordial germ cells	mkln1
3.99568892424272e-50	0.650470872626034	0.308	0.018	5.69985025043224e-46	primordial germ cells	lztr1
6.11780592537146e-50	0.495769648963177	0.269	0.014	8.72705015254238e-46	primordial germ cells	CCDC69
6.51917085329861e-50	0.493696426057858	0.269	0.014	9.29959722223046e-46	primordial germ cells	atf7ip2
6.79509700241734e-50	0.657941695960305	0.346	0.022	9.69320587394834e-46	primordial germ cells	mrpl19
7.35699963735847e-50	0.32639219053098	0.192	0.007	1.04947599826919e-45	primordial germ cells	spopla
1.04302402159088e-49	0.959649036306027	0.519	0.05	1.48787376679939e-45	primordial germ cells	mibp
1.82851831023759e-49	0.516678811706023	0.25	0.012	2.60838136955392e-45	primordial germ cells	zgc:113149
2.11905156759566e-49	0.528775056818413	0.308	0.018	3.02282706117521e-45	primordial germ cells	march6
3.17699641673463e-49	0.477547814507598	0.192	0.007	4.53198538847195e-45	primordial germ cells	znf989
5.0718284770583e-49	0.832669395721183	0.423	0.034	7.23496332252366e-45	primordial germ cells	cacybp
5.22514858785428e-49	0.570862733158581	0.327	0.02	7.45367446057413e-45	primordial germ cells	BX294178.2
7.24452481536327e-49	1.42530388798134	0.962	0.195	1.03343146491157e-44	primordial germ cells	glulb
7.4069239609257e-49	0.819723835884207	0.423	0.034	1.05659770302605e-44	primordial germ cells	si:dkey-256h2.1
8.06902620928804e-49	0.41736185739979	0.154	0.004	1.15104658875494e-44	primordial germ cells	golga1
9.81496668200211e-49	0.318193280954238	0.154	0.004	1.4001049971876e-44	primordial germ cells	nr1h3
1.02685472197981e-48	0.311009358312437	0.154	0.004	1.4648082609042e-44	primordial germ cells	trim35-29
1.03083292333883e-48	0.935371260201276	0.596	0.066	1.47048316514284e-44	primordial germ cells	sox11b
1.11232409482594e-48	0.514682694577357	0.288	0.016	1.5867303212692e-44	primordial germ cells	baiap2l1a
1.2246628533474e-48	0.720900227089522	0.462	0.04	1.74698156030007e-44	primordial germ cells	gbp
1.29030498273508e-48	0.425298658670246	0.327	0.02	1.84062005787158e-44	primordial germ cells	cpeb4a
1.37058660329126e-48	0.987532256706164	0.5	0.048	1.95514178959499e-44	primordial germ cells	snupn
1.44544503020713e-48	0.384006641524988	0.231	0.01	2.06192733559047e-44	primordial germ cells	cachd1
1.46957772599445e-48	0.296539474919135	0.115	0.002	2.09635262613109e-44	primordial germ cells	lrrcc1
1.54424980961012e-48	0.468806938281726	0.269	0.014	2.20287235340883e-44	primordial germ cells	pcyt2
2.3532046906678e-48	1.23786004107027	0.538	0.055	3.35684649123762e-44	primordial germ cells	sox19b
3.03328815140391e-48	0.499062341164418	0.346	0.023	4.32698554797767e-44	primordial germ cells	tle3a
3.40974910436424e-48	0.672246540840715	0.365	0.026	4.86400709737559e-44	primordial germ cells	cnppd1
3.43323786235792e-48	0.589017643562242	0.25	0.012	4.89751381065357e-44	primordial germ cells	park7
4.41459707738665e-48	0.5607018690604	0.327	0.021	6.29742273089206e-44	primordial germ cells	slc12a2
4.68479894234188e-48	0.473765930619986	0.173	0.006	6.6828656912507e-44	primordial germ cells	usp38
5.99449595325182e-48	0.664471378911694	0.404	0.031	8.55114847731373e-44	primordial germ cells	si:dkeyp-75h12.5
6.65394087720158e-48	0.324181302250276	0.173	0.006	9.49184666132805e-44	primordial germ cells	oard1
7.54480405724539e-48	0.320754687461002	0.173	0.006	1.07626629876606e-43	primordial germ cells	prex1
7.73549009199024e-48	0.665401110684905	0.288	0.016	1.10346766162241e-43	primordial germ cells	pdxka
1.04239419520466e-47	1.03396569084657	0.596	0.068	1.48697531945945e-43	primordial germ cells	ccdc124
1.2648354424661e-47	0.533763446596659	0.346	0.023	1.80428775867789e-43	primordial germ cells	ythdf3
1.29490831440993e-47	1.05493534232044	0.615	0.072	1.84718671050576e-43	primordial germ cells	si:dkey-88l16.5
1.36655106594709e-47	0.607956820897314	0.327	0.021	1.94938509557352e-43	primordial germ cells	ppp1r37
1.41003243020568e-47	0.50756670379359	0.231	0.01	2.0114112616884e-43	primordial germ cells	atl3
1.49883533019336e-47	0.307099428514038	0.154	0.004	2.13808859852083e-43	primordial germ cells	tmem144a
1.65096792072631e-47	0.446796826580733	0.192	0.007	2.35510573891608e-43	primordial germ cells	supv3l1
2.23366695997638e-47	0.332062074935644	0.192	0.007	3.18632591840631e-43	primordial germ cells	casp8
2.60738537427368e-47	0.599995701906481	0.308	0.019	3.7194352364014e-43	primordial germ cells	vldlr
2.62198095840658e-47	0.641205496504929	0.231	0.011	3.74025583716699e-43	primordial germ cells	cog2
4.14709144829207e-47	0.505399113655021	0.269	0.014	5.91582595098864e-43	primordial germ cells	rgp1
6.71824307421042e-47	0.522206002025187	0.346	0.023	9.58357374536117e-43	primordial germ cells	phc2a
1.02850655082632e-46	3.06221276159774	0.346	0.024	1.46716459475375e-42	primordial germ cells	nanos3
1.55479528090629e-46	0.7782526006089	0.404	0.033	2.21791546821283e-42	primordial germ cells	zgc:113372
1.5895191124162e-46	0.424590307020981	0.115	0.002	2.2674490138617e-42	primordial germ cells	tapt1b
1.63150191187638e-46	0.390554715899498	0.212	0.009	2.32733747729165e-42	primordial germ cells	cfap298
1.77619816248043e-46	0.374798553856334	0.212	0.009	2.53374667877833e-42	primordial germ cells	evla
1.95195255854464e-46	0.433933902444926	0.231	0.011	2.78446032476394e-42	primordial germ cells	tcirg1b
2.12494123350942e-46	1.04305559378819	0.712	0.096	3.03122866960119e-42	primordial germ cells	wee2
3.23441507249288e-46	0.574029162266366	0.288	0.017	4.61389310091109e-42	primordial germ cells	styx
3.66891449332776e-46	0.665980020717038	0.308	0.019	5.23370652473206e-42	primordial germ cells	ska1
5.70056552120987e-46	0.828241583221136	0.538	0.056	8.13185671600588e-42	primordial germ cells	zc3h15
7.28817695120684e-46	0.432395872060199	0.192	0.007	1.03965844208966e-41	primordial germ cells	si:dkey-93h22.8
7.85222767739514e-46	0.310008740055665	0.192	0.007	1.12012027818042e-41	primordial germ cells	tango2
8.17372711890325e-46	0.345879386252437	0.192	0.007	1.16598217351155e-41	primordial germ cells	dna2
9.13489520460747e-46	0.715764902409738	0.327	0.022	1.30309280093726e-41	primordial germ cells	ppp2r2ab
1.32902601532042e-45	0.534583934894534	0.269	0.015	1.89585561085457e-41	primordial germ cells	mief2
1.36108441690613e-45	0.540806950561137	0.308	0.019	1.94158692071659e-41	primordial germ cells	si:ch73-382f3.1
1.36635568090674e-45	1.17575293827648	0.558	0.064	1.94910637881347e-41	primordial germ cells	cth1
1.40309671171915e-45	0.328616401049894	0.135	0.004	2.00151745926736e-41	primordial germ cells	klf6a
1.41451438599846e-45	0.473737975515146	0.269	0.015	2.0178047716268e-41	primordial germ cells	txlng
1.54454960436683e-45	0.258674107967547	0.135	0.004	2.20330001062929e-41	primordial germ cells	pip4k2aa
1.55037002486247e-45	0.470974447791155	0.25	0.013	2.21160284046632e-41	primordial germ cells	cbx3b
2.46501422240289e-45	0.737216780124649	0.404	0.033	3.51634278825773e-41	primordial germ cells	ubr7
2.65884316880871e-45	1.51075906587806	0.769	0.126	3.79283978030562e-41	primordial germ cells	ube2al
2.79810142520139e-45	0.435928867411913	0.231	0.011	3.99149168304979e-41	primordial germ cells	sin3ab
2.9498639380602e-45	0.283512535340933	0.154	0.005	4.20798090764288e-41	primordial germ cells	afg1la
2.97207161266174e-45	0.419964003478885	0.173	0.006	4.23966015546197e-41	primordial germ cells	suz12b
3.58408615367142e-45	0.332984905300103	0.173	0.006	5.11269889821229e-41	primordial germ cells	mapkapk5
3.63793872850602e-45	0.616778832250298	0.308	0.02	5.18951959621383e-41	primordial germ cells	pygo2
3.74405366731856e-45	0.30741153247855	0.173	0.006	5.34089255642993e-41	primordial germ cells	cfap97
3.82887374554107e-45	0.326142553896025	0.212	0.009	5.46188839801433e-41	primordial germ cells	snx10a
4.76794781278076e-45	2.7405396708374	1	0.378	6.80147755493176e-41	primordial germ cells	spink2.1
5.55165859816761e-45	0.272701094800911	0.212	0.009	7.91944099028609e-41	primordial germ cells	rca2.1
6.54912994875177e-45	0.660003646594267	0.442	0.04	9.34233387189441e-41	primordial germ cells	kxd1
7.88067892879726e-45	0.446657101595936	0.25	0.013	1.12417884919293e-40	primordial germ cells	gtf2e1
1.22313365209522e-44	0.378734693522286	0.212	0.009	1.74480015471383e-40	primordial germ cells	si:dkey-229e3.2
1.27213998937423e-44	0.389474016041399	0.115	0.003	1.81470769484234e-40	primordial germ cells	avl9
1.40593490831001e-44	0.277236298135728	0.115	0.003	2.00556614670423e-40	primordial germ cells	gipc2
2.11831799907146e-44	0.969695859379503	0.712	0.099	3.02178062567543e-40	primordial germ cells	rhogc
2.341292423252e-44	0.428487640786378	0.288	0.017	3.33985364176898e-40	primordial germ cells	pif1
2.7593012437391e-44	0.441055662824361	0.154	0.005	3.93614322419382e-40	primordial germ cells	ly75
2.87709521882584e-44	0.317285814690613	0.173	0.006	4.10417632965507e-40	primordial germ cells	mllt1a
2.9846583411791e-44	0.328881119852268	0.173	0.006	4.25761512369199e-40	primordial germ cells	nadkb
3.16243724473869e-44	0.519834439456909	0.25	0.013	4.51121672961974e-40	primordial germ cells	pdxdc1
3.27335167016107e-44	0.379308646890876	0.154	0.005	4.66943615748477e-40	primordial germ cells	fam193a
3.31163899707174e-44	0.301555609804663	0.173	0.006	4.72405302932284e-40	primordial germ cells	AREL1
3.36000426685849e-44	0.278695627448524	0.135	0.004	4.79304608667364e-40	primordial germ cells	osbpl7
3.52872255290929e-44	0.346850346881219	0.154	0.005	5.0337227217251e-40	primordial germ cells	piga
3.5476437829048e-44	0.336095921402234	0.135	0.004	5.06071385631369e-40	primordial germ cells	fanci
3.80975755565952e-44	0.556665782048537	0.269	0.015	5.4346191531483e-40	primordial germ cells	trib3
5.07078013755665e-44	0.740199094367021	0.442	0.04	7.23346786622455e-40	primordial germ cells	diablob
5.47381492405688e-44	0.952912561336493	0.596	0.073	7.80839698916714e-40	primordial germ cells	rif1
5.88548336195602e-44	0.465078406134161	0.231	0.011	8.39564201583026e-40	primordial germ cells	uap1
7.14628665603105e-44	0.558881935790407	0.327	0.023	1.01941779148283e-39	primordial germ cells	si:rp71-1g18.1
7.44732153226009e-44	0.5645711882847	0.288	0.018	1.0623604165769e-39	primordial germ cells	si:ch211-140b10.6
9.00120580639488e-44	0.893748976757423	0.5	0.052	1.28402200828223e-39	primordial germ cells	kif23
9.76624771035722e-44	0.44386701964713	0.25	0.013	1.39315523588246e-39	primordial germ cells	egln1b
9.87487335574472e-44	0.413528947369485	0.231	0.011	1.40865068419698e-39	primordial germ cells	zgc:165515
1.05337903853299e-43	0.528959982508903	0.212	0.01	1.50264519846731e-39	primordial germ cells	si:ch211-198m1.1
1.06392285801585e-43	0.311498132901066	0.192	0.008	1.51768595695961e-39	primordial germ cells	st3gal3a
1.0804991327348e-43	0.588144157097113	0.442	0.04	1.54133201284619e-39	primordial germ cells	uxt
1.24142955678921e-43	0.56141641619873	0.365	0.028	1.77089926275981e-39	primordial germ cells	gtpbp1
1.55336608426393e-43	0.499105871619305	0.269	0.016	2.2158767192025e-39	primordial germ cells	fam120c
1.7581686933073e-43	0.81933899187835	0.519	0.056	2.50802764100286e-39	primordial germ cells	zcrb1
1.83032408414628e-43	0.816042762857423	0.462	0.045	2.61095730603467e-39	primordial germ cells	gosr2
1.87005750423256e-43	0.906226258056022	0.519	0.056	2.66763702978774e-39	primordial germ cells	fis1
2.1566689508236e-43	0.267357833286688	0.173	0.006	3.07648825834987e-39	primordial germ cells	zfr2
3.11548087737495e-43	0.366002178177826	0.154	0.005	4.44423347157537e-39	primordial germ cells	fam173a
3.23052005076262e-43	0.445048717313739	0.25	0.014	4.60833685241288e-39	primordial germ cells	psmf1
3.90967570804332e-43	0.314910532683296	0.231	0.011	5.5771523975238e-39	primordial germ cells	BX005124.1
3.97817528727557e-43	0.53313684970005	0.269	0.016	5.6748670472986e-39	primordial germ cells	cdk8
5.28672572403537e-43	0.866867977454276	0.5	0.053	7.54151424533645e-39	primordial germ cells	plpp2b
5.72142137669093e-43	0.97808459845007	0.538	0.061	8.16160759384962e-39	primordial germ cells	dnajb12a
6.9214097109702e-43	0.413128322066596	0.231	0.012	9.87339095269899e-39	primordial germ cells	hinfp
7.982567181135e-43	0.261934099349148	0.135	0.004	1.13871320838891e-38	primordial germ cells	commd5
8.37406555604453e-43	0.607524087126889	0.231	0.012	1.19456045156975e-38	primordial germ cells	pxk
9.75265149018572e-43	0.968498177727301	0.442	0.043	1.39121573507499e-38	primordial germ cells	cenpn
9.92990091656029e-43	0.54733050373447	0.25	0.014	1.41650036574733e-38	primordial germ cells	rcan1a
1.12172978641324e-42	0.362407896273908	0.173	0.006	1.60014754031849e-38	primordial germ cells	shroom2a
1.22468155970779e-42	0.552661046451773	0.308	0.021	1.74700824492316e-38	primordial germ cells	naa30
1.48176972312699e-42	0.76057875898392	0.462	0.045	2.11374451004065e-38	primordial germ cells	znf1035
1.57723318227942e-42	0.621128500386375	0.288	0.018	2.24992313452159e-38	primordial germ cells	ndel1b
1.58692145290732e-42	0.544900731252828	0.212	0.01	2.26374345257229e-38	primordial germ cells	orc3
1.64185843264765e-42	0.666954254802956	0.385	0.032	2.34211105417187e-38	primordial germ cells	zgc:66443
1.90227676318326e-42	0.600652226364073	0.288	0.018	2.71359780268092e-38	primordial germ cells	cd82b
2.25148552564041e-42	0.714718006089576	0.327	0.024	3.21174410232604e-38	primordial germ cells	axin1
2.58557690716793e-42	0.410365166734597	0.25	0.014	3.68832545807505e-38	primordial germ cells	snx9b
3.05470470183783e-42	0.622556789376298	0.346	0.026	4.35753625717166e-38	primordial germ cells	si:dkey-253i9.4
3.92594927913833e-42	0.289933850279556	0.154	0.005	5.60036664669083e-38	primordial germ cells	tgfa
4.56296028767863e-42	0.506857835831788	0.212	0.01	6.50906285037356e-38	primordial germ cells	arl8ba
5.12685117328635e-42	0.47614698526406	0.231	0.012	7.31345319869298e-38	primordial germ cells	ube2s
9.72746594194458e-42	1.4682129616358	0.981	0.275	1.38762301661839e-37	primordial germ cells	ccnb1
1.14840391708826e-41	0.351458298285604	0.135	0.004	1.6381981877264e-37	primordial germ cells	si:ch211-225g23.1
1.23534178104314e-41	0.507436377326732	0.231	0.012	1.76221505065804e-37	primordial germ cells	arl5a
1.80882958248642e-41	0.411947819154833	0.231	0.012	2.58029539941688e-37	primordial germ cells	orc1
2.40932805045385e-41	0.784892142380237	0.462	0.046	3.43690646397241e-37	primordial germ cells	adnpa
2.53229616493299e-41	0.720907618180209	0.385	0.033	3.61232047927691e-37	primordial germ cells	sec22ba
3.07608620542994e-41	0.610428394929086	0.25	0.014	4.38803697204581e-37	primordial germ cells	zgc:92313
3.15045189670289e-41	0.914892799955573	0.462	0.048	4.49411963064668e-37	primordial germ cells	mrps18b
3.35262848787744e-41	0.619874760334315	0.308	0.021	4.78252453795717e-37	primordial germ cells	zdhhc13
3.38024022008587e-41	0.266515806427103	0.115	0.003	4.82191267395249e-37	primordial germ cells	si:dkey-7n6.2
3.38277763057872e-41	0.591318307371714	0.269	0.016	4.82553229002054e-37	primordial germ cells	gab1
1.03661336438663e-40	1.40666437999787	0.942	0.245	1.47872896429753e-36	primordial germ cells	gstm.1
1.0753343064375e-40	0.704317134054847	0.308	0.022	1.5339643881331e-36	primordial germ cells	selenos
1.0967795574154e-40	0.394084713959742	0.192	0.009	1.56455603865307e-36	primordial germ cells	mettl14
1.22133813250036e-40	0.787187616542447	0.519	0.059	1.74223884601176e-36	primordial germ cells	rab5c
1.3789154951128e-40	0.355797583425464	0.192	0.009	1.96702295377842e-36	primordial germ cells	yme1l1b
2.13835867199218e-40	0.389523142437716	0.173	0.007	3.05036864559684e-36	primordial germ cells	si:dkey-30k6.5
2.32094786952719e-40	0.90224304165744	0.558	0.069	3.31083213588054e-36	primordial germ cells	si:ch211-11k18.4
2.76372517813727e-40	0.383525868746442	0.212	0.01	3.94245396661282e-36	primordial germ cells	chchd4a
3.08621379783848e-40	0.457223997157618	0.231	0.012	4.40248398261659e-36	primordial germ cells	zgc:153990
3.46843186228128e-40	0.700750822892763	0.423	0.041	4.94771805154425e-36	primordial germ cells	fkbp4
3.54984590157033e-40	0.595849941668774	0.288	0.019	5.06385517859008e-36	primordial germ cells	zmynd11
3.66972553116035e-40	1.13877767994685	0.75	0.127	5.23486347020024e-36	primordial germ cells	ppp4ca
4.28344291204379e-40	1.87235559117712	0.942	0.284	6.11033131403047e-36	primordial germ cells	rrm2.1
5.08912058764843e-40	0.572530088433155	0.346	0.028	7.25963051828049e-36	primordial germ cells	chd1
5.17890233280627e-40	0.364169970461652	0.231	0.012	7.38770417774815e-36	primordial germ cells	ATG14
6.66784929622898e-40	0.581533945884633	0.308	0.022	9.51168702107064e-36	primordial germ cells	kmt2ba
7.39090340937982e-40	0.732102397522292	0.404	0.038	1.05431237134803e-35	primordial germ cells	si:dkey-10p5.10
1.01624722953265e-39	0.303781101517842	0.115	0.003	1.44967667292832e-35	primordial germ cells	si:ch73-138n13.1
1.03084437112025e-39	0.707521359586957	0.365	0.031	1.47049949540303e-35	primordial germ cells	chuk
1.12166494068287e-39	0.41568138746526	0.25	0.015	1.60005503788412e-35	primordial germ cells	si:dkey-112a7.4
1.23974884220906e-39	0.822866833447316	0.538	0.065	1.76850172341122e-35	primordial germ cells	cdc14b
1.28861996895261e-39	0.56061768531622	0.25	0.015	1.8382163857109e-35	primordial germ cells	ubac1
1.41027782476672e-39	0.332883805520141	0.231	0.013	2.01176131702972e-35	primordial germ cells	pomt1
1.69704764368808e-39	0.363515471295607	0.154	0.006	2.42083846372105e-35	primordial germ cells	dpf2
2.04164112229257e-39	1.13960455932623	0.712	0.118	2.91240106095035e-35	primordial germ cells	cdc20
2.11066394422416e-39	0.531476919933696	0.25	0.015	3.01086211643577e-35	primordial germ cells	stard14
2.56772756469558e-39	0.374059700726753	0.25	0.015	3.66286337103825e-35	primordial germ cells	mapk14b
2.7227953302048e-39	0.356611913007557	0.212	0.011	3.88406753853714e-35	primordial germ cells	kif14
3.33471001172402e-39	0.318038133987236	0.212	0.011	4.75696383172431e-35	primordial germ cells	csnk1g2b
3.44331044973239e-39	0.625512211302203	0.385	0.035	4.91188235654326e-35	primordial germ cells	spryd7b
3.90191631712139e-39	1.27055671787607	0.75	0.139	5.56608362637366e-35	primordial germ cells	si:ch73-376l24.3
4.7343328325114e-39	0.402415384022205	0.173	0.007	6.75352578557751e-35	primordial germ cells	arhgef7a
5.06057776057411e-39	0.42764466622365	0.212	0.011	7.21891417545897e-35	primordial germ cells	si:ch211-203d1.3
5.22400283976784e-39	0.47053009454257	0.269	0.017	7.45204005092882e-35	primordial germ cells	vamp8
5.69812607626266e-39	0.416207610761059	0.192	0.009	8.12837684778868e-35	primordial germ cells	gbp3
6.56398530008531e-39	0.380856056010115	0.192	0.009	9.36352503057169e-35	primordial germ cells	si:ch1073-143l10.2
6.7481748797354e-39	0.718743324384593	0.423	0.042	9.62627146594255e-35	primordial germ cells	dlg3
7.21822771569623e-39	0.661178515763093	0.365	0.032	1.02968018364407e-34	primordial germ cells	zgc:158564
8.45672761070621e-39	0.283863376762236	0.192	0.009	1.20635219366724e-34	primordial germ cells	palb2
9.55012698597366e-39	1.08109303395034	0.808	0.152	1.36232561454914e-34	primordial germ cells	zgc:101851
1.0533211429002e-38	0.648188898752258	0.404	0.038	1.50256261034713e-34	primordial germ cells	rap2c
1.28821393210356e-38	0.275036664220717	0.154	0.006	1.83763717414573e-34	primordial germ cells	zgc:154054
1.59380795954644e-38	0.423203867229458	0.212	0.011	2.27356705429299e-34	primordial germ cells	slc35b4
2.18456517439344e-38	0.349912793633493	0.212	0.011	3.11628222127224e-34	primordial germ cells	lrrfip1a
2.32351842317339e-38	0.301901431937868	0.135	0.004	3.31449903065684e-34	primordial germ cells	yrdc
2.32352172686876e-38	0.353848213317169	0.212	0.011	3.31450374337828e-34	primordial germ cells	zgc:77151
2.37097554033982e-38	0.270185738709199	0.135	0.004	3.38219660829476e-34	primordial germ cells	gabpb2b
3.23620519443514e-38	1.1314560426858	0.885	0.186	4.61644670986173e-34	primordial germ cells	cldn7b
3.26817153862136e-38	0.28090633290108	0.192	0.009	4.66204669984337e-34	primordial germ cells	slc38a6
3.38867888226276e-38	0.40527506469643	0.231	0.013	4.83395042554783e-34	primordial germ cells	dyrk1ab
3.63896671092083e-38	0.511138297085637	0.212	0.011	5.19098601312856e-34	primordial germ cells	trmt44
3.67682105852713e-38	0.305077659583587	0.25	0.015	5.24498523998895e-34	primordial germ cells	paxx
3.98141948153312e-38	0.615420304330834	0.269	0.018	5.67949489040699e-34	primordial germ cells	ccnh
5.01111137086361e-38	0.790684581530476	0.404	0.039	7.14835037053694e-34	primordial germ cells	lamtor2
6.38766898291291e-38	0.380670963055453	0.212	0.011	9.11200980412527e-34	primordial germ cells	nrip1b
8.30020607425971e-38	0.413230056082033	0.327	0.026	1.18402439649315e-33	primordial germ cells	taok2a
9.24763192522177e-38	0.5729532456983	0.269	0.018	1.31917469413289e-33	primordial germ cells	znf644a
9.37763493128311e-38	0.593426926483612	0.231	0.013	1.33771962294754e-33	primordial germ cells	mppe1
9.87573063753082e-38	0.525086684526803	0.231	0.013	1.40877297544377e-33	primordial germ cells	gorab
1.26491748502037e-37	0.584331878004325	0.308	0.023	1.80440479238155e-33	primordial germ cells	smpd4
1.87871765402431e-37	0.8005644415363	0.462	0.051	2.67999073346567e-33	primordial germ cells	msra
2.34201493200623e-37	0.402862769482651	0.192	0.009	3.34088430050689e-33	primordial germ cells	ccdc61
2.48702688631813e-37	0.294337007627116	0.135	0.004	3.54774385333281e-33	primordial germ cells	tmem201
3.17104281336026e-37	0.394573567199541	0.173	0.008	4.52349257325842e-33	primordial germ cells	hax1
3.30725372017498e-37	0.442742836665995	0.154	0.006	4.71779743182961e-33	primordial germ cells	tspan35
3.38420427538236e-37	0.344548374812155	0.154	0.006	4.82756739883294e-33	primordial germ cells	mtss1
3.45523998595581e-37	0.395419699325547	0.212	0.011	4.92889983996596e-33	primordial germ cells	si:ch211-86h15.1
3.48151235272769e-37	0.517773573382496	0.365	0.032	4.96637737116605e-33	primordial germ cells	glceb
3.75804249141614e-37	0.331228159156412	0.173	0.008	5.36084761400513e-33	primordial germ cells	sin3aa
3.79690321918524e-37	0.327477761261003	0.173	0.008	5.41628244216775e-33	primordial germ cells	zgc:175264
3.92962608135336e-37	0.341721446887199	0.154	0.006	5.60561160505056e-33	primordial germ cells	rab33ba
3.9387892583884e-37	0.817751805526651	0.385	0.037	5.61868287709105e-33	primordial germ cells	utp11l
5.1975677862069e-37	1.17829800668517	0.808	0.159	7.41433044702415e-33	primordial germ cells	prdx2
5.89318973472008e-37	0.429571848622281	0.327	0.026	8.4066351565782e-33	primordial germ cells	ncoa4
7.10203617830696e-37	0.475397591935517	0.231	0.014	1.01310546083549e-32	primordial germ cells	stx8
7.63106136442717e-37	0.766047806766765	0.308	0.024	1.08857090363554e-32	primordial germ cells	waplb
9.70499069177631e-37	0.617460526912699	0.481	0.055	1.38441692218189e-32	primordial germ cells	gpx8
1.30598449185309e-36	1.08925764036988	0.75	0.141	1.86298687762843e-32	primordial germ cells	golt1bb
1.5248769226745e-36	0.28209533884172	0.212	0.011	2.17523693019517e-32	primordial germ cells	uso1
1.83135214074672e-36	0.559318135643346	0.365	0.033	2.6124238287752e-32	primordial germ cells	si:dkeyp-68b7.7
1.92440126654277e-36	0.772969478146511	0.404	0.041	2.74515840672327e-32	primordial germ cells	st8sia7.1
2.03500658784408e-36	1.15872456566807	0.596	0.092	2.90293689755958e-32	primordial germ cells	btg2
2.78565333079406e-36	0.406325662130149	0.231	0.014	3.97373447637773e-32	primordial germ cells	dnmt1
3.01988074705927e-36	0.295357109903009	0.192	0.01	4.30785988568005e-32	primordial germ cells	si:ch73-127m5.2
4.01928466031534e-36	0.528543922304907	0.423	0.043	5.73350956793983e-32	primordial germ cells	racgap1
4.19012137555387e-36	0.462703606407656	0.269	0.019	5.97720814222759e-32	primordial germ cells	zgc:153215
4.26192502167182e-36	1.01346736747266	0.519	0.067	6.07963604341485e-32	primordial germ cells	si:ch211-132b12.8
5.66907711681635e-36	0.385800074496254	0.173	0.008	8.08693850713853e-32	primordial germ cells	prkcda
1.21517728189642e-35	0.500691456374048	0.269	0.019	1.73345039262524e-31	primordial germ cells	snx17
1.22069339806899e-35	0.283655507007884	0.154	0.006	1.74131913234542e-31	primordial germ cells	fxn
2.49047503437319e-35	0.628313178261649	0.308	0.025	3.55266263653336e-31	primordial germ cells	ccdc174
2.66971059437615e-35	0.27891979229857	0.173	0.008	3.80834216287757e-31	primordial germ cells	poll
3.13455144090986e-35	0.739650051315806	0.385	0.038	4.47143763045791e-31	primordial germ cells	thap4
3.82287067078222e-35	1.8042844524703	0.962	0.33	5.45332501187083e-31	primordial germ cells	rrm2
4.56109458968971e-35	0.392971088713471	0.154	0.006	6.50640143219237e-31	primordial germ cells	ankrd28b
5.28001543613377e-35	0.350898326534738	0.154	0.006	7.53194201964482e-31	primordial germ cells	aida
5.39026609351854e-35	0.589901309390899	0.327	0.028	7.6892145824042e-31	primordial germ cells	BX470189.1
5.72695638030469e-35	0.367089805803099	0.154	0.006	8.16950327650464e-31	primordial germ cells	mpp6a
6.19771623641966e-35	0.628333286973519	0.288	0.022	8.84104221125264e-31	primordial germ cells	mob1ba
6.35845997516565e-35	0.624377827348804	0.385	0.038	9.07034315457379e-31	primordial germ cells	ttf1
6.41301326466002e-35	0.467205238192628	0.231	0.014	9.14816342203751e-31	primordial germ cells	dph3
6.41375361199559e-35	0.365488504675559	0.173	0.008	9.14921952751171e-31	primordial germ cells	si:ch211-63o20.7
6.52318036677059e-35	0.326815421327361	0.192	0.01	9.30531679319825e-31	primordial germ cells	maco1a
6.69092586164625e-35	0.57921681117096	0.308	0.025	9.54460574163838e-31	primordial germ cells	gpr107
6.84204964838917e-35	0.454655872573783	0.231	0.014	9.76018382342715e-31	primordial germ cells	si:ch1073-75o15.4
7.48665601305389e-35	0.341939270436095	0.173	0.008	1.06797148026214e-30	primordial germ cells	rfc1
8.1072366342282e-35	0.438643787287873	0.212	0.012	1.15649730587265e-30	primordial germ cells	mief1
8.69561360682402e-35	0.303392189460945	0.173	0.008	1.24042928101345e-30	primordial germ cells	slc30a5
1.13699664233571e-34	0.34571142323232	0.115	0.004	1.62192571029189e-30	primordial germ cells	fbxo25
1.13878091454954e-34	0.933680788414538	0.481	0.061	1.62447097460492e-30	primordial germ cells	im:7147486
1.15142489878364e-34	0.490896282166193	0.192	0.01	1.64250761811487e-30	primordial germ cells	tmem30ab
1.2275078502391e-34	0.462085029119058	0.346	0.031	1.75103994836607e-30	primordial germ cells	fam117ab
1.23552281446278e-34	0.809476990461871	0.481	0.06	1.76247329483116e-30	primordial germ cells	sdhdb
1.69815423116115e-34	0.467813774810663	0.212	0.012	2.42241701075138e-30	primordial germ cells	polr3f
1.782281970822e-34	0.847146373875707	0.442	0.052	2.54242523137758e-30	primordial germ cells	lamp1b
2.06785363363763e-34	0.276476459457352	0.192	0.01	2.94979320838408e-30	primordial germ cells	nudcd1
2.48039458243222e-34	0.945376993922354	0.635	0.103	3.53828287183956e-30	primordial germ cells	stip1
2.51050301211736e-34	0.898525833768337	0.596	0.09	3.58123254678541e-30	primordial germ cells	dnal4a
2.75164081671059e-34	0.294246509744615	0.173	0.008	3.92521562503765e-30	primordial germ cells	mob2a
2.96389793487114e-34	0.464237989469623	0.192	0.01	4.22800040409369e-30	primordial germ cells	gnas
3.1703143436184e-34	0.594432653434336	0.404	0.042	4.52245341117164e-30	primordial germ cells	arid2
4.28184469272618e-34	0.595272485760551	0.327	0.029	6.1080514541739e-30	primordial germ cells	ppp6r3
4.41994418575919e-34	0.570242020133868	0.288	0.023	6.30505038098548e-30	primordial germ cells	fbxw2
4.53594630948331e-34	1.00096812031421	0.558	0.081	6.47052741047795e-30	primordial germ cells	krtcap2
4.59666547350565e-34	0.533503131614846	0.327	0.029	6.55714329795581e-30	primordial germ cells	si:rp71-19m20.1
4.90892593870531e-34	0.781010222951407	0.365	0.036	7.00258285156313e-30	primordial germ cells	wtap
5.60669008028674e-34	0.414368858214343	0.231	0.015	7.99794339952904e-30	primordial germ cells	parpbp
6.46683217145575e-34	0.408235364423696	0.173	0.008	9.22493609258163e-30	primordial germ cells	smpd2b
6.62620903732386e-34	0.381316158440359	0.135	0.005	9.45228719174248e-30	primordial germ cells	ptpn2a
6.63180657959034e-34	0.335023072520395	0.231	0.015	9.46027208578562e-30	primordial germ cells	pdcd7
6.83237211387986e-34	0.495881516164536	0.288	0.023	9.74637882044962e-30	primordial germ cells	acat1
7.72243104001366e-34	0.806070103176999	0.423	0.048	1.10160478785795e-29	primordial germ cells	pdcd10a
7.94686059521943e-34	0.966944696642074	0.615	0.099	1.13361966390805e-29	primordial germ cells	emc8
8.30282763149349e-34	0.745755771653929	0.423	0.048	1.18439836163255e-29	primordial germ cells	rexo4
9.7038933154383e-34	0.385202688730027	0.154	0.007	1.38426038144727e-29	primordial germ cells	si:dkey-57a22.11
9.79755027405962e-34	0.672102861396358	0.385	0.04	1.3976205465946e-29	primordial germ cells	eaf2
1.02164680341795e-33	0.386109756601138	0.192	0.01	1.45737916507571e-29	primordial germ cells	zgc:162698
1.4074446481024e-33	0.336524116103164	0.212	0.013	2.00771979051808e-29	primordial germ cells	eme1
1.45710244879336e-33	0.293940752829468	0.115	0.004	2.07855664320373e-29	primordial germ cells	cited2
1.5676298673353e-33	0.656939953401785	0.385	0.04	2.23622400575381e-29	primordial germ cells	zgc:114041
2.358118930801e-33	0.395506677245476	0.192	0.011	3.36385665478763e-29	primordial germ cells	surf4l
3.0296780820221e-33	0.649815808580384	0.346	0.033	4.32183578400453e-29	primordial germ cells	ntmt1
3.72443598979751e-33	0.516157044761734	0.192	0.011	5.31290793944615e-29	primordial germ cells	zgc:110182
3.89359369973133e-33	0.576982757222737	0.327	0.03	5.55421141266674e-29	primordial germ cells	si:dkeyp-34c12.1
4.36730559212462e-33	0.279278091339534	0.135	0.005	6.22996142716578e-29	primordial germ cells	dnm1l
4.73752416287586e-33	0.282631015610723	0.135	0.005	6.75807821834241e-29	primordial germ cells	zgc:158403
4.92836573580305e-33	0.754633351710806	0.404	0.045	7.03031372212305e-29	primordial germ cells	mapk14a
4.98615234650492e-33	0.29503592636485	0.154	0.007	7.11274632228926e-29	primordial germ cells	itgb5
5.32929088644622e-33	0.253774666128542	0.154	0.007	7.60223344951553e-29	primordial germ cells	ccdc82
7.50349570760491e-33	0.523759359808256	0.269	0.021	1.07037366268984e-28	primordial germ cells	brd1b
1.13556772954647e-32	0.609300487649572	0.25	0.018	1.61988736619804e-28	primordial germ cells	spsb1
1.27599893671965e-32	0.798920745724887	0.558	0.081	1.82021248323058e-28	primordial germ cells	xbp1
1.35779518715159e-32	0.42816968768714	0.25	0.018	1.93689483447174e-28	primordial germ cells	vps35
1.36582822078707e-32	0.491677333396612	0.192	0.011	1.94835395695275e-28	primordial germ cells	foxm1
1.40853402414181e-32	0.545191981106439	0.25	0.018	2.00927378543829e-28	primordial germ cells	qtrt1
1.41816614261847e-32	0.573526765738465	0.269	0.021	2.02301400244525e-28	primordial germ cells	suv39h1a
1.57352397875917e-32	0.679246252740787	0.442	0.053	2.24463195569996e-28	primordial germ cells	phpt1
1.62885162638854e-32	0.253215301720592	0.115	0.004	2.32355684504326e-28	primordial germ cells	mfsd12a
1.85571269939924e-32	0.36388612816465	0.192	0.011	2.64717416569301e-28	primordial germ cells	cmtr1
1.90172480243644e-32	0.35601844652896	0.192	0.011	2.71281043067558e-28	primordial germ cells	xrcc3
1.95683916118122e-32	0.318049321454131	0.192	0.011	2.79143106342501e-28	primordial germ cells	atp6v0a2b
2.05934551689338e-32	0.3584582802001	0.173	0.009	2.9376563798484e-28	primordial germ cells	ppfibp1b
2.33536261175559e-32	0.34301148085843	0.173	0.009	3.33139476566935e-28	primordial germ cells	abhd15a
2.52966578534467e-32	0.416539690965736	0.231	0.016	3.60856824279417e-28	primordial germ cells	il17rd
2.62799639639249e-32	0.774778312594945	0.423	0.05	3.74883685945389e-28	primordial germ cells	scamp2l
2.67926758930866e-32	0.512334068197362	0.308	0.027	3.8219752161488e-28	primordial germ cells	mgat2
3.13293357438902e-32	0.804456394289038	0.538	0.077	4.46912974386594e-28	primordial germ cells	zc3hc1
3.45791840949213e-32	0.65812588861318	0.365	0.038	4.93272061114052e-28	primordial germ cells	si:dkeyp-118h3.6
3.4633425300428e-32	0.43733477838018	0.25	0.018	4.94045811910605e-28	primordial germ cells	lsr
4.14631655331578e-32	0.537935761855803	0.308	0.027	5.91472056330496e-28	primordial germ cells	rogdi
4.89192014198269e-32	0.446582723970468	0.173	0.009	6.97832408253831e-28	primordial germ cells	trim13
5.30740485883307e-32	0.998142445401739	0.635	0.108	7.57101303112537e-28	primordial germ cells	map1lc3c
5.66599806037196e-32	0.546469344245791	0.404	0.045	8.0825462331206e-28	primordial germ cells	zgc:103692
6.1680076154991e-32	0.386709116948696	0.212	0.013	8.79866286350947e-28	primordial germ cells	si:ch1073-224n8.1
6.37259472761709e-32	0.465091973788922	0.192	0.011	9.09050637894578e-28	primordial germ cells	cflara
7.59267438054031e-32	0.264242106012813	0.154	0.007	1.08309500038408e-27	primordial germ cells	SIKE1
7.61693524654452e-32	0.476663405140871	0.327	0.031	1.08655581291958e-27	primordial germ cells	fbxl6
8.76401910512498e-32	0.595687415587363	0.25	0.019	1.25018732534608e-27	primordial germ cells	lnx2b
1.03535905239125e-31	0.435689811224974	0.25	0.018	1.47693968823612e-27	primordial germ cells	pawr
1.04834134208578e-31	0.372449665458296	0.269	0.021	1.49545892448536e-27	primordial germ cells	ttk
1.21874415797369e-31	0.376830111329916	0.115	0.004	1.73853854134948e-27	primordial germ cells	mxd3
1.34022070670211e-31	0.931043026496823	0.75	0.149	1.91182483811056e-27	primordial germ cells	si:ch211-145c1.1
1.42497621380113e-31	0.334129572813716	0.212	0.013	2.03272856898731e-27	primordial germ cells	mysm1
1.42633854404624e-31	0.277872999881209	0.135	0.005	2.03467193308196e-27	primordial germ cells	slc25a40
1.46865712524612e-31	0.260526404422717	0.115	0.004	2.09503938916359e-27	primordial germ cells	trmu
1.52724228330058e-31	0.497160383009975	0.192	0.011	2.17861111712828e-27	primordial germ cells	phf23b
1.70613279925362e-31	0.449497039006994	0.192	0.011	2.43379843813528e-27	primordial germ cells	bmi1b
1.87033504328498e-31	0.499299806870544	0.269	0.022	2.66803293924603e-27	primordial germ cells	vti1b
2.02035068411477e-31	0.375880308246622	0.154	0.007	2.88203025088971e-27	primordial germ cells	mia2
2.09706939774415e-31	0.410212668308978	0.231	0.016	2.99146949588203e-27	primordial germ cells	fbxo11a
2.11684006347959e-31	0.435805960515869	0.212	0.014	3.01967235055364e-27	primordial germ cells	ppp2r5cb
5.12034893106864e-31	1.38566929789853	0.385	0.045	7.30417775016941e-27	primordial germ cells	zgc:114130
7.01109091782786e-31	0.646127059333644	0.288	0.025	1.00013211942814e-26	primordial germ cells	gbgt1l4
7.89401764205393e-31	0.696313863688655	0.481	0.065	1.12608161663899e-26	primordial germ cells	ppp4r2a
8.01195955201803e-31	1.65014733371986	0.865	0.29	1.14290603009537e-26	primordial germ cells	nanog
8.34266220065105e-31	0.313665491998245	0.192	0.011	1.19008076292287e-26	primordial germ cells	zgc:110540
1.22128946072279e-30	1.55491125038794	0.846	0.263	1.74216941572106e-26	primordial germ cells	acp5a
1.34406725172516e-30	0.90612913279371	0.577	0.092	1.91731193458594e-26	primordial germ cells	glrx5
1.36811535454116e-30	0.393690219333886	0.25	0.019	1.95161655325297e-26	primordial germ cells	kansl1a
1.3723260624941e-30	1.42657047713937	1	0.593	1.95762312814783e-26	primordial germ cells	stmn1a
1.4288607360355e-30	0.297981340530023	0.212	0.014	2.03826983995464e-26	primordial germ cells	rdh14b
1.51006908406032e-30	0.327799770067223	0.173	0.009	2.15411354841205e-26	primordial germ cells	f2rl1.1
1.5175378838424e-30	1.07780801348059	0.731	0.158	2.16476779130118e-26	primordial germ cells	aktip
1.57313884873748e-30	1.41924817315458	1	0.638	2.24408256772402e-26	primordial germ cells	nme2b.1
2.22785811847736e-30	0.437895902884673	0.327	0.032	3.17803960600795e-26	primordial germ cells	chfr
2.28115456419021e-30	0.333672641501221	0.212	0.014	3.25406698581733e-26	primordial germ cells	kmt5b
2.77854386762057e-30	0.734242135473941	0.327	0.032	3.96359282716075e-26	primordial germ cells	rybpa
3.39247562843513e-30	0.407371623143174	0.212	0.014	4.83936648396271e-26	primordial germ cells	mtfmt
3.73066020738229e-30	0.292666234715543	0.192	0.012	5.32178678583084e-26	primordial germ cells	si:dkey-185e18.7
3.73331511061918e-30	0.397898774063819	0.25	0.019	5.32557400529827e-26	primordial germ cells	gigyf2
3.73697203953325e-30	0.32886861097805	0.173	0.009	5.33079061439418e-26	primordial germ cells	sipa1l1
3.91322342608601e-30	0.296756918229281	0.173	0.009	5.58221321731169e-26	primordial germ cells	dennd6b
3.92876126761754e-30	0.493884243870638	0.288	0.026	5.60437794825643e-26	primordial germ cells	purba
4.28501702125763e-30	0.897127036140962	0.596	0.1	6.11257678082402e-26	primordial germ cells	zgc:77650
5.76361073864594e-30	0.368819400021971	0.25	0.019	8.22179071867843e-26	primordial germ cells	si:dkey-43p13.5
5.84350646691093e-30	0.34599589523375	0.192	0.012	8.33576197504844e-26	primordial germ cells	get4
6.46999464396662e-30	0.317309472994821	0.192	0.012	9.22944735961838e-26	primordial germ cells	sdf4
7.68347255273617e-30	0.313158396476855	0.115	0.004	1.09604735964781e-25	primordial germ cells	uhrf1bp1l
8.80145703465588e-30	0.53610308950382	0.385	0.043	1.25552784599366e-25	primordial germ cells	ruvbl1
8.81098190790314e-30	0.268455793891312	0.192	0.012	1.25688656916238e-25	primordial germ cells	ssx2ipa
1.01196115093693e-29	0.522206973575238	0.269	0.023	1.44356258181153e-25	primordial germ cells	fbxo34
1.28183467457565e-29	0.695508058008721	0.442	0.058	1.82853716328216e-25	primordial germ cells	si:ch211-102c2.7
1.40747420030493e-29	0.452706987030909	0.25	0.02	2.00776194673498e-25	primordial germ cells	si:dkeyp-2e4.2
1.42641210194261e-29	0.346706354761861	0.231	0.017	2.03477686342114e-25	primordial germ cells	si:dkey-3h3.3
1.51616842878377e-29	0.650070263020155	0.462	0.062	2.16281426366005e-25	primordial germ cells	trmt11
1.51964962223622e-29	0.614713763909804	0.365	0.041	2.16778018611997e-25	primordial germ cells	si:ch73-204p21.2
1.65367645115854e-29	0.340272136556789	0.192	0.012	2.35896945757766e-25	primordial germ cells	lto1
1.68171493801671e-29	0.432571165516557	0.173	0.01	2.39896635908083e-25	primordial germ cells	tpi1a
1.98446058017825e-29	0.373631714054644	0.269	0.023	2.83083301762427e-25	primordial germ cells	pop7
2.0733310420636e-29	0.455447557278077	0.288	0.026	2.95760673150372e-25	primordial germ cells	med14
2.54432151334363e-29	0.514469166467284	0.308	0.03	3.62947463878469e-25	primordial germ cells	scnm1
2.58619692180814e-29	0.639237643839522	0.404	0.049	3.68920990895931e-25	primordial germ cells	exd2
2.60055943937021e-29	0.560625738949166	0.346	0.037	3.7096980402616e-25	primordial germ cells	eif4e3
3.11010535178122e-29	0.33256822255372	0.192	0.012	4.43656528431592e-25	primordial germ cells	numb
3.61274598976725e-29	0.435325406659349	0.135	0.006	5.15358215440298e-25	primordial germ cells	hsd17b12b
3.81083536323922e-29	0.454815055005373	0.327	0.033	5.43615664566074e-25	primordial germ cells	mrps23
3.83706861238805e-29	0.292802223760564	0.192	0.012	5.47357837557155e-25	primordial germ cells	g2e3
3.85570492300441e-29	0.394811782322775	0.269	0.023	5.50016307266579e-25	primordial germ cells	cops5
3.88621994253277e-29	0.697291281974279	0.346	0.038	5.543692748023e-25	primordial germ cells	si:dkey-6i22.5
4.01296554141522e-29	0.575117989039328	0.442	0.057	5.72449534482881e-25	primordial germ cells	rtraf
4.95673634258152e-29	0.260565536928606	0.115	0.004	7.07078439269254e-25	primordial germ cells	nck2a
6.2142775243364e-29	1.16455028853104	0.654	0.131	8.86466688846587e-25	primordial germ cells	trappc6bl
6.33413299689724e-29	0.377171379951552	0.231	0.017	9.03564072007391e-25	primordial germ cells	mtf2
6.60117121769968e-29	0.603065285075594	0.442	0.058	9.41657074204859e-25	primordial germ cells	ncaph
7.16505278167938e-29	0.284437330220989	0.212	0.015	1.02209477930656e-24	primordial germ cells	chtopb
7.23709528558743e-29	0.674810581583973	0.346	0.038	1.03237164248905e-24	primordial germ cells	hrasb
7.56627415968569e-29	0.29402636878579	0.192	0.012	1.07932900887916e-24	primordial germ cells	kdm5ba
8.49829925112586e-29	0.405473682756564	0.231	0.017	1.2122823881731e-24	primordial germ cells	gle1
8.53537179231392e-29	0.64237757976982	0.442	0.059	1.21757078617358e-24	primordial germ cells	pprc1
1.27469787494547e-28	0.610268569381317	0.519	0.077	1.81835651860972e-24	primordial germ cells	tatdn2
1.40346876815686e-28	0.411645190758232	0.308	0.03	2.00204819777577e-24	primordial germ cells	ccnjl
1.48766891738763e-28	0.331875944827791	0.231	0.017	2.12215971065345e-24	primordial germ cells	vps36
1.49352157711589e-28	0.28506919281935	0.192	0.012	2.13050852975581e-24	primordial germ cells	rnf216
1.49842409886235e-28	0.771463699181852	0.404	0.051	2.13750197702714e-24	primordial germ cells	rbm38
1.52490252257664e-28	1.22803796248428	0.942	0.376	2.17527344845557e-24	primordial germ cells	ccna1
1.5994425270881e-28	0.298579009324568	0.192	0.012	2.28160476489118e-24	primordial germ cells	mettl6
2.04296944307914e-28	0.884975253779165	0.596	0.106	2.91429591055239e-24	primordial germ cells	rab35b
2.14447616030585e-28	0.535408928026348	0.231	0.018	3.0590952426763e-24	primordial germ cells	poc1b
2.19498304509615e-28	0.913468593455004	0.519	0.081	3.13114331382966e-24	primordial germ cells	cldng
2.43958176605737e-28	0.28276159726847	0.154	0.008	3.48006338928085e-24	primordial germ cells	hira
2.63331913279404e-28	0.612727153774022	0.308	0.031	3.7564297429307e-24	primordial germ cells	zgc:101562
2.9441978553232e-28	0.441949009949346	0.308	0.03	4.19989824061855e-24	primordial germ cells	fmr1
3.07715699009518e-28	0.59062855677006	0.288	0.027	4.38956444637077e-24	primordial germ cells	mrpl9
3.09138494539284e-28	1.54174766635992	0.827	0.285	4.40986062460288e-24	primordial germ cells	siva1
3.15036616816865e-28	0.282998650904266	0.115	0.004	4.49399733889258e-24	primordial germ cells	znf1014
3.22037736973274e-28	0.855645182295577	0.712	0.143	4.59386831792376e-24	primordial germ cells	eif3ja
3.39699386170995e-28	1.16299149994079	0.885	0.289	4.84581174372924e-24	primordial germ cells	pttg1ipb
4.21370713203045e-28	0.786491548472814	0.519	0.081	6.01085322384143e-24	primordial germ cells	hsd17b12a
4.45562593130767e-28	0.452893005780717	0.269	0.024	6.35595039101039e-24	primordial germ cells	got2a
4.52929747460297e-28	0.454723902461705	0.288	0.027	6.46104284752113e-24	primordial germ cells	tomm34
5.04943083355983e-28	0.567340986638762	0.346	0.038	7.2030130840731e-24	primordial germ cells	maea
6.9439349792089e-28	0.741347826093765	0.5	0.075	9.90552324784149e-24	primordial germ cells	slu7
7.17023712177722e-28	0.30685801058785	0.135	0.006	1.02283432542152e-23	primordial germ cells	myo1b
8.52623435653141e-28	0.876904643593332	0.692	0.141	1.21626733095921e-23	primordial germ cells	lrrc59
9.78156634562689e-28	0.54549895711187	0.327	0.035	1.39534043920368e-23	primordial germ cells	atg101
9.86863600029329e-28	0.371997245640819	0.212	0.015	1.40776092544184e-23	primordial germ cells	haus4
1.4167418930912e-27	0.493020570776318	0.346	0.039	2.02098231049459e-23	primordial germ cells	PYURF
1.6494547151964e-27	0.320600462703917	0.231	0.018	2.35294715122767e-23	primordial germ cells	pcgf1
1.6743472177744e-27	0.9525228855522	0.654	0.129	2.38845630615519e-23	primordial germ cells	trappc6b
1.81193833689575e-27	0.27690728012	0.173	0.01	2.58473003758179e-23	primordial germ cells	spoplb
1.91192720033794e-27	0.444207074094937	0.269	0.024	2.72736415128207e-23	primordial germ cells	lrmp
2.33139299307099e-27	0.478836710696174	0.269	0.025	3.32573210461577e-23	primordial germ cells	csnk2a2a
2.5362754164732e-27	0.375874415075812	0.173	0.011	3.61799688159902e-23	primordial germ cells	palm1b
2.63785383325738e-27	0.431422722888659	0.192	0.013	3.76289849314165e-23	primordial germ cells	rnft1
2.97681745966265e-27	0.687722690391841	0.5	0.076	4.24643010620877e-23	primordial germ cells	nsmce4a
2.99676738150104e-27	0.534053987817008	0.269	0.025	4.27488866971123e-23	primordial germ cells	tmco1
3.54406261487987e-27	0.447731154254789	0.346	0.039	5.05560532012613e-23	primordial germ cells	grsf1
3.56259655491823e-27	0.997066149157986	0.673	0.145	5.08204398559085e-23	primordial germ cells	rtn4a
3.61980333031572e-27	1.11159963052064	0.942	0.324	5.16364945069538e-23	primordial germ cells	jpt1b
3.75973013487327e-27	0.670942710687677	0.308	0.032	5.36325503739671e-23	primordial germ cells	snapc1b
3.83606629916819e-27	0.317640075872509	0.192	0.013	5.47214857576343e-23	primordial germ cells	zgc:112052
3.93558917249058e-27	0.279373936690985	0.173	0.011	5.61411795455781e-23	primordial germ cells	fem1b
4.94321185984026e-27	0.305339176614469	0.192	0.013	7.05149171806213e-23	primordial germ cells	acot9.1
4.995397724073e-27	0.478082531212638	0.442	0.06	7.12593485339013e-23	primordial germ cells	cpsf4
5.44284285258551e-27	0.524055569028123	0.231	0.019	7.76421532921323e-23	primordial germ cells	ctdnep1a
5.46437680880602e-27	0.503376545279094	0.346	0.04	7.79493351776178e-23	primordial germ cells	lmnl3
5.50124350163251e-27	0.433652291404828	0.25	0.022	7.84752385507877e-23	primordial germ cells	pogza
7.19304708946359e-27	0.722853156159928	0.5	0.079	1.02608816731198e-22	primordial germ cells	nsun2
7.44686786715054e-27	0.287108181815228	0.135	0.006	1.06229570124902e-22	primordial germ cells	gsk3aa
8.39123546777441e-27	0.466382941253977	0.308	0.032	1.19700973947802e-22	primordial germ cells	zgc:162339
9.16435409724978e-27	0.813677851473255	0.462	0.069	1.30729511197268e-22	primordial germ cells	slbp
9.34498290509381e-27	0.260383058157212	0.192	0.013	1.33306181141163e-22	primordial germ cells	tmem238a
1.2752913742829e-26	0.497883805028957	0.327	0.036	1.81920314541456e-22	primordial germ cells	arglu1b
1.53704083267684e-26	0.540442299281005	0.288	0.029	2.19258874781351e-22	primordial germ cells	ciao1
1.55622631029901e-26	0.701388585885099	0.442	0.063	2.21995683164153e-22	primordial germ cells	cnpy1
1.66113645553521e-26	0.31502135232698	0.173	0.011	2.36961115382098e-22	primordial germ cells	dock7
2.04362599059442e-26	0.494618417565694	0.269	0.026	2.91523247558294e-22	primordial germ cells	tmbim4
2.08501060608801e-26	0.421586585512255	0.192	0.013	2.97426762958455e-22	primordial germ cells	si:ch211-127m7.2
2.23547771576768e-26	1.14930137131242	1	0.458	3.18890896154259e-22	primordial germ cells	gmnn
2.44254309973279e-26	1.09429265278479	1	0.765	3.48428773176883e-22	primordial germ cells	fthl27
2.51469936344124e-26	0.340765094478759	0.288	0.029	3.58721864194892e-22	primordial germ cells	snx4
2.64804835140256e-26	0.43374189379654	0.327	0.036	3.77744097327576e-22	primordial germ cells	si:ch211-276i12.9
2.72395596231154e-26	0.611282100450222	0.462	0.068	3.88572318023742e-22	primordial germ cells	zgc:193711
2.76169753630512e-26	0.850952345352571	0.404	0.056	3.93956153553925e-22	primordial germ cells	mcl1a
2.77098801845253e-26	0.295299862191665	0.154	0.009	3.95281440832254e-22	primordial germ cells	dip2ba
2.78312945362104e-26	0.272413334129401	0.135	0.007	3.97013416559041e-22	primordial germ cells	eif2d
2.91225813212535e-26	0.325598499581876	0.212	0.016	4.15433622547682e-22	primordial germ cells	zgc:113691
3.06620196705299e-26	0.340874638914626	0.115	0.005	4.37393710600109e-22	primordial germ cells	ntan1
3.52785507978214e-26	0.519870800149466	0.423	0.058	5.03248527130922e-22	primordial germ cells	esco2
3.89085527631038e-26	0.432488889609466	0.269	0.026	5.55030505165675e-22	primordial germ cells	zgc:152986
4.01080572147635e-26	0.751795300784689	0.5	0.081	5.72141436168601e-22	primordial germ cells	ddt
4.09015656940297e-26	0.359901435250536	0.269	0.025	5.83460834625334e-22	primordial germ cells	sms
4.11819038128219e-26	0.393649817366379	0.212	0.016	5.87459857889904e-22	primordial germ cells	zgc:158640
5.12062568088005e-26	0.327383232736309	0.212	0.016	7.30457253377539e-22	primordial germ cells	micall2a
5.46251702262331e-26	0.409366863900207	0.212	0.016	7.79228053277215e-22	primordial germ cells	dvl3a
5.53075451833214e-26	1.03350315907218	0.596	0.115	7.8896213204008e-22	primordial germ cells	cdc25b
5.8993947765368e-26	0.430470464651036	0.25	0.022	8.41548664872974e-22	primordial germ cells	slc35c2
6.3652953402071e-26	0.494288515658752	0.269	0.026	9.08009380280543e-22	primordial germ cells	mettl26
7.58057864214269e-26	0.260183360099631	0.212	0.016	1.08136954330165e-21	primordial germ cells	rlim
7.62943586753553e-26	0.500284537808919	0.25	0.023	1.08833902650394e-21	primordial germ cells	cxxc1b
7.84041955498342e-26	0.274437834545339	0.135	0.007	1.11843584951839e-21	primordial germ cells	slc35b3
8.01203126534975e-26	0.372732532416268	0.192	0.014	1.14291626000214e-21	primordial germ cells	sirt6
8.43135576142163e-26	0.287979626231005	0.135	0.007	1.20273289936679e-21	primordial germ cells	si:ch211-89o9.6
9.41170056361086e-26	0.405590821012995	0.25	0.023	1.34257908539909e-21	primordial germ cells	zgc:66160
1.00135764475693e-25	0.321228842250069	0.231	0.019	1.42843668024576e-21	primordial germ cells	stx5a
1.01672003433844e-25	0.264297218557792	0.192	0.014	1.45035112898379e-21	primordial germ cells	cnot4b
1.04718037125216e-25	0.436366015211533	0.173	0.011	1.4938027995912e-21	primordial germ cells	zgc:162509
1.10620252564008e-25	0.330676517903744	0.231	0.019	1.57799790282558e-21	primordial germ cells	cwf19l2
1.14394146089096e-25	0.594103279416052	0.346	0.042	1.63183249396096e-21	primordial germ cells	ube2g2
1.28196245460951e-25	1.03549001039217	0.827	0.227	1.82871944150047e-21	primordial germ cells	cdc34a
1.30442453431265e-25	0.323466132375997	0.173	0.011	1.86076159819699e-21	primordial germ cells	hadhb
1.34229977504833e-25	0.334278609803328	0.115	0.005	1.91479062910644e-21	primordial germ cells	znf526
1.46016810033946e-25	0.306921025073069	0.154	0.009	2.08292979513424e-21	primordial germ cells	stn1
1.46212004460512e-25	0.285855188913864	0.173	0.011	2.0857142436292e-21	primordial germ cells	mpped2a
1.50440988717904e-25	0.256913371816235	0.173	0.011	2.1460407040609e-21	primordial germ cells	rnpepl1
1.53598260692948e-25	1.14880945285969	1	0.67	2.19107918878491e-21	primordial germ cells	npc2
1.60868141564969e-25	0.47836647866872	0.173	0.011	2.29478403942429e-21	primordial germ cells	plekha1a
1.63190023927675e-25	0.575747856470869	0.308	0.034	2.32790569132829e-21	primordial germ cells	naa25
1.64453541303644e-25	0.278976563705714	0.173	0.011	2.34592976669648e-21	primordial germ cells	cdkn1bb
1.73077697329418e-25	2.58695982333386	0.173	0.012	2.46895335240415e-21	primordial germ cells	dnd1
1.78137567944549e-25	0.377993450176942	0.25	0.023	2.54113240672899e-21	primordial germ cells	dedd
2.03969388616108e-25	0.568871287963381	0.423	0.06	2.90962332860877e-21	primordial germ cells	si:ch211-244o22.2
2.108879957337e-25	0.370225837678832	0.192	0.014	3.00831725914123e-21	primordial germ cells	pacsin3
2.1730503871219e-25	0.404031111915581	0.173	0.011	3.09985637722939e-21	primordial germ cells	ccdc6b
2.35141950912276e-25	0.952160139537514	0.558	0.106	3.35429992976362e-21	primordial germ cells	rbpms2b
2.43457481517607e-25	0.851829567691231	0.481	0.079	3.47292097384866e-21	primordial germ cells	ndnl2
2.60326294882957e-25	0.642370782029102	0.519	0.087	3.71355459650538e-21	primordial germ cells	mis12
2.84931808906535e-25	0.428157788740966	0.288	0.03	4.06455225405172e-21	primordial germ cells	tmem54a
2.87224590837881e-25	0.594050184341942	0.481	0.075	4.09725878830237e-21	primordial germ cells	calub
2.92866106423436e-25	0.394446847374263	0.154	0.009	4.17773500813031e-21	primordial germ cells	ints9
3.4259453472276e-25	0.504477513713972	0.423	0.059	4.88711103782017e-21	primordial germ cells	psmd11a
3.52681917409004e-25	0.44566972532314	0.385	0.05	5.03100755183944e-21	primordial germ cells	mtrex
3.58197955279658e-25	0.464323529637986	0.25	0.023	5.10969383206432e-21	primordial germ cells	eprs
3.71380655911208e-25	0.645367306072855	0.288	0.031	5.29774505657338e-21	primordial germ cells	coq8a
3.81851549281884e-25	0.502330600146363	0.308	0.034	5.44711235050608e-21	primordial germ cells	pigo
4.11947818026971e-25	0.516319416365821	0.212	0.017	5.87643562415474e-21	primordial germ cells	sema4ab
4.18574208639966e-25	0.53196498420514	0.346	0.042	5.97096108624911e-21	primordial germ cells	map3k7
5.09339517433332e-25	0.428639525947892	0.25	0.023	7.26572821618649e-21	primordial germ cells	snap23.1
6.12228334970048e-25	0.478265011159838	0.25	0.023	8.73343719834773e-21	primordial germ cells	ttc26
6.37854044951846e-25	1.05594281302399	0.596	0.121	9.09898795123808e-21	primordial germ cells	fam76b
7.24126805908492e-25	0.776398188006709	0.519	0.089	1.03296688862846e-20	primordial germ cells	srprb
7.47993599252632e-25	0.388539499001323	0.231	0.02	1.06701286933388e-20	primordial germ cells	si:zfos-943e10.1
8.07204720560133e-25	0.287220640349028	0.154	0.009	1.15147753387903e-20	primordial germ cells	tm2d2
8.7410063793987e-25	0.50903439396636	0.308	0.034	1.24690456002122e-20	primordial germ cells	znf280d
9.31096016898059e-25	0.702853956289548	0.481	0.078	1.32820846810508e-20	primordial germ cells	suv39h1b
1.00146574035494e-24	0.584700669465474	0.404	0.056	1.42859087861633e-20	primordial germ cells	mycla
1.03295764968628e-24	0.2603655267394	0.154	0.009	1.47351408727748e-20	primordial germ cells	si:ch211-195d17.2
1.12118125678188e-24	0.463826852411842	0.308	0.034	1.59936506279935e-20	primordial germ cells	gosr1
1.32586478320996e-24	0.568707100170032	0.462	0.071	1.89134611324901e-20	primordial germ cells	eif4ebp2
1.65469987330435e-24	0.820032254245921	0.654	0.14	2.36042936926865e-20	primordial germ cells	cmpk
1.84616961042292e-24	0.30018547534353	0.154	0.009	2.6335609492683e-20	primordial germ cells	arntl2
1.93004664211845e-24	0.253690931357921	0.192	0.014	2.75321153498197e-20	primordial germ cells	mpv17l2
2.04484467282528e-24	1.07172245647742	0.846	0.3	2.91697092578527e-20	primordial germ cells	eef1b2
2.33369515224065e-24	0.256792427090887	0.115	0.005	3.32901613467128e-20	primordial germ cells	icmt
2.47286282813722e-24	0.294681348032733	0.192	0.014	3.52753882433774e-20	primordial germ cells	gabarapl2
2.74622738769221e-24	0.274862466064807	0.192	0.014	3.91749336854294e-20	primordial germ cells	marveld2a
2.89759971598031e-24	0.417205871476402	0.25	0.024	4.13342599484592e-20	primordial germ cells	sptlc3
3.21825228600385e-24	0.516846692961519	0.288	0.031	4.59083688598449e-20	primordial germ cells	gins3
3.2684166831256e-24	0.50238128249777	0.365	0.048	4.66239639847867e-20	primordial germ cells	tmem41aa
3.38032589975739e-24	0.650261472055159	0.327	0.04	4.82203489600392e-20	primordial germ cells	caprin2
3.77764764150736e-24	0.303610095237967	0.154	0.009	5.38881436061025e-20	primordial germ cells	patz1
4.08659486910993e-24	0.264279422149319	0.173	0.012	5.82952758078532e-20	primordial germ cells	nit2
4.52544722659451e-24	0.320220939144717	0.192	0.015	6.45555046873707e-20	primordial germ cells	hipk3a
4.6544608390258e-24	0.520105380820521	0.327	0.039	6.6395883868703e-20	primordial germ cells	ryk
5.57888785268099e-24	0.509284965635572	0.288	0.032	7.95828352184944e-20	primordial germ cells	e2f3
5.99094935604783e-24	0.813085740794992	0.481	0.083	8.54608925640223e-20	primordial germ cells	tspan31
6.29030928072404e-24	0.377388113755433	0.346	0.043	8.97312618895284e-20	primordial germ cells	abhd18
7.08515093900374e-24	0.447262636767425	0.288	0.032	1.01069678144888e-19	primordial germ cells	xpo6
7.2045929378092e-24	0.821848544786314	0.635	0.131	1.02773518257848e-19	primordial germ cells	pole3
8.2361442576215e-24	0.324474164389358	0.154	0.01	1.17488597834971e-19	primordial germ cells	mif
8.36049077795862e-24	0.677786700323916	0.462	0.076	1.1926240094758e-19	primordial germ cells	bag4
8.36546166636877e-24	0.42677855284226	0.269	0.028	1.19333310670751e-19	primordial germ cells	dynlt3
8.78165986614619e-24	0.321378366806531	0.231	0.021	1.25270377990575e-19	primordial germ cells	tob1b
9.12215360004738e-24	0.437704993364846	0.231	0.021	1.30127521104676e-19	primordial germ cells	yju2
9.20079594835983e-24	0.385512299846716	0.192	0.015	1.31249354203353e-19	primordial germ cells	sipa1l2
9.54534585543181e-24	0.545848031726922	0.212	0.018	1.36164358627735e-19	primordial germ cells	myclb
1.06543980021692e-23	0.724667497797406	0.423	0.066	1.51984987500943e-19	primordial germ cells	rab6a
1.13075864206784e-23	0.897523455759853	0.692	0.162	1.61302720290977e-19	primordial germ cells	ppdpfb
1.40368020542098e-23	0.291879179331561	0.173	0.012	2.00234981303303e-19	primordial germ cells	trmt1l
1.41333840286728e-23	0.500991692033574	0.327	0.04	2.01612723169017e-19	primordial germ cells	ccnq
1.44478899090858e-23	0.920179576513241	0.673	0.149	2.06099149553109e-19	primordial germ cells	eif6
1.48928776571393e-23	0.501552985675971	0.173	0.012	2.12446899779092e-19	primordial germ cells	lasp1
1.60909371228909e-23	0.355673306295353	0.25	0.024	2.29537218058039e-19	primordial germ cells	lpcat1
1.78864688335052e-23	0.339705547689891	0.212	0.018	2.55150477909952e-19	primordial germ cells	dnaja3a
1.85979032935992e-23	0.31044247951604	0.192	0.015	2.65299090483192e-19	primordial germ cells	tlk2
2.12436157751109e-23	0.667171309255658	0.538	0.098	3.03040179031957e-19	primordial germ cells	adssl
2.52329861386604e-23	0.50737181630051	0.269	0.029	3.59948547267991e-19	primordial germ cells	prmt6
2.5557217594714e-23	0.282945064839742	0.25	0.024	3.64573708988595e-19	primordial germ cells	si:dkey-7j14.6
2.84960575469074e-23	0.358723090643812	0.154	0.01	4.06496260906634e-19	primordial germ cells	raph1b
2.92935124650899e-23	0.438889761556895	0.308	0.036	4.17871955314507e-19	primordial germ cells	riok1
2.99175601512444e-23	0.420946807112016	0.288	0.032	4.26773995557501e-19	primordial germ cells	laptm4a
3.04000475480639e-23	0.334564359884302	0.231	0.021	4.33656678273132e-19	primordial germ cells	tmem138
3.49226929790955e-23	0.474229317905291	0.212	0.018	4.98172215346797e-19	primordial germ cells	dync1li2
3.52458614232043e-23	0.382355502836328	0.25	0.025	5.0278221320201e-19	primordial germ cells	hiat1b
4.0920731195643e-23	0.471404233664758	0.308	0.037	5.83734230505847e-19	primordial germ cells	dtnba
4.6961824948309e-23	0.283280506464243	0.173	0.012	6.69910432887628e-19	primordial germ cells	mtrr
4.92887378165955e-23	0.584085237095717	0.442	0.07	7.03103844953735e-19	primordial germ cells	znf326
5.68169562883103e-23	1.03884591595504	0.865	0.277	8.10493881452746e-19	primordial germ cells	gstp1
5.73565988162736e-23	0.335823120212726	0.192	0.015	8.18191882114143e-19	primordial germ cells	esrp2
5.92227647699034e-23	0.311783071827259	0.365	0.049	8.44812739442671e-19	primordial germ cells	ccdc77
6.08243333800286e-23	0.528306346452496	0.288	0.033	8.67659115666108e-19	primordial germ cells	arrb2a
6.6338711809987e-23	0.968378367209242	0.788	0.217	9.46321723969464e-19	primordial germ cells	dynlrb1
7.3352261513671e-23	0.663075389682921	0.385	0.055	1.04637001049252e-18	primordial germ cells	tnrc6a
7.96741715154202e-23	0.272625216465551	0.135	0.008	1.13655205666747e-18	primordial germ cells	nup133
8.34293248634368e-23	0.410641407397801	0.25	0.025	1.19011931917693e-18	primordial germ cells	dyrk3
8.9547821765076e-23	0.77865248595798	0.538	0.103	1.27739967747881e-18	primordial germ cells	gtf2a2
8.9707784707759e-23	0.696967626430438	0.577	0.115	1.27968154885618e-18	primordial germ cells	ociad1
8.97968715999228e-23	0.264896408071455	0.173	0.013	1.2809523733729e-18	primordial germ cells	adat2
9.69976355685321e-23	0.340836352562399	0.231	0.022	1.38367127138511e-18	primordial germ cells	fam173b
9.76093500797327e-23	0.532735941106981	0.385	0.055	1.39239737888739e-18	primordial germ cells	castor2
1.19965292639258e-22	0.329636027983738	0.192	0.016	1.71130489949902e-18	primordial germ cells	alkbh5
1.23936306187808e-22	0.380389682908718	0.288	0.033	1.76795140776907e-18	primordial germ cells	pak4
1.73978101891309e-22	0.500643973722403	0.327	0.042	2.48179762347952e-18	primordial germ cells	dirc2
1.95361142369702e-22	0.64459895615098	0.481	0.084	2.7868266959038e-18	primordial germ cells	arf6a
2.21415802503015e-22	0.535355682371617	0.385	0.055	3.1584964227055e-18	primordial germ cells	gps2
2.55217992779826e-22	0.251399267541176	0.115	0.006	3.64068466700421e-18	primordial germ cells	agap1
2.64205269660008e-22	0.445584787194909	0.25	0.026	3.76888817170002e-18	primordial germ cells	lrrc40
2.84544921045712e-22	0.259211537758941	0.115	0.006	4.05903329871708e-18	primordial germ cells	postna
2.99713476984163e-22	0.739921048539827	0.519	0.098	4.27541274917908e-18	primordial germ cells	akirin2
3.21710764830089e-22	0.421935763802601	0.212	0.019	4.58920406030122e-18	primordial germ cells	sorl1
3.37972177427598e-22	0.348585589240184	0.173	0.013	4.82117311100468e-18	primordial germ cells	arl2bp
3.50781253765444e-22	0.325284679208564	0.173	0.013	5.00389458496405e-18	primordial germ cells	plekhm1
3.61906036451918e-22	0.555800332403987	0.519	0.094	5.16258960998661e-18	primordial germ cells	fen1
3.94802701350539e-22	0.544672150032855	0.288	0.034	5.63186053476544e-18	primordial germ cells	cnot9
4.40200336266799e-22	0.438853244654637	0.173	0.013	6.27945779684588e-18	primordial germ cells	ahnak
4.6527438784677e-22	0.350691579972681	0.154	0.01	6.63713914263417e-18	primordial germ cells	galk1
5.19991722523968e-22	0.260344938375785	0.231	0.022	7.4176819218044e-18	primordial germ cells	rnf146
6.78894068835601e-22	0.590224573434131	0.442	0.073	9.68442389193985e-18	primordial germ cells	abcf2a
6.99414858248562e-22	0.634312817714951	0.404	0.063	9.97715295291574e-18	primordial germ cells	pdik1l
7.1465818126267e-22	0.626927611318222	0.596	0.122	1.0194598955712e-17	primordial germ cells	smfn
7.21875967570885e-22	0.790603751958832	0.404	0.065	1.02975606773987e-17	primordial germ cells	MEPCE
7.38273677801466e-22	0.658048942686315	0.519	0.097	1.05314740138379e-17	primordial germ cells	dda1
7.69196620443322e-22	0.842537248615346	0.615	0.133	1.0972589790624e-17	primordial germ cells	surf2
7.69299500263012e-22	0.688055148050223	0.462	0.08	1.09740573712519e-17	primordial germ cells	med31
7.85010313807305e-22	0.450131331313209	0.212	0.019	1.11981721264612e-17	primordial germ cells	crkl
8.25825389690237e-22	0.285478262436709	0.115	0.006	1.17803991839312e-17	primordial germ cells	slc35d1a
8.58630291199412e-22	0.310055520520004	0.192	0.016	1.22483611039596e-17	primordial germ cells	htatip2
8.8819646406346e-22	0.342545034546877	0.154	0.011	1.26701225598653e-17	primordial germ cells	ccdc15
9.27524805885088e-22	0.382045637604416	0.231	0.023	1.32311413559508e-17	primordial germ cells	ca7
9.44627153201109e-22	0.323487044636606	0.25	0.026	1.34751063404138e-17	primordial germ cells	csnk1g2a
9.45191489292947e-22	0.331720930161196	0.212	0.019	1.34831565947639e-17	primordial germ cells	si:dkey-20d21.12
9.51043884341623e-22	0.467027181415303	0.25	0.026	1.35666410101332e-17	primordial germ cells	dazl
1.07444988467905e-21	0.307325512397334	0.173	0.013	1.53270276049467e-17	primordial germ cells	depdc1a
1.12113743538985e-21	0.280984172752934	0.308	0.038	1.59930255158362e-17	primordial germ cells	cdk9
1.3128178694388e-21	0.331638259125744	0.231	0.023	1.87273469075444e-17	primordial germ cells	slx1b
1.69586399566942e-21	0.337918901979803	0.154	0.011	2.41914998982242e-17	primordial germ cells	tsen15
1.74201152731534e-21	0.356577988624619	0.269	0.03	2.48497944371533e-17	primordial germ cells	dcaf7
1.79341625464548e-21	0.414135515159589	0.25	0.027	2.55830828725178e-17	primordial germ cells	clasp1a
1.83285947819628e-21	0.543996632504731	0.365	0.054	2.61457404564699e-17	primordial germ cells	vps4b
1.89980602863902e-21	0.853695969551954	0.558	0.117	2.71007329985356e-17	primordial germ cells	atp5mea
2.08024592680442e-21	0.287335563370806	0.115	0.006	2.9674708145865e-17	primordial germ cells	MDFIC
2.19936767966382e-21	0.450874310243819	0.308	0.039	3.13739799504044e-17	primordial germ cells	fxr1
2.2942317787739e-21	0.486407071702109	0.308	0.039	3.27272163242096e-17	primordial germ cells	uba1
3.12136961011226e-21	0.557908177548738	0.404	0.064	4.45263374882514e-17	primordial germ cells	med7
3.22900731203743e-21	0.286964037053587	0.173	0.014	4.6061789306214e-17	primordial germ cells	GTPBP8
3.32703977540031e-21	0.401519672313469	0.173	0.014	4.74602223960855e-17	primordial germ cells	zfand2a
4.25622283117968e-21	0.280968797424566	0.135	0.008	6.07150186867782e-17	primordial germ cells	si:dkey-100n23.5
4.61984663470206e-21	0.510708203596466	0.385	0.058	6.59021122440249e-17	primordial germ cells	tspo
4.74937187887269e-21	0.516769545186699	0.308	0.04	6.77497898521189e-17	primordial germ cells	txnrd3
5.11981019534129e-21	0.267132714750997	0.192	0.017	7.30340924365435e-17	primordial germ cells	ctdspl2a
5.18924169925179e-21	0.304948570715163	0.115	0.006	7.40245328398268e-17	primordial germ cells	cdc7
7.00833483077057e-21	0.439170060279605	0.308	0.04	9.99738963609421e-17	primordial germ cells	usp25
7.56603600931523e-21	0.393372016760605	0.135	0.009	1.07929503672882e-16	primordial germ cells	pik3c2b
7.5671129631692e-21	0.519408051692201	0.288	0.036	1.07944866419609e-16	primordial germ cells	mrpl3
8.1943949200579e-21	0.711141620899892	0.5	0.097	1.16893043534626e-16	primordial germ cells	rmnd5b
8.95001613538481e-21	0.329361807793097	0.154	0.011	1.27671980171264e-16	primordial germ cells	rbfa
9.71133087254079e-21	0.256309420870121	0.173	0.014	1.38532134896794e-16	primordial germ cells	wrap73
9.71270778441576e-21	0.354404778030747	0.365	0.053	1.38551776544691e-16	primordial germ cells	mkrn1
9.87172628958725e-21	0.35190184304978	0.173	0.014	1.40820175520962e-16	primordial germ cells	dnajc21
1.17964057768374e-20	0.403241230374404	0.231	0.024	1.68275728406586e-16	primordial germ cells	ppp1r13bb
1.21364654698917e-20	1.2797519512911	0.808	0.403	1.73126679928005e-16	primordial germ cells	si:dkey-42i9.4
1.2470489826881e-20	0.976684835037455	0.981	0.47	1.77891537380457e-16	primordial germ cells	pfn2
1.26617550786408e-20	0.944972969630322	0.75	0.227	1.80619936196812e-16	primordial germ cells	max
1.44077787659348e-20	0.724578866884571	0.442	0.078	2.0552696409606e-16	primordial germ cells	aspm
1.44155208126893e-20	0.344815047776247	0.212	0.02	2.05637404393013e-16	primordial germ cells	cmc2
1.51592336468798e-20	0.252003040633521	0.115	0.006	2.16246467972741e-16	primordial germ cells	cox11
1.53676097645862e-20	0.464871848134839	0.404	0.065	2.19218953291822e-16	primordial germ cells	asnsd1
1.661985560998e-20	0.477713500561673	0.308	0.04	2.37082240276364e-16	primordial germ cells	nusap1
1.74848691143092e-20	0.605207251593618	0.577	0.122	2.49421657915621e-16	primordial germ cells	fdps
1.75337696822936e-20	0.395855817285196	0.25	0.028	2.50119224517918e-16	primordial germ cells	prkab1b
1.9049633995375e-20	0.294668481802969	0.212	0.02	2.71743028944024e-16	primordial germ cells	cops4
1.99378679913983e-20	0.297063041823421	0.212	0.02	2.84413686897296e-16	primordial germ cells	rab22a
2.08643797329633e-20	0.28120696575525	0.154	0.011	2.97630376890721e-16	primordial germ cells	rfng
2.09308869844607e-20	0.265773751221568	0.154	0.011	2.98579102833332e-16	primordial germ cells	git1
2.10433148996637e-20	0.302999248506527	0.25	0.028	3.00182887043703e-16	primordial germ cells	slc25a1a
2.30060621550966e-20	0.500032225741309	0.462	0.082	3.28181476642453e-16	primordial germ cells	kif22
2.41484371625529e-20	0.557927285560427	0.231	0.025	3.44477456123816e-16	primordial germ cells	rnf180
2.685407867266e-20	0.418786535405617	0.135	0.009	3.83073432265495e-16	primordial germ cells	letm2
2.89526413675405e-20	0.588342282822546	0.442	0.077	4.13009429107966e-16	primordial germ cells	arid1ab
3.16583309753451e-20	0.974916821437091	0.615	0.163	4.51606091363298e-16	primordial germ cells	slc16a3
3.22988904089426e-20	0.414557942477283	0.231	0.024	4.60743671683566e-16	primordial germ cells	coil
3.31638769249671e-20	0.285425564067163	0.192	0.017	4.73082704334655e-16	primordial germ cells	npc1
3.65934295029983e-20	0.265419110970416	0.135	0.009	5.22005271860271e-16	primordial germ cells	dazap1
3.67235871814945e-20	0.305679504214537	0.135	0.009	5.23861971144019e-16	primordial germ cells	dtl
3.9094277660488e-20	0.913994859333667	0.75	0.24	5.57679870826862e-16	primordial germ cells	sinhcafl.1
3.94401234499693e-20	0.367711195790059	0.173	0.014	5.62613361013812e-16	primordial germ cells	sh3gl1a
4.26733137593922e-20	0.333811699788954	0.173	0.014	6.0873482077773e-16	primordial germ cells	ubxn8
4.32150116576229e-20	0.425520091267062	0.327	0.046	6.16462141295991e-16	primordial germ cells	skp2
4.35383291593529e-20	0.643443643539876	0.538	0.11	6.21074265458169e-16	primordial germ cells	abhd17c
4.41110349415944e-20	0.429894199889621	0.288	0.037	6.29243913441845e-16	primordial germ cells	usf2
4.51816370886036e-20	0.638357127530015	0.327	0.047	6.4451605306893e-16	primordial germ cells	plxnb2a
5.07142205518964e-20	0.920917995045983	0.673	0.181	7.23438356172802e-16	primordial germ cells	cnp
5.2291944485499e-20	0.555961286485103	0.404	0.067	7.45944588085643e-16	primordial germ cells	pgap2
5.3915806564649e-20	0.449106075679167	0.269	0.032	7.69108980644718e-16	primordial germ cells	shroom4
5.94326499971188e-20	0.570904365750456	0.404	0.068	8.478067522089e-16	primordial germ cells	faf2
6.23534701631022e-20	0.558413860970217	0.212	0.021	8.89472251876653e-16	primordial germ cells	tmem135
6.46158563312882e-20	0.545718511987901	0.288	0.038	9.21745190565826e-16	primordial germ cells	aebp2
6.47051700906242e-20	0.412699811270059	0.308	0.041	9.23019251342755e-16	primordial germ cells	atxn2l
6.63034918101448e-20	0.344691341257746	0.192	0.018	9.45819310671716e-16	primordial germ cells	trmt13
6.76556845699104e-20	0.583336318765155	0.558	0.117	9.65108340389772e-16	primordial germ cells	zgc:113984
7.61424564754408e-20	0.268337270226665	0.135	0.009	1.08617214162216e-15	primordial germ cells	picalma
8.82566274357782e-20	0.523012032812132	0.269	0.033	1.25898079037138e-15	primordial germ cells	slc39a10
8.95953378200833e-20	0.559082484833789	0.442	0.078	1.27807749400349e-15	primordial germ cells	acin1b
9.39345644951711e-20	0.374064825289337	0.269	0.033	1.33997656252362e-15	primordial germ cells	ap1m2
9.61794095330771e-20	0.601150157603019	0.327	0.047	1.37199927698935e-15	primordial germ cells	cand1
1.00579166706353e-19	0.290829476710367	0.154	0.012	1.43476181306613e-15	primordial germ cells	rabgap1l
1.0569493488222e-19	0.602128100684035	0.462	0.086	1.50773824609486e-15	primordial germ cells	pxna
1.11301120092498e-19	0.370282578006792	0.192	0.018	1.58771047811948e-15	primordial germ cells	stx12
1.22419507180847e-19	0.343042488315146	0.231	0.025	1.74631426993478e-15	primordial germ cells	hat1
1.23850871704247e-19	0.727074851997452	0.692	0.177	1.76673268486108e-15	primordial germ cells	tipin
1.29756222596959e-19	0.596114019428127	0.538	0.112	1.85097251534562e-15	primordial germ cells	zgc:55943
1.32134607664235e-19	0.608480970111969	0.423	0.075	1.88490017833032e-15	primordial germ cells	snip1
1.37129460052569e-19	0.386740401032261	0.173	0.015	1.9561517476499e-15	primordial germ cells	otulina.1
1.45405523756289e-19	0.334028975925956	0.212	0.021	2.07420979638346e-15	primordial germ cells	pip5k1ab
1.46056315204859e-19	0.576577646930385	0.308	0.043	2.08349333639732e-15	primordial germ cells	zgc:110319
1.48635645662112e-19	0.432334782944302	0.288	0.038	2.12028748537003e-15	primordial germ cells	slka
1.55847730873127e-19	0.552954892199864	0.308	0.043	2.22316788090516e-15	primordial germ cells	eri1
1.60368107094393e-19	0.721199405817599	0.846	0.26	2.28765104770152e-15	primordial germ cells	nol7
1.74811864308365e-19	0.913766808280833	0.731	0.216	2.49369124435882e-15	primordial germ cells	higd1a
1.76577065183126e-19	0.474321810567699	0.346	0.052	2.51887183483729e-15	primordial germ cells	tmem70
1.81365418521528e-19	0.364934193416866	0.212	0.021	2.5871776952096e-15	primordial germ cells	zgc:110843
1.86678619183243e-19	0.25948257602985	0.212	0.021	2.66297050264896e-15	primordial germ cells	n4bp1
1.93023400926559e-19	0.462994792479997	0.231	0.026	2.75347881421736e-15	primordial germ cells	trappc13
2.241783136629e-19	0.475033938346768	0.365	0.058	3.19790364440126e-15	primordial germ cells	fkbp14
2.27922055326137e-19	0.252360092194539	0.173	0.015	3.25130811922735e-15	primordial germ cells	pi4k2a
2.33607485986933e-19	0.336078770367291	0.135	0.009	3.33241078760359e-15	primordial germ cells	dclre1a
2.34562533916289e-19	0.250216458216011	0.192	0.018	3.34603454631586e-15	primordial germ cells	igf1rb
2.39697365027447e-19	0.593484727381134	0.365	0.058	3.41928291211653e-15	primordial germ cells	rrp9
2.5134353614568e-19	0.67971586740187	0.692	0.18	3.58541554311813e-15	primordial germ cells	psenen
2.51592249345959e-19	0.566228247988201	0.442	0.08	3.58896343692011e-15	primordial germ cells	rnf19a
3.00541366329424e-19	0.450761573585749	0.269	0.034	4.28722259068924e-15	primordial germ cells	zfand3
3.0650782832469e-19	0.37411385876775	0.192	0.018	4.3723341710517e-15	primordial germ cells	gins4
3.22276814976366e-19	0.434750235644353	0.25	0.03	4.59727876563786e-15	primordial germ cells	amfra
3.24362998730297e-19	0.385487509001615	0.308	0.043	4.62703817688769e-15	primordial germ cells	ccdc106b
3.38802726888036e-19	0.725440320574929	0.365	0.06	4.83302089905783e-15	primordial germ cells	cab39l1
3.46926931810448e-19	0.460141394599732	0.327	0.048	4.94891268227604e-15	primordial germ cells	gpr63
3.6566285251046e-19	0.572530027794247	0.346	0.053	5.21618059106171e-15	primordial germ cells	nudt5
3.67280367055984e-19	0.339353889409628	0.308	0.042	5.23925443605361e-15	primordial germ cells	fbxl14a
3.88287762216259e-19	0.33562683413441	0.154	0.012	5.53892492801493e-15	primordial germ cells	ifrd2
4.34816712173091e-19	0.296810892408038	0.154	0.012	6.20266039914915e-15	primordial germ cells	tubgcp3
4.60713882235484e-19	0.634842683560033	0.442	0.082	6.57208353008918e-15	primordial germ cells	dnajb11
4.64599914225074e-19	0.58226565343595	0.404	0.07	6.62751777642069e-15	primordial germ cells	zgc:112980
5.34891365312769e-19	0.52925720539853	0.154	0.012	7.63022532618665e-15	primordial germ cells	arv1
5.85582886011197e-19	0.54085013606231	0.308	0.043	8.35333986894973e-15	primordial germ cells	wu:fe05a04
6.0089279540496e-19	0.303435857384533	0.173	0.015	8.57173572645175e-15	primordial germ cells	rad54l2
6.16984922131951e-19	0.616891222368169	0.712	0.179	8.80128991421227e-15	primordial germ cells	emc6
6.19027885584734e-19	0.363799193961997	0.154	0.012	8.83043278786623e-15	primordial germ cells	ap1b1
7.08871662001717e-19	0.412264650451878	0.154	0.012	1.01120542584545e-14	primordial germ cells	zgc:101765
7.39185792618353e-19	0.320672277622498	0.231	0.026	1.05444853317008e-14	primordial germ cells	znf740b
8.06816487313867e-19	0.258092058386262	0.154	0.012	1.15092371915323e-14	primordial germ cells	tm7sf3
8.39464345048151e-19	0.271339770782079	0.154	0.012	1.19749588821119e-14	primordial germ cells	dennd4c
8.88387325225394e-19	0.422952546069434	0.25	0.03	1.26728451943403e-14	primordial germ cells	tbpl1
9.4816539569505e-19	0.26588654050357	0.135	0.009	1.35255793695899e-14	primordial germ cells	msl2b
1.06739783038718e-18	0.587135761261415	0.269	0.035	1.52264300504731e-14	primordial germ cells	elovl1b
1.09828117008578e-18	0.642120872003711	0.385	0.066	1.56669808912736e-14	primordial germ cells	chac1
1.15471414889463e-18	0.263211370880382	0.192	0.019	1.64719973339818e-14	primordial germ cells	bmpr1aa
1.20279283361646e-18	0.383755260505285	0.25	0.03	1.71578397715388e-14	primordial germ cells	nsun5
1.2150400051333e-18	0.816660061958175	0.904	0.382	1.73325456732265e-14	primordial germ cells	dctpp1
1.23051192261253e-18	0.399047918251832	0.308	0.044	1.75532525760678e-14	primordial germ cells	si:dkey-226l10.6
1.27168398215249e-18	0.393287807008175	0.154	0.012	1.81405720054053e-14	primordial germ cells	ctnna2
1.32398001035416e-18	0.361474552777501	0.135	0.01	1.8886574847702e-14	primordial germ cells	kif18a
1.4291449638233e-18	0.335879169906803	0.212	0.022	2.03867529089393e-14	primordial germ cells	dhrs13b
1.57421960340772e-18	0.30190475227972	0.135	0.01	2.24562426426111e-14	primordial germ cells	lonrf1l
1.64109629519909e-18	0.291283132468403	0.192	0.019	2.3410238651015e-14	primordial germ cells	prim2
1.65642826811008e-18	0.632888509649219	0.577	0.129	2.36289492445903e-14	primordial germ cells	thoc3
1.67486006854718e-18	0.281678614745745	0.135	0.01	2.38918788778256e-14	primordial germ cells	pdcd2
1.71198543030329e-18	0.412430095945979	0.212	0.023	2.44214721632764e-14	primordial germ cells	kif20a
1.73084490161116e-18	0.515745917187053	0.385	0.065	2.46905025214832e-14	primordial germ cells	usf1l
1.81533967409478e-18	0.341234057556949	0.173	0.016	2.5895820450962e-14	primordial germ cells	usp9
1.95961578655941e-18	0.317985805929095	0.212	0.023	2.79539191952699e-14	primordial germ cells	ccnl1a
1.98361599695165e-18	0.589435848656544	0.327	0.05	2.82962821965152e-14	primordial germ cells	usp1
2.39700802604653e-18	0.370846221158215	0.173	0.016	3.41933194915537e-14	primordial germ cells	snx1a
2.48441539765104e-18	0.491725682006322	0.308	0.045	3.5440185647492e-14	primordial germ cells	fam107b
2.50960570982665e-18	0.382679571728081	0.212	0.023	3.57995254506772e-14	primordial germ cells	ecsit
2.54957141642161e-18	0.349622856323223	0.173	0.016	3.63696362552543e-14	primordial germ cells	CR792438.2
2.59719503051203e-18	0.35302172323536	0.135	0.01	3.70489871102541e-14	primordial germ cells	nktr
2.71909333025563e-18	0.624926928437198	0.442	0.085	3.87878663560966e-14	primordial germ cells	nr2c2ap
2.95413999010746e-18	0.258007663984876	0.135	0.01	4.21408069588829e-14	primordial germ cells	tnk1
3.22958427548749e-18	0.261211996434187	0.154	0.013	4.60700196898291e-14	primordial germ cells	hibadha
3.37680132971254e-18	0.529702838932631	0.365	0.061	4.81700709683494e-14	primordial germ cells	txlna
3.44980490907897e-18	0.639390455806983	0.673	0.167	4.92114670280115e-14	primordial germ cells	tmem11
3.57014857363342e-18	0.588079053581012	0.481	0.098	5.09281694028807e-14	primordial germ cells	si:ch211-198a12.6
3.84685875273335e-18	0.52841755752817	0.269	0.036	5.48754401077413e-14	primordial germ cells	rab18a
4.21859592711168e-18	0.659312569385162	0.462	0.091	6.01782709002482e-14	primordial germ cells	canx
4.32746253821993e-18	0.289729006803722	0.173	0.016	6.17312531077073e-14	primordial germ cells	ppp1r15b
5.04417417583499e-18	0.393942555601454	0.173	0.016	7.19551446182862e-14	primordial germ cells	zdhhc18a
5.52397441675909e-18	0.29330902864416	0.288	0.04	7.87994950550684e-14	primordial germ cells	isca1
6.20665186392673e-18	0.435995182664977	0.192	0.019	8.85378888389148e-14	primordial germ cells	fbxo18
6.31720186110651e-18	0.624934849874617	0.288	0.041	9.01148845486844e-14	primordial germ cells	poldip2
6.77593402494812e-18	0.502742719404466	0.538	0.117	9.6658698865885e-14	primordial germ cells	tsc1a
7.57504869125092e-18	0.421620634911469	0.269	0.036	1.08058069580694e-13	primordial germ cells	cdca5
8.00102167928268e-18	0.465824215639881	0.231	0.027	1.14134574254967e-13	primordial germ cells	si:ch211-140m22.7
8.65751586942682e-18	0.324230553777226	0.192	0.02	1.23499463877374e-13	primordial germ cells	golga5
8.77434613791869e-18	0.437005125502238	0.25	0.032	1.2516604765741e-13	primordial germ cells	rnf168
8.93636702503269e-18	0.676893756956093	0.731	0.209	1.27477275612091e-13	primordial germ cells	UBB
9.32059387380058e-18	0.339205715384926	0.212	0.023	1.32958271609765e-13	primordial germ cells	pcxa
9.78846684113308e-18	0.623449411297769	0.558	0.126	1.39632479488763e-13	primordial germ cells	si:ch211-150o23.2
9.91061760763207e-18	0.467138538910626	0.308	0.046	1.41374960172871e-13	primordial germ cells	gucd1
9.96824758643674e-18	0.500526839655302	0.365	0.062	1.4219705182052e-13	primordial germ cells	si:ch211-202f5.3
1.15219739262867e-17	0.392686991974207	0.269	0.036	1.6436095805848e-13	primordial germ cells	emc1
1.1800642840383e-17	0.351580969882478	0.231	0.028	1.68336170118063e-13	primordial germ cells	fam222bb
1.21968549175742e-17	0.485972151935674	0.231	0.028	1.73988135399196e-13	primordial germ cells	mnat1
1.23505336618466e-17	0.439650507025069	0.212	0.024	1.76180362686241e-13	primordial germ cells	tuba4l
1.25512479106521e-17	0.571450291014037	0.385	0.069	1.79043551445453e-13	primordial germ cells	hmgb1a
1.30282644457661e-17	0.522606183357377	0.25	0.032	1.85848192318854e-13	primordial germ cells	ctsz
1.32519733766139e-17	0.360475438948571	0.212	0.024	1.89039400217397e-13	primordial germ cells	hopx
1.32768046683945e-17	0.415226496083772	0.231	0.028	1.89393618594647e-13	primordial germ cells	wdr26b
1.3344820481064e-17	0.538458421984134	0.231	0.028	1.90363864162378e-13	primordial germ cells	fam208b
1.49762526377904e-17	0.56387240829338	0.25	0.033	2.1363624387808e-13	primordial germ cells	pih1d1
2.21096699782975e-17	0.350058861253985	0.154	0.013	3.15394442240414e-13	primordial germ cells	naxe
2.29157560127746e-17	0.550312929631111	0.442	0.086	3.2689325952223e-13	primordial germ cells	rcc2
2.42273383669143e-17	0.522088449752695	0.481	0.098	3.45602981804032e-13	primordial germ cells	trmt61a
2.44194554202019e-17	0.30490920767262	0.135	0.01	3.48343531569179e-13	primordial germ cells	dnlz
2.65004867455206e-17	0.380573052931731	0.308	0.046	3.78029443424851e-13	primordial germ cells	gtf2h3
2.80415055718699e-17	0.314273725783717	0.231	0.028	4.00012076982724e-13	primordial germ cells	gpc4
2.83245173550281e-17	0.424183828702999	0.135	0.01	4.04049240069475e-13	primordial germ cells	ganab
2.9356862170052e-17	0.430139072031849	0.365	0.063	4.18775638855792e-13	primordial germ cells	atp1b3b
2.98794211802558e-17	0.561475196706754	0.385	0.069	4.26229943136349e-13	primordial germ cells	bod1
3.05806780753553e-17	0.439005055148505	0.385	0.069	4.36233372744943e-13	primordial germ cells	prkci
3.14360702183474e-17	0.36622508620611	0.25	0.032	4.48435541664726e-13	primordial germ cells	armt1
3.18784067978515e-17	0.736215825168117	0.808	0.272	4.54745472971352e-13	primordial germ cells	smim12
3.48476700035719e-17	0.426999890033735	0.231	0.028	4.97102012600953e-13	primordial germ cells	suds3
3.71743361258716e-17	0.253381193952523	0.115	0.008	5.30291904835558e-13	primordial germ cells	rnf169
4.01678424458407e-17	0.437283336345818	0.442	0.087	5.72994272489917e-13	primordial germ cells	ehd1b
4.03565301535654e-17	0.316747737939194	0.192	0.02	5.75685902640611e-13	primordial germ cells	cbll1
4.0531442435417e-17	0.459762604969544	0.25	0.033	5.78181026341224e-13	primordial germ cells	hexim1
4.28909057122981e-17	0.675400603036912	0.462	0.097	6.11838769985933e-13	primordial germ cells	sumo2a
4.42719248438693e-17	0.326160744966191	0.231	0.028	6.31539007897795e-13	primordial germ cells	arhgap21b
4.4719592313451e-17	0.664576663175268	0.442	0.09	6.37924984351378e-13	primordial germ cells	cnot6a
4.48058319320619e-17	0.312598512250152	0.173	0.017	6.39155192510862e-13	primordial germ cells	grik1a
4.56468079319115e-17	0.294505250546596	0.269	0.037	6.51151715148718e-13	primordial germ cells	tmem115
5.36872394032908e-17	0.639803103194766	0.346	0.059	7.65848470087943e-13	primordial germ cells	ccdc6a
5.59050081748727e-17	0.302361979409625	0.25	0.033	7.97484941614558e-13	primordial germ cells	tial1
5.79334484681139e-17	0.61681505383847	0.365	0.065	8.26420642397645e-13	primordial germ cells	vrtn
6.21201081986503e-17	0.508572343113388	0.538	0.122	8.86143343453747e-13	primordial germ cells	zgc:66472
6.56682168542812e-17	0.400275995545688	0.135	0.011	9.36757113426322e-13	primordial germ cells	rasa1a
7.09305115408152e-17	0.53744499134804	0.346	0.059	1.01182374712973e-12	primordial germ cells	gnptg
7.26718070162033e-17	0.740135774369005	0.635	0.175	1.03666332708614e-12	primordial germ cells	nkap
7.38692221543846e-17	0.485536530871903	0.327	0.053	1.0537444540323e-12	primordial germ cells	tyw3
7.53412524591962e-17	0.512727132051632	0.5	0.109	1.07474296633043e-12	primordial germ cells	setd2
7.97098275815396e-17	0.906461262064016	0.769	0.257	1.13706069045066e-12	primordial germ cells	zfand5b
7.99245617230098e-17	0.464167944443457	0.423	0.082	1.14012387297874e-12	primordial germ cells	elovl4b
8.26225476489549e-17	0.413289808490883	0.327	0.053	1.17861064221234e-12	primordial germ cells	map2k2a
8.59038458223111e-17	0.458076719184825	0.308	0.048	1.22541836065527e-12	primordial germ cells	chia.4
9.37120462720139e-17	0.314079861597014	0.154	0.014	1.33680234007028e-12	primordial germ cells	tmf1
1.03422620651562e-16	0.620968716506542	0.481	0.101	1.47532368359454e-12	primordial germ cells	stx4
1.15141468597754e-16	0.316160380429883	0.173	0.017	1.64249304954697e-12	primordial germ cells	dusp22a
1.16200875502277e-16	0.524408260031804	0.442	0.089	1.65760548903998e-12	primordial germ cells	tmem184ba
1.17425253159895e-16	0.636451906513637	0.519	0.119	1.67507123632591e-12	primordial germ cells	selenot1a
1.21428523007361e-16	0.853702642532238	0.654	0.195	1.73217788070001e-12	primordial germ cells	mcrip1
1.32673196198418e-16	0.281196197292967	0.115	0.008	1.89258314377043e-12	primordial germ cells	rc3h2
1.45361261303129e-16	0.385388250791652	0.154	0.014	2.07357839248914e-12	primordial germ cells	ppme1
1.45460242285373e-16	0.315206815188522	0.25	0.033	2.07499035620084e-12	primordial germ cells	cpeb1b
1.48425413065682e-16	0.605290875280635	0.5	0.112	2.11728851738196e-12	primordial germ cells	prc1a
1.67674908840752e-16	0.501836123101076	0.25	0.034	2.39188257461333e-12	primordial germ cells	zmynd19
1.81796638696835e-16	0.524169362722211	0.385	0.072	2.59332905101035e-12	primordial germ cells	grcc10
1.89505756589286e-16	0.485985587677695	0.423	0.083	2.70329961774617e-12	primordial germ cells	ggps1
2.13367869759818e-16	0.399393669616914	0.25	0.034	3.0436926621238e-12	primordial germ cells	rrbp1b
2.45854783800846e-16	0.305827775679967	0.173	0.017	3.50711849091907e-12	primordial germ cells	ssbp3a
2.47410016779156e-16	0.391543788641781	0.327	0.054	3.52930388935466e-12	primordial germ cells	CU984600.1
2.96478804213724e-16	0.448554422709678	0.269	0.039	4.22927014210877e-12	primordial germ cells	si:ch211-13c6.2
3.4934745547628e-16	0.337679562559579	0.154	0.014	4.98344145236913e-12	primordial germ cells	foxj3
3.76434274352261e-16	0.356338237916753	0.212	0.025	5.369834923635e-12	primordial germ cells	ano10a
3.77429494947862e-16	0.381470201651566	0.269	0.039	5.38403174543125e-12	primordial germ cells	ppan
3.8932764966483e-16	0.572088968008072	0.538	0.128	5.5537589224688e-12	primordial germ cells	med28
4.02565144443909e-16	0.365820789116323	0.308	0.049	5.74259178549236e-12	primordial germ cells	ctdspl3
4.06998607146202e-16	0.459826242982804	0.404	0.079	5.80583513094057e-12	primordial germ cells	si:ch211-173p18.3
4.10217257159696e-16	0.319424401533231	0.173	0.018	5.85174917338306e-12	primordial germ cells	map3k4
4.11080070123198e-16	0.362128126539922	0.192	0.021	5.86405720030742e-12	primordial germ cells	nsmce2
4.19336092633061e-16	0.423701700097673	0.346	0.06	5.98182936141062e-12	primordial germ cells	paqr3a
4.46462691092892e-16	0.562056329985464	0.519	0.122	6.36879028844011e-12	primordial germ cells	mepce
4.57981496317441e-16	0.257342794450881	0.115	0.008	6.53310604496829e-12	primordial germ cells	ufc1
4.87014599300639e-16	0.280660161674835	0.192	0.021	6.94726325902361e-12	primordial germ cells	ubn2a
5.22584130512328e-16	0.420854638421821	0.327	0.055	7.45466262175836e-12	primordial germ cells	kat5b.1
5.34015058617941e-16	0.271732680773964	0.269	0.039	7.61772481118493e-12	primordial germ cells	mettl21a
5.35935599568011e-16	0.395800438135176	0.269	0.04	7.64512132783768e-12	primordial germ cells	crebbpb
5.53180905956805e-16	0.32479067000909	0.173	0.018	7.89112562347382e-12	primordial germ cells	cryz
5.61759029106658e-16	0.447570250296318	0.327	0.055	8.01349255020648e-12	primordial germ cells	tfcp2
5.75808791099067e-16	0.36436712512776	0.269	0.04	8.21391240502818e-12	primordial germ cells	ormdl2
6.24785141987227e-16	0.755430330788727	0.942	0.476	8.9125600504478e-12	primordial germ cells	fdx1
6.31852522377584e-16	0.391842347939251	0.308	0.05	9.01337623171624e-12	primordial germ cells	dnase2
6.41670063359243e-16	0.434293176203835	0.308	0.05	9.15342345381961e-12	primordial germ cells	ppp6c
6.67082914568062e-16	0.335730316161299	0.346	0.06	9.51593777631341e-12	primordial germ cells	mrgbp
7.1498188765413e-16	0.411258693517058	0.308	0.05	1.01992166273862e-11	primordial germ cells	clpp
7.16425171323889e-16	0.33976623250581	0.269	0.039	1.02198050689353e-11	primordial germ cells	nelfa
7.51196929492392e-16	0.639136872350645	0.462	0.101	1.0715824199209e-11	primordial germ cells	kat7b
7.58760338283604e-16	0.314973963887279	0.173	0.018	1.08237162256156e-11	primordial germ cells	cbx1b
7.72543509089035e-16	0.317499570329141	0.269	0.039	1.10203331571551e-11	primordial germ cells	cab39l
8.58893360380411e-16	0.440224590457901	0.269	0.04	1.22521137858266e-11	primordial germ cells	lcorl
8.59995909147165e-16	0.258300110216523	0.212	0.026	1.22678416439843e-11	primordial germ cells	cep350
9.46903359015506e-16	0.468401208921807	0.327	0.056	1.35075764163562e-11	primordial germ cells	gltpb
9.48628158424674e-16	0.33555616490732	0.327	0.055	1.3532180679928e-11	primordial germ cells	rab5aa
1.02114695603646e-15	0.380048594449688	0.173	0.018	1.456666132786e-11	primordial germ cells	heatr5a
1.03333791848188e-15	0.435115448693089	0.269	0.04	1.4740565407144e-11	primordial germ cells	ppil2
1.0482429599471e-15	0.381037352396061	0.385	0.073	1.49531858236453e-11	primordial germ cells	FOXK2
1.09533174711248e-15	0.657794503401398	0.596	0.158	1.56249073725596e-11	primordial germ cells	yipf4
1.12528894869117e-15	0.387504218082182	0.173	0.018	1.60522468530795e-11	primordial germ cells	pank1b
1.12751124928981e-15	0.262138939394734	0.135	0.011	1.60839479711192e-11	primordial germ cells	sav1
1.14204630257085e-15	0.303738386645733	0.25	0.035	1.62912905061732e-11	primordial germ cells	fam210b
1.28140591251971e-15	0.384983449347631	0.192	0.022	1.82792553420936e-11	primordial germ cells	mrps34
1.40062049966815e-15	0.327432244612129	0.212	0.026	1.99798514277662e-11	primordial germ cells	ranbp9
1.48716179196413e-15	0.264801878392417	0.192	0.022	2.12143629623684e-11	primordial germ cells	kbtbd8
1.48777381707224e-15	0.300771412816073	0.192	0.022	2.12230935005355e-11	primordial germ cells	MCUR1
1.52515751006861e-15	0.495543638958733	0.288	0.046	2.17563718811287e-11	primordial germ cells	dhrs13a.2
1.53196374757188e-15	0.400588066145577	0.269	0.04	2.18534628591129e-11	primordial germ cells	mknk2a
1.56090577973282e-15	0.748128308997116	0.923	0.478	2.22663209478887e-11	primordial germ cells	CR383676.1
1.58074237450392e-15	0.504803496668368	0.269	0.041	2.25492899722984e-11	primordial germ cells	si:ch73-376l24.6
1.5993731527782e-15	0.51606984451478	0.192	0.023	2.28150580243811e-11	primordial germ cells	phf6
1.73943813162594e-15	0.309117967423118	0.269	0.04	2.4813084947644e-11	primordial germ cells	spinb
1.76339568529764e-15	0.275334436582758	0.192	0.022	2.51548394507708e-11	primordial germ cells	oser1
1.90279538776155e-15	0.266372574547022	0.173	0.018	2.71433762064184e-11	primordial germ cells	atad1a
1.94818121586203e-15	0.334502381758363	0.212	0.026	2.77908050442719e-11	primordial germ cells	zcchc17
1.98297345604784e-15	0.355302333261283	0.288	0.046	2.82871163505225e-11	primordial germ cells	ndufb4
1.98364235098073e-15	0.333375242873624	0.231	0.031	2.82966581367402e-11	primordial germ cells	sinhcafl
1.99512148210228e-15	0.41133919950713	0.231	0.031	2.8460407942189e-11	primordial germ cells	gclm
2.00359140072883e-15	0.309116360330644	0.192	0.022	2.85812313313968e-11	primordial germ cells	tm9sf1
2.05384475467335e-15	0.271323247503111	0.212	0.026	2.92980954254153e-11	primordial germ cells	pde7a
2.11356805818847e-15	0.348048950863357	0.25	0.036	3.01500483500586e-11	primordial germ cells	tcf25
2.1369675200491e-15	0.399140284337051	0.173	0.019	3.04838416735004e-11	primordial germ cells	mtx3
2.16606593592397e-15	0.392514178430467	0.154	0.015	3.08989305759554e-11	primordial germ cells	dtymk
2.27925080592437e-15	0.440613469764575	0.481	0.108	3.25135127465111e-11	primordial germ cells	mtfr2
2.3204606902583e-15	0.34539402797119	0.269	0.041	3.31013717465347e-11	primordial germ cells	tjp3
2.38463873128411e-15	0.298052062059083	0.135	0.012	3.40168715017679e-11	primordial germ cells	plekhf2
2.5009111094566e-15	0.336176956668556	0.154	0.015	3.56754969763984e-11	primordial germ cells	slc39a1
2.88445988300515e-15	0.558633387452945	0.462	0.103	4.11468202310685e-11	primordial germ cells	cdipt
3.12889498271181e-15	0.348005587182813	0.135	0.012	4.46336869283839e-11	primordial germ cells	si:ch211-195m9.3
3.12995226696928e-15	0.286718042698811	0.173	0.019	4.46487690883167e-11	primordial germ cells	thoc6
3.21382816988794e-15	0.336882919357006	0.135	0.012	4.58452588434514e-11	primordial germ cells	tmem59
3.22324250769957e-15	0.485016813301929	0.346	0.063	4.59795543723343e-11	primordial germ cells	arih1l
3.24299937874422e-15	0.338414732299313	0.308	0.051	4.62613861377863e-11	primordial germ cells	srek1ip1
3.58594142684411e-15	0.331874779999539	0.154	0.015	5.11534544539312e-11	primordial germ cells	slbp2
3.63729458537265e-15	0.362752960102028	0.154	0.015	5.18860072603408e-11	primordial germ cells	cyp2p10
3.66326437487797e-15	0.394049768769725	0.404	0.081	5.22564663076343e-11	primordial germ cells	lin28a
3.89609347307679e-15	0.285916966032214	0.135	0.012	5.55777733934404e-11	primordial germ cells	rrn3
4.05961158432569e-15	0.366012256100416	0.327	0.057	5.7910359250406e-11	primordial germ cells	haus7
4.09022589780094e-15	0.582606034890604	0.462	0.106	5.83470724321304e-11	primordial germ cells	tardbpl
4.14023328870065e-15	0.304792524830062	0.231	0.031	5.90604278633147e-11	primordial germ cells	rabggtb
4.28677196751218e-15	0.407371609335058	0.115	0.009	6.11508021165613e-11	primordial germ cells	porb
4.36611262794499e-15	0.467226250528908	0.596	0.154	6.22825966376353e-11	primordial germ cells	rpl7l1
4.54856451073168e-15	0.457011172482892	0.231	0.032	6.48852727455875e-11	primordial germ cells	si:ch211-194k22.8
4.73714586545187e-15	0.371487531151793	0.25	0.036	6.7575385770671e-11	primordial germ cells	tmem102
6.41756475934902e-15	0.568111723509501	0.365	0.073	9.15465612921137e-11	primordial germ cells	znf281b
7.09233937513014e-15	0.502055777662825	0.365	0.071	1.01172221186231e-10	primordial germ cells	pus1
7.37640218124237e-15	0.357305926222708	0.192	0.023	1.05224377115422e-10	primordial germ cells	tspan13a
8.56675044157537e-15	0.445346350937396	0.288	0.048	1.22204695049073e-10	primordial germ cells	med21
9.2142210345117e-15	0.406750548022715	0.327	0.059	1.31440863057309e-10	primordial germ cells	snai1a
9.26601159988803e-15	0.318576477257438	0.308	0.052	1.32179655472403e-10	primordial germ cells	cdc5l
1.01775937997464e-14	0.771199778393401	0.731	0.264	1.45183375553382e-10	primordial germ cells	si:dkey-68o6.5
1.03363128790476e-14	0.273727384556424	0.288	0.047	1.47447503219614e-10	primordial germ cells	mcm5
1.06182269209472e-14	0.269916215387451	0.25	0.037	1.51469007027312e-10	primordial germ cells	pold1
1.24267591561081e-14	0.300297638150917	0.327	0.058	1.77267719361882e-10	primordial germ cells	ipo7
1.38515736680219e-14	0.463067336681951	0.404	0.085	1.97592698374332e-10	primordial germ cells	ppp4r2b
1.39522148911773e-14	0.521586239053258	0.365	0.072	1.99028345422645e-10	primordial germ cells	ehmt1a
1.61139590261929e-14	0.346293889870391	0.192	0.024	2.29865625508642e-10	primordial germ cells	fgfr1a
1.64297388812054e-14	0.548084049251093	0.327	0.061	2.34370225140394e-10	primordial germ cells	gtf2f1
1.72367580378584e-14	0.458599088552284	0.481	0.113	2.4588235341005e-10	primordial germ cells	aurkaip1
1.75992173284506e-14	0.332819391261839	0.212	0.028	2.51052835190348e-10	primordial germ cells	nucb1
1.76762059617379e-14	0.289103858812976	0.173	0.02	2.52151078044191e-10	primordial germ cells	commd8
1.79980010908936e-14	0.284531655904186	0.135	0.012	2.56741485561597e-10	primordial germ cells	znf131
1.834983700135e-14	0.252773476771878	0.115	0.009	2.61760424824257e-10	primordial germ cells	epn1
2.16618658266396e-14	0.28949884993398	0.288	0.048	3.09006516017014e-10	primordial germ cells	ist1
2.62231927709353e-14	0.325704325791285	0.346	0.065	3.74073844877392e-10	primordial germ cells	zp3d.1
2.83103205227464e-14	0.348992586164257	0.231	0.033	4.03846722256977e-10	primordial germ cells	dnttip2
2.98501485360458e-14	0.309866075744536	0.231	0.033	4.25812368866694e-10	primordial germ cells	exoc3
3.00845950719596e-14	0.297214966775543	0.327	0.059	4.29156748701503e-10	primordial germ cells	smg7
3.06633229874127e-14	0.43512435925334	0.308	0.055	4.37412302415443e-10	primordial germ cells	kifc1
3.31651557002922e-14	0.778316270373481	0.423	0.099	4.73100946064668e-10	primordial germ cells	si:dkeyp-46h3.5
3.38825029293144e-14	0.649206882804529	0.788	0.271	4.8333390428667e-10	primordial germ cells	dnajc1
3.55356643225364e-14	0.339392045925125	0.25	0.038	5.06916251560982e-10	primordial germ cells	trip12
3.71032306457193e-14	0.324165791993166	0.173	0.02	5.29277585161186e-10	primordial germ cells	xpo1b
4.05801029297564e-14	0.418471178596876	0.346	0.068	5.78875168292975e-10	primordial germ cells	acvr1ba
4.28736823738823e-14	0.418561208405093	0.231	0.034	6.11593079063431e-10	primordial germ cells	casp9
4.57330707610154e-14	0.566693302607793	1	0.822	6.52382254405884e-10	primordial germ cells	pttg1
4.59986332335046e-14	0.332374005550321	0.212	0.029	6.56170503075943e-10	primordial germ cells	atrnl1b
4.72061534725554e-14	0.284295130807949	0.231	0.033	6.73395779286003e-10	primordial germ cells	zgc:162948
4.88931143092451e-14	0.464245490361019	0.385	0.08	6.97460275621381e-10	primordial germ cells	ufm1
4.95718097878934e-14	0.507946025810808	0.577	0.157	7.07141866624299e-10	primordial germ cells	ccnt2b
5.28164718584785e-14	0.440986395408426	0.327	0.061	7.53426971061196e-10	primordial germ cells	rpp38
5.40377389722964e-14	0.485954994182846	0.269	0.045	7.70848346439808e-10	primordial germ cells	hdhd2
5.5405660028779e-14	0.465370608187113	0.288	0.05	7.90361740310532e-10	primordial germ cells	senp3b
5.68225611788179e-14	0.305236095936174	0.269	0.044	8.10573835215837e-10	primordial germ cells	sash1a
6.22019458313945e-14	0.514565548197768	0.423	0.095	8.87310757284843e-10	primordial germ cells	irf2a
6.35420568841698e-14	0.448160637607821	0.25	0.039	9.06427441452682e-10	primordial germ cells	march8
6.55624257729091e-14	0.3833037453522	0.231	0.034	9.35248003650549e-10	primordial germ cells	si:ch211-156b7.4
6.80892103717775e-14	0.598822285786076	0.596	0.17	9.71292585953406e-10	primordial germ cells	gtf2e2
6.83904433326651e-14	0.589527598320756	0.481	0.122	9.75589674140468e-10	primordial germ cells	arcn1b
7.03148792426114e-14	0.348079641848939	0.423	0.092	1.00304175239585e-09	primordial germ cells	rfxap
7.59831654973392e-14	0.584962384298494	0.462	0.113	1.08389985581954e-09	primordial germ cells	lbr
8.38813710871123e-14	0.56361848817991	0.635	0.184	1.19656775855766e-09	primordial germ cells	rras
8.45198090172799e-14	0.691894301992806	0.577	0.172	1.2056750756315e-09	primordial germ cells	ivns1abpb
8.53285274092582e-14	0.526347752459808	0.365	0.076	1.21721144349307e-09	primordial germ cells	ptp4a3
9.29585347259017e-14	0.259967812206829	0.154	0.016	1.32605349786499e-09	primordial germ cells	wnk1a
9.55736515811174e-14	0.464796351435806	0.346	0.069	1.36335813980464e-09	primordial germ cells	cs
9.93617096951776e-14	0.332371850118172	0.135	0.013	1.41739478880171e-09	primordial germ cells	ralgapa2
1.05590249753698e-13	0.260655960488048	0.192	0.025	1.5062449127365e-09	primordial germ cells	homer3b
1.07734077931526e-13	0.441130434101202	0.269	0.045	1.53682662169322e-09	primordial germ cells	cdc42se1
1.14510224103965e-13	0.412756709577467	0.231	0.035	1.63348834684306e-09	primordial germ cells	arhgef1b
1.15802957218114e-13	0.376926079331413	0.135	0.013	1.65192918471639e-09	primordial germ cells	cox19
1.23091610448629e-13	0.482688403774347	0.327	0.063	1.7559018230497e-09	primordial germ cells	igbp1
1.23527935833346e-13	0.585567296842179	0.365	0.078	1.76212600466267e-09	primordial germ cells	prrg2
1.26914929567787e-13	0.349483195459159	0.192	0.025	1.81044147028448e-09	primordial germ cells	st6galnac1.2
1.28602579370733e-13	0.363857859963758	0.288	0.05	1.83451579472351e-09	primordial germ cells	med11
1.39622211879248e-13	0.842333176863929	0.654	0.248	1.99171085245747e-09	primordial germ cells	inip
1.41821365863597e-13	0.520230594799358	0.5	0.128	2.02308178404421e-09	primordial germ cells	spns1
1.60635652534994e-13	0.270443418557681	0.154	0.017	2.29146758341169e-09	primordial germ cells	immt
1.67363186211883e-13	0.326321347326335	0.231	0.035	2.38743585131251e-09	primordial germ cells	syvn1
1.68760877261229e-13	0.470218514501741	0.365	0.076	2.40737391413143e-09	primordial germ cells	CT030188.1
1.77312742528307e-13	0.315380805996666	0.135	0.013	2.5293662721663e-09	primordial germ cells	zgc:112962
1.9814588079708e-13	0.593075418586446	0.635	0.201	2.82655098957035e-09	primordial germ cells	kmt5ab
2.11980595421378e-13	0.251526802537116	0.192	0.025	3.02390319368596e-09	primordial germ cells	zgc:65997
2.13592944230564e-13	0.299731729948493	0.308	0.056	3.04690334944899e-09	primordial germ cells	erf
2.42126838556405e-13	0.319265856507691	0.154	0.017	3.45393935200712e-09	primordial germ cells	trmt5
2.45477097591635e-13	0.351583915292388	0.25	0.04	3.50173079714468e-09	primordial germ cells	plekhb2
2.74551408807416e-13	0.359837692800926	0.269	0.046	3.91647584663778e-09	primordial germ cells	stk26
2.74992552052227e-13	0.417426758602219	0.327	0.064	3.92276875502502e-09	primordial germ cells	bcl9
2.81475045439556e-13	0.263486200532222	0.154	0.017	4.01524152319527e-09	primordial germ cells	dlg1
3.3822042516491e-13	0.31186156048343	0.173	0.021	4.82471436497744e-09	primordial germ cells	sfr1
3.80454342943712e-13	0.351295917826734	0.212	0.031	5.42718120209205e-09	primordial germ cells	znf292b
4.12090119358181e-13	0.393999073631819	0.25	0.041	5.87846555264446e-09	primordial germ cells	stk38a
4.34595261358849e-13	0.406475254186937	0.25	0.041	6.19950140328398e-09	primordial germ cells	angel2
4.51819375530541e-13	0.654457690101235	0.827	0.349	6.44520339194317e-09	primordial germ cells	CR383662.2
4.78265262332715e-13	0.385440184455644	0.327	0.065	6.82245396717617e-09	primordial germ cells	pabpc1l
4.83625794768559e-13	0.571167725349593	0.75	0.281	6.8989219623735e-09	primordial germ cells	timm9
5.75756787881699e-13	0.399141954256111	0.308	0.059	8.21317057913244e-09	primordial germ cells	hapln4
5.86944456257417e-13	0.702998093974915	0.635	0.22	8.37276266851206e-09	primordial germ cells	cdc6
5.8805768604623e-13	0.265660748502872	0.192	0.026	8.38864289144946e-09	primordial germ cells	slc30a4
6.25656019768115e-13	0.326717610221697	0.173	0.022	8.92498312199216e-09	primordial germ cells	nectin3b
6.33658538606277e-13	0.306907986627545	0.154	0.018	9.03913905321854e-09	primordial germ cells	gps1
6.43671697259729e-13	0.502352765414904	0.538	0.144	9.18197676141003e-09	primordial germ cells	znf395a
6.55100006128505e-13	0.292342486273431	0.212	0.031	9.34500158742312e-09	primordial germ cells	ilvbl
6.84275355094003e-13	0.340164559283152	0.5	0.125	9.76118794041595e-09	primordial germ cells	cmss1
6.95782608083475e-13	0.301931026709522	0.25	0.041	9.92533890431077e-09	primordial germ cells	dnajc5ab
7.23438042693693e-13	0.288226446462092	0.327	0.064	1.03198436790255e-08	primordial germ cells	ugdh
7.40802631785457e-13	0.448031128518525	0.25	0.042	1.05675495424195e-08	primordial germ cells	tdgf1
7.49630628360385e-13	0.289482764123568	0.173	0.022	1.06934809135609e-08	primordial germ cells	mtmr6
7.92541197820126e-13	0.45702463122245	0.423	0.1	1.13056001869041e-08	primordial germ cells	ddx3xa
8.14888777920295e-13	0.28468791732204	0.231	0.036	1.1624388417033e-08	primordial germ cells	rbbp6
8.259182562824e-13	0.623359921294092	0.385	0.09	1.17817239258684e-08	primordial germ cells	mob1bb
8.79363563344104e-13	0.308515683538902	0.173	0.022	1.25441212311036e-08	primordial germ cells	tdh
9.08973680379134e-13	0.421493914415994	0.308	0.06	1.29665095506084e-08	primordial germ cells	chchd1
9.14785469922997e-13	0.682908426190772	0.788	0.33	1.30494147284515e-08	primordial germ cells	mphosph6
9.18046736885619e-13	0.331610963607488	0.327	0.065	1.30959367016734e-08	primordial germ cells	ncln
9.57161288418213e-13	0.423771488877911	0.231	0.037	1.36539057792858e-08	primordial germ cells	si:ch73-266f23.1.1
9.73975888612655e-13	0.408008110376846	0.327	0.066	1.38937660510595e-08	primordial germ cells	zgc:77849
9.9587056753089e-13	0.435393215941779	0.327	0.066	1.42060936458282e-08	primordial germ cells	jagn1b
1.1138076133466e-12	0.375785473297944	0.173	0.022	1.58884656043893e-08	primordial germ cells	tmem230a
1.26413846235114e-12	0.657026303429799	0.75	0.291	1.8032935165439e-08	primordial germ cells	gtf2a1
1.31784862758493e-12	0.333943318802339	0.173	0.022	1.87991106724991e-08	primordial germ cells	acat2
1.33945633800856e-12	0.46863564659445	0.365	0.081	1.91073446616921e-08	primordial germ cells	nup43
1.372934113786e-12	0.611251131628777	0.731	0.256	1.95849051331573e-08	primordial germ cells	rpf1
1.46067474522833e-12	0.346004345690552	0.154	0.018	2.08365252406822e-08	primordial germ cells	cul3b
1.47856540213972e-12	0.694242331356339	0.635	0.21	2.10917354615232e-08	primordial germ cells	g3bp1
1.48399668861444e-12	0.352316150843487	0.231	0.037	2.11692127630849e-08	primordial germ cells	nat10
1.64863476128914e-12	0.476415481252738	0.481	0.127	2.35177748697896e-08	primordial germ cells	cdc34b
1.78986291530106e-12	0.345034651515016	0.25	0.043	2.55323944867696e-08	primordial germ cells	uri1
1.80575332221943e-12	0.262203346150562	0.192	0.027	2.57590711414602e-08	primordial germ cells	cds2
1.82691798835112e-12	0.345779696934365	0.173	0.022	2.60609851038288e-08	primordial germ cells	cox16
1.91301036299577e-12	0.316601832767961	0.25	0.043	2.72890928281346e-08	primordial germ cells	aup1
1.92666623628216e-12	3.09501394694207	0.192	0.029	2.7483893860565e-08	primordial germ cells	ca15b
1.92841014121857e-12	0.484300821966694	0.538	0.151	2.75087706644829e-08	primordial germ cells	wdr82
1.94814047365027e-12	0.300874524775252	0.308	0.06	2.77902238566211e-08	primordial germ cells	cnot3b
2.08535428800944e-12	0.431344659925747	0.308	0.061	2.97475789184547e-08	primordial germ cells	zcchc10
2.20034283539862e-12	0.270061047082956	0.231	0.037	3.13878905469613e-08	primordial germ cells	htatsf1
2.23939134925931e-12	0.3560060936414	0.212	0.032	3.1944917597184e-08	primordial germ cells	si:dkey-77f5.3
2.40489690830859e-12	0.370063497147101	0.192	0.027	3.43058543970221e-08	primordial germ cells	anln
2.85574582224101e-12	0.33197430712626	0.327	0.067	4.0737214154268e-08	primordial germ cells	pnkp
2.94209087936871e-12	0.259013825344586	0.135	0.014	4.19689263941947e-08	primordial germ cells	smim20
3.07870379877631e-12	0.321678362818316	0.173	0.023	4.39177096895441e-08	primordial germ cells	tcf7l1a
3.11042158638187e-12	0.5305693484216	0.462	0.12	4.43701639297374e-08	primordial germ cells	sdc4
3.29058473675827e-12	0.378424437881927	0.404	0.095	4.69401912698567e-08	primordial germ cells	gclc
3.38377596948489e-12	0.405274805821268	0.231	0.038	4.82695642047019e-08	primordial germ cells	slc25a28
3.43636675709971e-12	0.501487950678889	0.327	0.07	4.90197717900274e-08	primordial germ cells	plk1
3.52051561337925e-12	0.586486856437777	0.615	0.188	5.0220155224855e-08	primordial germ cells	arpc1a
3.78694813305926e-12	0.29038909284643	0.135	0.015	5.40208151180904e-08	primordial germ cells	ccndbp1
3.95252996280126e-12	0.413015336103801	0.346	0.075	5.638283991936e-08	primordial germ cells	pa2g4b
4.11648639491921e-12	0.631339793596011	0.769	0.288	5.87216784235226e-08	primordial germ cells	desi2
4.48050008455042e-12	0.324189197734853	0.423	0.101	6.39143337061118e-08	primordial germ cells	med8
4.5906587502301e-12	0.302085964915947	0.173	0.023	6.54857470720324e-08	primordial germ cells	prkra
4.64988448031382e-12	0.38603615795722	0.327	0.068	6.63306021116766e-08	primordial germ cells	crlf3
4.97077154581359e-12	0.343483026993457	0.212	0.033	7.09080561010308e-08	primordial germ cells	gatad2ab
5.17495863998292e-12	0.710538097118517	0.846	0.506	7.38207849993563e-08	primordial germ cells	c1d
5.3376176459392e-12	0.27105949913128	0.173	0.023	7.61411157193227e-08	primordial germ cells	timm23a
5.41628525639153e-12	0.422602608907117	0.192	0.028	7.72633091824252e-08	primordial germ cells	setd3
5.44086721737737e-12	0.444027556433669	0.154	0.019	7.76139708558881e-08	primordial germ cells	epc2
5.5158520580473e-12	0.329976426647844	0.173	0.023	7.86836296080447e-08	primordial germ cells	cxxc1a
5.61342254090243e-12	0.545249126377275	0.462	0.121	8.00754725459731e-08	primordial germ cells	exosc9
5.82141339682902e-12	0.379504358662796	0.269	0.05	8.3042462105766e-08	primordial germ cells	si:dkey-165n16.1
5.88119564205386e-12	0.442572041739619	0.327	0.069	8.38952558338983e-08	primordial germ cells	atf7ip
6.01590391028781e-12	0.653737475307094	0.846	0.399	8.58168692802556e-08	primordial germ cells	rbm7
6.80737385834622e-12	0.294175988777887	0.154	0.019	9.71071880893088e-08	primordial germ cells	rdh12
6.8159895350486e-12	0.503048808333896	0.5	0.141	9.72300907174682e-08	primordial germ cells	zcchc8
6.82037648285184e-12	0.277817714100712	0.115	0.011	9.72926705278816e-08	primordial germ cells	pan2
6.9437401468819e-12	0.376682317951739	0.404	0.097	9.90524531952703e-08	primordial germ cells	casc3
7.66952954369713e-12	0.52621106820697	0.558	0.169	1.0940583894084e-07	primordial germ cells	bcl7ba
8.03901422536517e-12	0.356615729953687	0.212	0.034	1.14676537924834e-07	primordial germ cells	lzic
8.10957047890298e-12	0.68356084031153	0.962	0.77	1.15683022881551e-07	primordial germ cells	zgc:77118.1
8.27062893843696e-12	0.402154386960941	0.327	0.07	1.17980521806803e-07	primordial germ cells	dus3l
8.28221205895501e-12	0.493227077453074	0.231	0.04	1.18145755020993e-07	primordial germ cells	ezh2
8.63463630950365e-12	0.27091892236177	0.25	0.044	1.2317308695507e-07	primordial germ cells	lyrm7
8.72953684130117e-12	0.287766629617446	0.212	0.033	1.24526843041161e-07	primordial germ cells	clpb
8.78275716771502e-12	0.45973026386002	0.673	0.215	1.25286030997455e-07	primordial germ cells	uck2a
9.15866336547778e-12	0.322924907005372	0.231	0.039	1.30648332908541e-07	primordial germ cells	tnrc6b
[truncated: 384 more rows]
