# Supplementary material for: Spatio-temporal mRNA tracking in the early zebrafish embryo
Source: Nat Commun. 2021 Jun 7;12:3358. doi: 10.1038/s41467-021-23834-1 (PMC8184788; doi:10.1038/s41467-021-23834-1)
Supplement: Supplementary file 8 — Supplementary Data 5 [file 41467_2021_23834_MOESM8_ESM.csv]

	#summary of gene localization for tomo-seq experiments of X.laevis mature oocytes
	#gene name	SOM localization profile and summed transcript counts per experiment of two biological replicates
Gene	replicate1.profile	replicate1.transcripts	replicate2.profile	replicate2.transcripts
42sp43.L	17	4447.188	18	3750.273
42sp50.L	21	944.794	36	773.866
LOC100036663.S	47	2682.479	42	3052.603
LOC100036773	34	655.253	22	509.848
LOC100036780	15	488.149	31	322.774
LOC100036792	14	7950.111	13	9193.733
LOC100036795	37	9659.226	37	7937.065
LOC100036797	17	2305.886	18	2267.741
LOC100036800	33	4421.382	37	3409.879
LOC100036803	27	1738.898	10	1531.309
LOC100036826	24	3497.767	33	3047.153
LOC100036829	43	2677.843	21	2052.778
LOC100036831	35	1177.4	41	834.576
LOC100036864	30	495.406	13	495.501
LOC100036869	11	542.375	19	348.456
LOC100036874	11	394.796	4	487.334
LOC100036878	16	1127.634	17	855.215
LOC100036879	20	274.346	40	224.592
LOC100036882	40	760.034	31	735.749
LOC100036904	20	1422.991	32	1456.283
LOC100036907.L	5	268.356	NA	NA
LOC100036910	33	301.487	NA	NA
LOC100036915	24	1137.529	14	896.258
LOC100036945	16	466.36	21	225.416
LOC100036952	10	191.424	NA	NA
LOC100036954	10	961.422	25	681.536
LOC100036967	31	702	23	468.999
LOC100036987	35	2700.35	40	2168.769
LOC100036994	28	262.031	27	185.725
LOC100036997	16	2030.193	17	1861.899
LOC100036998	26	491.114	27	449.936
LOC100037001	12	775.876	15	942.388
LOC100037016	30	319.165	15	259.308
LOC100037021	22	2406.251	30	1878.971
LOC100037023	21	398.175	14	305.946
LOC100037040	30	265.497	19	286.215
LOC100037047	34	8299.969	41	12437.33
LOC100037048	28	2134.118	32	1280.009
LOC100037049	29	1725.312	35	1509.09
LOC100037050	14	2717.43	19	2430.058
LOC100037064	20	747.351	32	544.379
LOC100037077	18	2173.187	16	1944.514
LOC100037090	47	2019.951	48	1831.88
LOC100037097	18	276.411	13	355.544
LOC100037113	36	737.32	32	678.376
LOC100037114	22	998.508	30	761.452
LOC100037140	47	1894.05	48	1764.75
LOC100037144	30	411.97	19	372.424
LOC100037145	31	264.644	36	244.683
LOC100037162	11	725.304	17	613.789
LOC100037171	33	905.335	22	625.884
LOC100037177	5	290.151	NA	NA
LOC100037190	24	466.398	24	303.733
LOC100037197	30	1379.323	35	1176.955
LOC100037207	9	143.149	NA	NA
LOC100037208	23	1887.459	17	1736.12
LOC100037213	16	2505.794	25	1313.51
LOC100037226	34	4281.943	38	2442.103
LOC100037235	44	570.216	40	307.942
LOC100049093	37	419.052	47	253.688
LOC100049103	42	1182.673	43	862.938
LOC100049116	22	1919.622	35	2021.221
LOC100049120	14	2452.744	14	1673.926
LOC100049121	30	3415.829	19	2816.552
LOC100049125	34	819.595	36	699.665
LOC100049127	22	214.079	44	177.301
LOC100049128	45	1956.463	37	1032.455
LOC100049136	25	14356.435	26	10458.504
LOC100049137	34	1201.157	41	982.123
LOC100049138	38	2753.274	38	1945.162
LOC100049139	14	802.293	14	683.618
LOC100049719	19	1467.427	23	1155.848
LOC100049745	20	1391.225	37	1272.833
LOC100049763	16	346.327	24	295.443
LOC100101274	30	12087.713	38	7824.517
LOC100101277	22	4888.573	23	4234.897
LOC100101283	9	357.367	8	225.749
LOC100101291	44	1943.739	20	1063.378
LOC100101333	14	970.831	10	785.533
LOC100101336	29	556.563	34	494.575
LOC100124990.S	37	506.012	39	438.545
LOC100125668	30	2830.988	30	3154.897
LOC100126001	22	9861.868	20	10019.956
LOC100126627	34	479.933	43	338.881
LOC100126628	13	112.26	NA	NA
LOC100126636.S	28	6881.7	23	5569.869
LOC100126638	35	1334.763	33	832.366
LOC100126652	31	1433.519	33	1206.905
LOC100127249	8	4143.28	12	3134.133
LOC100127271.L	21	632.878	14	454.569
LOC100127286	38	136.904	NA	NA
LOC100127287	19	505.067	38	238.769
LOC100127309	23	817.982	18	616.622
LOC100127312	14	4807.572	12	3991.297
LOC100127315	18	144.311	24	282.051
LOC100127316	15	279.67	20	257.486
LOC100127323	9	326.57	11	259.896
LOC100127329	17	3236.357	19	3169.472
LOC100127338	48	127.101	48	191.855
LOC100127794.L	28	1353.612	21	1142.265
LOC100135120.L	34	4386.449	40	3832.209
LOC100137612	20	1742.573	23	1308.189
LOC100137614	41	277.078	44	260.222
LOC100137619	24	1128.073	32	663.414
LOC100137620	23	577.189	16	454.464
LOC100137630	49	1761.863	48	1628.207
LOC100137633	47	156.794	47	158.113
LOC100137634	10	913.217	8	784.336
LOC100137637	34	1000.5	33	773.52
LOC100137643	7	4696.52	12	3476.356
LOC100137644	20	150.714	NA	NA
LOC100137645	33	7059.03	37	5506.075
LOC100137672	24	5819.349	10	5049.301
LOC100137678	19	339.952	36	209.183
LOC100144286.L	49	409.532	49	369.039
LOC100145274.L	28	83634.282	20	81147.737
LOC100145428.L	43	1199.727	37	689.942
LOC100145531.L	32	226.1	NA	NA
LOC100158273	40	4145.405	46	4248.259
LOC100158277	8	508.371	14	347.883
LOC100158287	15	869.09	20	917.465
LOC100158299	35	3853.345	40	3599.417
LOC100158303	11	475.563	37	469.463
LOC100158305.L	20	2679.189	35	1691.84
LOC100158312	23	1206.402	35	963.267
LOC100158321	25	358.933	22	306.75
LOC100158331	36	351.35	28	334.498
LOC100158333	23	2234.499	13	1577.687
LOC100158340	3	246.004	NA	NA
LOC100158342	7	3589.132	6	3618.27
LOC100158347	13	309.242	28	269.795
LOC100158356	47	925.2	48	685.045
LOC100158361	13	246.432	16	200.303
LOC100158363	13	648.52	15	735.744
LOC100158370	47	116.977	NA	NA
LOC100158379	10	244.509	26	143.458
LOC100158382	28	601.65	21	427.754
LOC100158385	21	2225.998	14	2205.425
LOC100158387	23	1181.494	33	1094.12
LOC100158391	43	490.046	41	467.464
LOC100158394	14	4851.742	12	4971.458
LOC100158410.L	15	420.757	18	326.092
LOC100158415	20	2671.1	22	1985.189
LOC100158416	38	1691.022	35	1139.57
LOC100158420	23	1565.061	22	1257.658
LOC100158433.L	22	1711.063	19	1825.2
LOC100158445	37	851.073	39	797.084
LOC100158477.L	40	2627.067	40	2519.358
LOC100174800	17	1683.625	16	1343.983
LOC100174804	21	2080.75	18	2296.475
LOC100189560	21	329.585	44	208.148
LOC100191024	12	1118.327	14	1375.344
LOC100191026	24	1007.161	30	784.66
LOC100217319	34	432.291	23	283.643
LOC100301953	15	354.335	8	358.945
LOC100301955	47	282.312	45	342.238
LOC100301959	28	374.117	30	352.014
LOC100302093	23	7469.772	19	7241.163
LOC100335115	45	435.448	19	278.022
LOC100337515	27	205.885	NA	NA
LOC100337623	24	371.161	25	527.472
LOC100462920	12	3324.156	16	3701.453
LOC100486127.S	28	283.781	18	207.825
LOC100487022.L	14	196.364	NA	NA
LOC100487104.S	23	3905.384	33	2757.991
LOC100487982.L	14	484.234	34	431.557
LOC100489074.L	2	1620.521	3	886.962
LOC100489386.L	10	260.793	15	215.575
LOC100490530.L	20	3582.557	35	2372.281
LOC100490741.L	12	945.24	13	821.374
LOC100493745.L	38	277.905	28	214.497
LOC100493771.L	39	443.804	46	410.592
LOC100494818.L	13	119.193	15	167.626
LOC100495756.S	46	3979.859	47	3161.518
LOC100497184.L	20	1093.732	31	762.841
LOC100497330.L	8	140.732	NA	NA
LOC100497443.L	32	1283.775	23	1285.691
LOC100498624.L	50	5447.053	50	4256.604
LOC100505422	2	2598.078	3	1899.597
LOC100505440	17	1982.906	30	1997.786
LOC100505442	25	512.951	21	391.164
LOC100505444	11	481.996	17	362.105
LOC100505446	14	1034.235	11	1167.987
LOC100653490	5	247.213	NA	NA
LOC100653491	28	749.35	29	460.273
LOC100653493	12	2538.212	13	2662.045
LOC100653495	24	3701.242	33	3411.302
LOC100653500	43	461.617	38	273.971
LOC100653503	40	158.431	NA	NA
LOC100653508	9	627.511	4	740.204
LOC101027285	43	372.399	28	288.627
LOC101027287	24	265.881	34	235.701
LOC101027290	11	176.077	11	191.98
LOC101027291	24	237.792	28	245.193
LOC101027293	26	194.124	NA	NA
LOC101027295	10	120.635	8	218.931
LOC101027298	28	1055.742	32	786.757
LOC101027300	10	125.689	NA	NA
LOC101027308	50	566.583	49	609.721
LOC108695206	11	894.479	14	926.755
LOC108695207	33	3829.818	38	2663.774
LOC108695211	20	735.174	32	535.306
LOC108695219	43	843.645	40	659.369
LOC108695224	44	998.783	43	915.888
LOC108695225	6	363.444	7	248.832
LOC108695226	46	607.232	46	511.932
LOC108695229	38	1538.887	39	845.145
LOC108695231	22	242.397	NA	NA
LOC108695233	21	266.295	NA	NA
LOC108695238	37	2797.792	40	2223.044
LOC108695239	32	1240.163	20	874.598
LOC108695242	17	669.97	31	679.558
LOC108695248	39	377.93	46	363.713
LOC108695252	23	5793.488	20	4996.491
LOC108695256	20	403.577	19	481.856
LOC108695261	19	2202.135	22	1944.346
LOC108695264	27	1251.172	40	1164.556
LOC108695269	36	289.978	30	359.143
LOC108695270	37	1303.953	38	1048.552
LOC108695272	29	1165.139	43	1122.312
LOC108695275	21	2223.114	23	2348.109
LOC108695283	27	554.944	28	510.205
LOC108695289	19	319.434	18	194.853
LOC108695291	19	411.933	40	267.499
LOC108695292	45	633.789	47	600.067
LOC108695294	5	257.014	8	202.375
LOC108695295	39	541.808	24	400.994
LOC108695298	49	1716.829	49	1059.449
LOC108695302	27	427.679	32	539.294
LOC108695303	37	721.93	41	772.058
LOC108695312	46	548.692	47	597.205
LOC108695314	28	10308.707	32	9646.778
LOC108695322	15	702.3	25	573.621
LOC108695326	37	792.056	22	760.333
LOC108695329	38	260.299	45	217.702
LOC108695331	32	217.464	35	226.097
LOC108695333	22	417.936	34	343.795
LOC108695345	10	5501.492	8	3759.592
LOC108695347	47	824.719	45	469.383
LOC108695348	13	115.588	NA	NA
LOC108695349	32	8440.791	35	5818.184
LOC108695350	33	1868.575	38	1132.09
LOC108695351	30	241.86	20	237.869
LOC108695359	38	1779.993	35	1486.071
LOC108695360	40	3247.121	39	2604.692
LOC108695361	28	310.864	18	270.669
LOC108695363	34	1834.237	41	1396.367
LOC108695369	46	870.16	46	785.823
LOC108695370	43	2654.698	37	1998.302
LOC108695372	40	2509.685	43	2280.673
LOC108695373	7	125.68	NA	NA
LOC108695374	39	1936.292	39	1811.928
LOC108695379	42	284.698	40	290.084
LOC108695381	22	149.652	NA	NA
LOC108695388	14	1758.09	34	1704.658
LOC108695389	50	1196.25	50	912.223
LOC108695390	38	381.934	40	257.169
LOC108695391	19	132.184	NA	NA
LOC108695394	37	1356.145	32	1041.841
LOC108695402	10	721.363	11	509.749
LOC108695403	27	534.293	12	451.306
LOC108695404	34	1872.187	38	1175.828
LOC108695406	23	500.338	34	543.627
LOC108695408	21	7208.535	19	7040.115
LOC108695409	27	3664.373	28	3342.326
LOC108695410	20	2472.63	33	1952.988
LOC108695423	35	1539.051	35	1104.064
LOC108695426	17	182.209	NA	NA
LOC108695427	25	116.229	NA	NA
LOC108695431	21	1292.809	22	1269.303
LOC108695433	37	149.101	26	167.861
LOC108695434	14	7865.105	17	8245.594
LOC108695439	37	1480.216	37	1559.636
LOC108695440	23	568.845	25	696.008
LOC108695446	12	429.672	13	362.895
LOC108695455	27	112.684	NA	NA
LOC108695458	14	582.819	19	405.966
LOC108695459	37	290.321	29	275.023
LOC108695470	16	195.722	24	152.636
LOC108695474	8	281.495	7	231.839
LOC108695475	23	225.444	34	221.021
LOC108695478	12	279.637	22	240.925
LOC108695480	42	757.041	41	438.793
LOC108695482	21	5279.997	34	7083.751
LOC108695486	13	375.277	32	263.376
LOC108695487	38	700.315	17	676.086
LOC108695499	17	4444.696	15	4370.664
LOC108695505	12	122.686	NA	NA
LOC108695508	30	1632.653	32	1351.05
LOC108695511	7	641.847	7	689.818
LOC108695517	7	162.951	NA	NA
LOC108695518	11	219.801	10	190.927
LOC108695519	2	291.951	3	320.337
LOC108695520	18	157.622	NA	NA
LOC108695527	12	1550.393	14	1308.735
LOC108695529	24	430.292	22	268.108
LOC108695532	17	1052.092	20	990.45
LOC108695535	4	303.192	6	290.163
LOC108695538	15	1076.652	23	1327.323
LOC108695544	7	1130.272	7	677.733
LOC108695548	11	3838.039	13	4555.329
LOC108695549	4	1588.995	6	1534.947
LOC108695554	17	341.211	13	310.188
LOC108695562	16	5031.493	23	4591.775
LOC108695564	11	286.807	27	218.125
LOC108695565	7	646.458	7	718.555
LOC108695567	4	244.906	3	173.199
LOC108695568	12	106.037	NA	NA
LOC108695569	15	374.876	35	195.908
LOC108695571	23	502.862	17	514.826
LOC108695574	3	138.699	NA	NA
LOC108695575	37	384.899	30	268.721
LOC108695576	43	3647.487	27	2551.241
LOC108695577	42	14631.707	27	12355.284
LOC108695579	43	1832.166	11	1407.348
LOC108695585	20	711.191	24	471.025
LOC108695600	15	3433.435	26	2678.587
LOC108695669	32	101.428	NA	NA
LOC108695672	33	1588.177	32	1417.002
LOC108695677	8	977.689	25	913.758
LOC108695689	12	118.556	13	177.946
LOC108695690	13	208.684	32	457.151
LOC108695691	42	198.522	36	246.216
LOC108695696	29	312.156	14	276.023
LOC108695698	37	759.427	30	546.56
LOC108695703	6	839.088	7	693.816
LOC108695735	38	3338.103	39	3444.772
LOC108695783	30	142.754	NA	NA
LOC108695817	14	150.226	NA	NA
LOC108695819	36	145.034	NA	NA
LOC108695856	14	4589.251	17	4051.168
LOC108695908	3	431.374	4	809.115
LOC108695919	13	252.137	36	137.455
LOC108695957	30	142.405	16	137.833
LOC108695960	21	684.254	18	673.23
LOC108695962	21	581.199	41	813.438
LOC108695966	1	175.628	4	475.074
LOC108695994	12	650.001	18	535.409
LOC108695996	32	286.527	24	301.488
LOC108695999	38	2700.127	39	2298.439
LOC108696000	23	105.212	NA	NA
LOC108696009	28	811.273	27	601.648
LOC108696030	15	1073.352	19	1253.666
LOC108696043	15	3000.917	23	2795.792
LOC108696046	19	15709.893	33	15260.083
LOC108696047	37	2863.128	40	2792.328
LOC108696053	16	245.992	23	209.321
LOC108696062	48	312.687	45	285.138
LOC108696067	14	15191.156	16	15843.978
LOC108696070	20	2667.87	32	2183.918
LOC108696077	8	126.686	NA	NA
LOC108696079	26	748.491	9	832.124
LOC108696080	27	311.762	31	179.149
LOC108696083	4	1586.826	6	1444.284
LOC108696085	13	158.552	NA	NA
LOC108696087	15	436.831	25	437.189
LOC108696096	13	184.147	11	199.252
LOC108696097	18	226.257	21	249.076
LOC108696101	19	1095.239	34	924.098
LOC108696104	19	825.326	20	717.255
LOC108696105	39	143.45	NA	NA
LOC108696106	40	1953.626	46	2031.848
LOC108696107	19	4761.788	19	4517.095
LOC108696110	9	1763.242	8	1631.656
LOC108696111	28	1511.454	23	1157.111
LOC108696117	10	1169.057	14	1039.689
LOC108696126	22	2060.911	22	1699.396
LOC108696127	11	475.232	27	512.484
LOC108696128	17	6792.977	16	7101.627
LOC108696130	23	4547.006	20	4814.381
LOC108696131	11	2048.664	25	1651.088
LOC108696132	5	242.608	NA	NA
LOC108696134	25	313.494	NA	NA
LOC108696138	29	184.399	28	139.616
LOC108696139	20	270.539	36	179.61
LOC108696143	27	345.753	22	353.8
LOC108696145	25	376.753	31	206.182
LOC108696148	33	534.381	20	521.126
LOC108696149	49	108.606	NA	NA
LOC108696150	11	218.852	38	163.279
LOC108696155	31	696.372	20	733.283
LOC108696157	28	2408.161	20	2241.121
LOC108696158	4	115.419	NA	NA
LOC108696159	28	821.174	38	659.797
LOC108696160	39	2101.339	29	1742.638
LOC108696162	17	3475.826	19	3758.444
LOC108696166	29	198.289	33	169.247
LOC108696169	38	1743.819	32	1312.8
LOC108696171	18	234.222	22	195.178
LOC108696177	8	322.653	22	288.812
LOC108696180	8	1408.304	7	868.386
LOC108696182	47	645.479	47	433.86
LOC108696186	40	135.935	NA	NA
LOC108696199	16	1024.83	20	758.286
LOC108696203	13	709.747	36	473.113
LOC108696207	20	668.433	17	566.028
LOC108696212	36	295.666	27	173.909
LOC108696216	39	2105.479	29	2517.531
LOC108696221	23	3027.922	17	2416.831
LOC108696222	45	1924.518	42	1185.116
LOC108696224	39	517.665	29	309.559
LOC108696229	18	1136.065	38	824.55
LOC108696230	4	2018.108	3	3055.483
LOC108696234	18	824.558	17	834.029
LOC108696235	17	2520.482	17	2344.242
LOC108696236	44	323.222	40	188.608
LOC108696241	38	1106.7	38	705.106
LOC108696243	11	454.828	14	319.74
LOC108696245	38	1535.15	40	2091.8
LOC108696249	49	624.322	49	623.981
LOC108696250	50	289.913	48	223.555
LOC108696253	4	531.05	3	782.129
LOC108696256	23	3759.434	18	4041.758
LOC108696257	4	2667.434	3	2558.942
LOC108696262	36	197.693	47	120.912
LOC108696267	42	129.536	NA	NA
LOC108696277	38	978.166	17	522.533
LOC108696283	28	7517.588	38	7008.598
LOC108696288	10	146.5	30	184.283
LOC108696289	18	358.704	41	294.604
LOC108696301	34	942.455	32	691.261
LOC108696306	16	365.294	14	239.317
LOC108696308	10	188.253	NA	NA
LOC108696309	35	339.065	26	316.529
LOC108696315	31	1449.615	30	1246.851
LOC108696323	12	547.004	10	490.869
LOC108696325	17	3963.686	21	2896.479
LOC108696331	19	2078.999	19	1671.467
LOC108696332	23	8461.793	19	8259.765
LOC108696345	37	1766.579	30	1600.222
LOC108696349	30	2436.459	32	1596.603
LOC108696351	34	359.74	23	276.129
LOC108696352	19	1807.884	33	1867.918
LOC108696353	44	1417.469	40	728.231
LOC108696355	38	901.556	21	787.282
LOC108696357	33	309.043	38	166.04
LOC108696358	14	3580.936	22	3941.997
LOC108696363	37	1010.617	40	950.901
LOC108696364	48	1725.324	48	1599.352
LOC108696367	47	176.049	29	177.404
LOC108696369	20	1967.68	33	1571.698
LOC108696376	30	762.058	20	534.787
LOC108696382	21	168.662	NA	NA
LOC108696383	44	179.343	NA	NA
LOC108696385	24	575.054	22	513.417
LOC108696392	24	1451.329	40	1325.222
LOC108696394	4	214.583	NA	NA
LOC108696395	7	119.418	NA	NA
LOC108696397	11	506.711	13	351.434
LOC108696398	34	898.388	41	387.822
LOC108696403	11	780.695	20	852.975
LOC108696405	45	764.053	32	497.385
LOC108696412	18	98.86	NA	NA
LOC108696413	24	325.303	43	231.522
LOC108696415	26	2651.933	28	2314.357
LOC108696417	28	349.084	18	230.779
LOC108696418	31	402.778	37	332.754
LOC108696425	14	2205.576	20	2134.614
LOC108696435	38	387.562	37	334.236
LOC108696438	42	1316.635	47	1175.435
LOC108696439	33	1450.769	37	1376.045
LOC108696440	42	113.538	NA	NA
LOC108696445	42	2264.534	25	1575.051
LOC108696446	43	2055.198	27	1298.827
LOC108696447	24	5156.683	14	3766.296
LOC108696451	7	675.376	12	659.2
LOC108696452	35	1571.302	40	948.841
LOC108696453	25	11143.593	9	7824.107
LOC108696454	26	743.768	44	631.273
LOC108696457	50	1365.988	50	1804.078
LOC108696459	31	239.141	37	190.848
LOC108696461	24	3162.461	22	2247.059
LOC108696467	29	4015.907	38	3450.898
LOC108696469	15	115.134	NA	NA
LOC108696470	28	2633.927	32	2690.1
LOC108696471	14	893.761	16	591.312
LOC108696472	15	378.951	14	285.172
LOC108696484	21	346.271	19	229.827
LOC108696486	35	192.987	12	148.355
LOC108696505	4	152.758	8	212.661
LOC108696518	43	693.06	38	356.041
LOC108696522	43	1168.399	43	897.502
LOC108696528	7	724.385	25	749.882
LOC108696529	10	214.593	NA	NA
LOC108696531	14	1041.639	23	1140.238
LOC108696534	23	238.402	40	194.998
LOC108696535	17	6435.657	23	6554.856
LOC108696538	37	1633.611	29	1279.564
LOC108696539	50	172.133	48	127.266
LOC108696540	16	1425.594	32	1308.714
LOC108696544	32	196.092	NA	NA
LOC108696545	40	3693.897	39	3979.33
LOC108696548	21	609.042	31	339.707
LOC108696555	43	657.428	46	427.08
LOC108696560	18	956.516	33	745.562
LOC108696561	20	493.81	24	548.412
LOC108696570	36	154.96	13	221.114
LOC108696571	49	584.852	50	660.908
LOC108696572	19	882.896	21	854.395
LOC108696574	38	346.218	43	297.304
LOC108696577	23	2126.689	22	1444.849
LOC108696578	31	100.171	NA	NA
LOC108696579	15	2595.59	25	2445.68
LOC108696580	45	562.296	40	371.04
LOC108696581	32	3329.067	20	2101.776
LOC108696582	29	105.157	NA	NA
LOC108696585	37	3757.236	30	3562.828
LOC108696589	49	1194.772	50	1177.042
LOC108696590	48	127.937	NA	NA
LOC108696592	3	301.373	NA	NA
LOC108696594	29	312.683	37	230.484
LOC108696595	15	582.703	17	424.639
LOC108696600	43	188.923	21	181.366
LOC108696601	46	1845.945	47	1452.29
LOC108696602	27	6550.368	9	4784.911
LOC108696609	18	319.29	11	309.944
LOC108696611	42	2573.581	46	2681.256
LOC108696617	24	944.929	38	928.37
LOC108696618	7	425.745	16	444.207
LOC108696621	48	128.019	NA	NA
LOC108696622	41	375.029	28	256.774
LOC108696623	15	142.39	29	152.688
LOC108696627	20	628.562	14	446.01
LOC108696636	31	1061.483	22	1014.297
LOC108696638	43	334.454	45	330.299
LOC108696648	38	276.954	35	234.313
LOC108696653	24	279.775	30	194.602
LOC108696654	43	448.57	39	554.869
LOC108696656	48	4074.994	48	3922.895
LOC108696660	32	395.964	35	274.492
LOC108696662	23	739.513	13	606.972
LOC108696667	3	183.875	NA	NA
LOC108696670	14	1589.427	14	1709.539
LOC108696672	17	1192.469	20	1010.754
LOC108696673	38	1686.341	41	1338.09
LOC108696674	14	3744.242	14	3492.043
LOC108696683	16	281.012	25	247.231
LOC108696684	1	437.185	NA	NA
LOC108696685	28	142.558	NA	NA
LOC108696699	39	333.066	39	390.456
LOC108696701	17	813.504	13	932.906
LOC108696705	31	142.52	NA	NA
LOC108696708	38	1796.833	37	1487.064
LOC108696721	42	568.614	9	638.452
LOC108696725	18	160.078	40	127.818
LOC108696728	24	1895.39	23	1576.662
LOC108696729	45	235.486	45	201.232
LOC108696732	23	5056.55	14	4130.508
LOC108696733	15	733.647	15	739.825
LOC108696735	13	483.623	13	437.045
LOC108696738	22	474.432	19	680.11
LOC108696751	28	8100.162	38	7095.038
LOC108696754	33	423.99	19	350.663
LOC108696757	40	105.466	NA	NA
LOC108696758	47	1538.51	46	1709.466
LOC108696766	34	670.2	33	474.468
LOC108696769	6	157.411	7	180.488
LOC108696774	29	605.974	23	409.237
LOC108696779	37	117.119	NA	NA
LOC108696783	32	351.16	28	404.661
LOC108696784	9	1242.565	5	809.056
LOC108696785	3	558.132	1	617.495
LOC108696787	24	180.47	38	132.295
LOC108696790	15	1962.584	17	1822.419
LOC108696796	25	3015.296	9	1715.444
LOC108696799	41	186.456	28	158.404
LOC108696805	30	767.69	32	728.348
LOC108696809	32	3642.164	37	2958.875
LOC108696810	15	852.448	14	844.243
LOC108696826	30	2145.039	33	1858.732
LOC108696828	3	1946.614	5	1391.223
LOC108696834	29	1253.653	35	1406.989
LOC108696836	6	240.34	5	259.672
LOC108696839	17	1865.072	20	1742.07
LOC108696840	24	2182.85	17	2370.243
LOC108696846	19	543.095	13	439.249
LOC108696848	22	5143.165	20	4877.375
LOC108696850	30	599.239	23	436.48
LOC108696856	15	3286.803	13	2073.677
LOC108696859	14	3878.434	16	3897.891
LOC108696869	30	969.466	18	781.967
LOC108696871	30	2616.213	34	2618.639
LOC108696872	43	160.281	47	159.913
LOC108696873	10	473.862	19	342.262
LOC108696878	22	1803.534	36	1625.72
LOC108696880	39	217.969	23	242.483
LOC108696882	14	1841.514	20	1871.091
LOC108696895	30	179.252	33	176.036
LOC108696901	6	242.321	4	199.932
LOC108696936	42	292.04	41	212.854
LOC108696938	24	5594.785	14	5522.038
LOC108696940	14	2147.038	15	2062.826
LOC108696945	8	134.831	NA	NA
LOC108696946	11	275.058	15	435.889
LOC108696988	20	1625.009	32	823.303
LOC108697020	35	149.53	NA	NA
LOC108697117	3	330.36	9	211.443
LOC108697130	14	5017.5	15	3918.67
LOC108697135	15	1550.76	19	1402.866
LOC108697137	21	892.226	20	814.259
LOC108697143	37	2049.83	31	1928.78
LOC108697154	37	247.218	40	250.038
LOC108697175	35	195.661	21	317.274
LOC108697176	6	306.582	5	298.642
LOC108697213	12	186.432	33	278.877
LOC108697217	16	115.808	39	198.983
LOC108697244	39	1258.166	22	1662.724
LOC108697267	15	1581.156	14	2444.664
LOC108697276	11	932.939	12	1140.998
LOC108697278	9	439.693	10	604.748
LOC108697282	14	422.374	12	655.452
LOC108697287	21	1311.876	35	1642.023
LOC108697296	31	137.644	13	196.511
LOC108697303	11	173.113	30	251.708
LOC108697304	13	323.882	16	368.046
LOC108697305	23	962.554	16	1370.384
LOC108697307	11	474.917	16	435.402
LOC108697309	23	1504.756	23	1528.732
LOC108697313	15	853.071	21	887.582
LOC108697316	22	1381.855	40	1867.376
LOC108697322	22	961.197	33	1429.768
LOC108697325	3	166.501	NA	NA
LOC108697326	15	7720.334	16	13117.935
LOC108697327	37	368.882	31	163.699
LOC108697332	23	983.284	18	992.359
LOC108697334	23	672.604	20	666.372
LOC108697336	4	211.394	6	304.854
LOC108697338	17	589.888	15	898.632
LOC108697344	33	149.658	35	204.142
LOC108697346	28	324.152	28	209.014
LOC108697348	29	2961.322	38	3896.074
LOC108697350	13	665.873	14	1076.841
LOC108697353	6	175.959	NA	NA
LOC108697359	15	155.606	31	168.497
LOC108697360	34	601.687	42	670.715
LOC108697361	6	3145.949	7	3522.754
LOC108697366	18	819.691	15	966.233
LOC108697367	24	1033.186	30	1205.725
LOC108697375	30	1097.085	27	1407.966
LOC108697378	13	134.067	NA	NA
LOC108697381	47	1766.645	46	2111.742
LOC108697382	37	529.758	37	920.605
LOC108697384	23	11837.537	19	19760.27
LOC108697388	15	546.737	25	588.72
LOC108697391	10	559.234	15	702.807
LOC108697392	15	1229.142	16	2010.446
LOC108697395	16	1449.791	21	1478.934
LOC108697399	22	1379.55	21	2042.402
LOC108697401	42	721.165	40	858.104
LOC108697404	17	1366.072	21	1986.056
LOC108697408	22	4831.493	21	6998.016
LOC108697410	38	218.934	39	520.271
LOC108697413	44	1735.168	38	1560.309
LOC108697414	11	731.202	17	909.811
LOC108697416	16	273.409	26	478.707
LOC108697417	43	130.149	NA	NA
LOC108697418	9	121.844	NA	NA
LOC108697420	15	7399.615	23	10223.857
LOC108697422	23	307.57	32	329.66
LOC108697423	18	446.474	18	640.184
LOC108697424	13	118.283	23	133.712
LOC108697425	27	125.334	27	159.782
LOC108697432	22	1561.533	18	1919.306
LOC108697434	26	593.355	26	627.588
LOC108697437	43	502.795	35	476.111
LOC108697438	40	149.268	46	260.403
LOC108697439	24	2806.567	19	3332.225
LOC108697443	29	1732.987	20	1861.463
LOC108697445	17	1108.442	15	1382.427
LOC108697446	14	937.005	17	1371.87
LOC108697447	30	7771.609	32	8894.268
LOC108697451	10	252.252	22	261.58
LOC108697454	47	343.198	45	499.698
LOC108697463	17	568.874	23	702.018
LOC108697465	33	1164.683	35	1380.509
LOC108697466	12	1702.572	13	2057.218
LOC108697467	20	1024.79	37	1222.015
LOC108697476	45	179.336	46	218.221
LOC108697477	38	545.108	28	705.763
LOC108697484	16	379.008	18	454.322
LOC108697490	23	155.551	25	149.507
LOC108697498	27	1037.35	32	1732.376
LOC108697512	34	227.389	38	365.928
LOC108697517	38	2135.879	32	2188.663
LOC108697520	20	2181.108	33	2266.997
LOC108697522	42	695.233	44	750.343
LOC108697526	22	903.647	35	735.005
LOC108697527	8	173.729	33	226.74
LOC108697532	24	325.392	33	438.365
LOC108697533	15	2242.162	14	3532.68
LOC108697536	19	6285.052	33	10163.803
LOC108697542	17	100.768	NA	NA
LOC108697549	26	343.152	8	291.935
LOC108697551	20	257.393	33	441.732
LOC108697571	21	1253.465	20	1827.506
LOC108697576	37	1338.887	29	1490.892
LOC108697582	36	165.997	38	302.892
LOC108697584	41	1102.658	45	1722.157
LOC108697587	21	107.175	41	155.92
LOC108697590	40	599.887	38	550.201
LOC108697591	14	134.982	11	187.599
LOC108697599	42	149.475	28	166.775
LOC108697610	39	149.844	43	377.802
LOC108697616	17	287.84	20	315.706
LOC108697622	43	5476.275	41	5917.704
LOC108697623	23	3083.31	17	4183.911
LOC108697629	37	754.34	30	679.614
LOC108697630	47	972.954	48	1281.65
LOC108697632	43	2832.133	40	3559.458
LOC108697633	23	938.634	25	1507.748
LOC108697634	13	1200.34	20	1834.289
LOC108697636	47	154.742	45	214.689
LOC108697637	47	108.921	31	225.278
LOC108697639	33	4698.273	32	5254.646
LOC108697642	17	3174.162	14	3680.796
LOC108697643	38	368.098	NA	NA
LOC108697651	37	360.334	44	508.451
LOC108697653	23	620.27	14	490.774
LOC108697655	47	189.649	40	266.562
LOC108697656	16	513.155	35	706.753
LOC108697660	11	4112.655	25	4537.752
LOC108697661	32	3347.879	35	3075.37
LOC108697663	24	953.088	25	1184.337
LOC108697667	15	267.089	21	475.987
LOC108697670	20	5308.117	32	4667.784
LOC108697677	39	133.346	NA	NA
LOC108697678	38	124.092	NA	NA
LOC108697680	23	529.03	14	653.674
LOC108697682	36	409.871	32	311.86
LOC108697683	29	311.439	30	388.555
LOC108697684	5	264.319	5	251.204
LOC108697688	10	185.157	10	192.952
LOC108697689	25	127.863	NA	NA
LOC108697691	37	2745.158	39	2573.956
LOC108697702	43	524.613	41	561.858
LOC108697704	48	2927.282	47	4439.996
LOC108697708	38	174.446	25	227.237
LOC108697713	15	213.016	24	282.27
LOC108697714	38	710.743	39	779.647
LOC108697715	42	716.912	43	655.803
LOC108697716	19	2166.832	19	2857.195
LOC108697717	33	5111.752	21	6401.276
LOC108697722	21	1240.012	38	1606.494
LOC108697724	28	414.202	27	554.855
LOC108697732	11	308.488	22	415.506
LOC108697735	21	673.439	23	945.73
LOC108697738	22	317.897	23	418.049
LOC108697739	20	119.951	20	352.835
LOC108697741	29	370.471	14	540.544
LOC108697743	32	386.982	18	354.802
LOC108697744	43	1559.239	40	1258.129
LOC108697752	1	1224.011	5	1179.201
LOC108697757	27	125.257	NA	NA
LOC108697763	40	435.45	20	429.488
LOC108697764	15	826.394	16	1170.335
LOC108697765	24	195.91	11	316.01
LOC108697768	14	639.702	23	1085.549
LOC108697773	3	473.397	4	857.026
LOC108697778	42	272.792	46	368.578
LOC108697780	22	7768.311	23	10008.505
LOC108697783	24	997.664	23	1067.243
LOC108697785	10	127.965	21	172.635
LOC108697786	29	158.203	30	242.028
LOC108697788	12	1061.517	13	1174.563
LOC108697789	24	1493.218	25	2556.835
LOC108697792	24	6115.153	16	7965.878
LOC108697802	23	3515.356	33	4095.665
LOC108697804	15	6613.521	14	6803.317
LOC108697805	15	245.103	12	248.958
LOC108697806	42	766.317	45	830.793
LOC108697809	38	338.449	27	472.913
LOC108697811	17	843.544	18	916.707
LOC108697830	1	329.372	NA	NA
LOC108697841	5	310.572	5	539.111
LOC108697842	14	1873.386	18	2425.957
LOC108697843	22	758.304	33	822.145
LOC108697846	21	300.064	15	293.788
LOC108697847	15	392.2	22	529.966
LOC108697848	29	1339.997	38	2833.587
LOC108697850	23	927.33	17	1050.117
LOC108697855	39	472.927	35	649.744
LOC108697856	21	5490.503	20	7937.358
LOC108697861	14	2817.671	13	3579.116
LOC108697862	28	977.161	38	1390.359
LOC108697863	23	415.014	21	501.718
LOC108697864	17	7037.854	20	8330.43
LOC108697866	22	744.051	15	1520.694
LOC108697869	11	1299.016	13	1440.223
LOC108697870	21	1253.506	34	1966.109
LOC108697871	14	465.012	24	558.71
LOC108697875	14	163.35	NA	NA
LOC108697876	37	266.278	32	384.152
LOC108697879	22	4489.169	23	5556.894
LOC108697883	22	1191.654	34	1389.916
LOC108697884	12	441.049	15	698.617
LOC108697891	38	1080.448	44	1882.31
LOC108697897	17	577.625	25	920.475
LOC108697903	31	812.023	36	922.649
LOC108697927	42	235.196	NA	NA
LOC108697971	48	816.184	49	750.788
LOC108698018	17	261.497	12	189.152
LOC108698020	37	661.201	19	586.885
LOC108698021	38	1198.109	28	1188.393
LOC108698022	8	285.112	15	251.903
LOC108698024	29	2444.087	44	1772.131
LOC108698031	20	2366.851	23	2054.24
LOC108698036	32	2350.642	32	1780.471
LOC108698037	34	240.286	27	157.233
LOC108698039	40	4194.743	46	3646.795
LOC108698040	44	138.194	NA	NA
LOC108698041	22	11354.34	23	12227.322
LOC108698043	15	351.661	22	401.248
LOC108698049	15	841.917	26	788.858
LOC108698052	31	804.676	30	633.069
LOC108698053	17	467.547	20	524.856
LOC108698055	22	113.081	NA	NA
LOC108698057	36	1485.187	41	961.212
LOC108698058	37	548.783	44	422.791
LOC108698064	14	1058.648	25	1129.731
LOC108698067	30	1626.784	40	1379.702
LOC108698069	31	145.906	NA	NA
LOC108698072	28	872.112	33	848.727
LOC108698073	20	187.933	30	193.75
LOC108698074	15	404.338	14	323.246
LOC108698076	9	12572.227	8	13707.626
LOC108698081	12	193.653	16	250.511
LOC108698082	28	223.251	39	232.53
LOC108698088	4	294.658	6	317.689
LOC108698091	19	617.185	13	507.109
LOC108698093	24	267.064	37	236.655
LOC108698097	7	217.063	14	299.492
LOC108698100	16	182.539	28	211.459
LOC108698101	23	906.8	18	918.25
LOC108698103	28	3040.62	38	2779.85
LOC108698104	29	249.177	26	205.771
LOC108698112	17	1363.303	17	1605.556
LOC108698114	24	2903.368	17	2871.901
LOC108698125	15	266.445	16	277.245
LOC108698127	36	327.768	46	227.399
LOC108698128	23	998.563	18	946.106
LOC108698130	22	496.502	33	529.055
LOC108698131	40	618.967	31	464.467
LOC108698132	10	3954.545	10	3840.231
LOC108698136	33	5591.504	38	4364.627
LOC108698138	34	207.719	NA	NA
LOC108698142	12	1112.408	13	1120.212
LOC108698146	29	401.554	22	365.365
LOC108698147	10	107.697	NA	NA
LOC108698148	37	1325.649	39	1073.417
LOC108698149	12	137.603	18	176.395
LOC108698152	29	1196.949	39	1061.261
LOC108698162	21	1484.702	23	1217.221
LOC108698163	24	460.219	17	457.569
LOC108698164	31	239.031	14	142.095
LOC108698176	40	1477.845	45	1199.372
LOC108698179	2	1142.525	3	1086.762
LOC108698180	5	1826.868	4	4031.167
LOC108698187	49	1743.902	49	1980.943
LOC108698188	21	151.324	NA	NA
LOC108698189	14	543.177	12	514.128
LOC108698190	33	101.015	NA	NA
LOC108698191	10	253.33	21	165.348
LOC108698193	15	158.845	NA	NA
LOC108698197	26	306.646	8	258.582
LOC108698203	3	218.892	NA	NA
LOC108698205	11	626.188	14	765.997
LOC108698206	44	1789.42	37	1025.316
LOC108698207	17	462.048	36	307.565
LOC108698208	24	1080.429	19	945.713
LOC108698209	32	981.128	18	859.926
LOC108698210	46	613.521	46	523.45
LOC108698213	33	186.74	43	176.223
LOC108698215	44	2477.694	41	1560.78
LOC108698216	48	197.979	50	165.591
LOC108698217	34	3513.019	35	2726.555
LOC108698219	24	1345.88	18	1012.247
LOC108698220	36	698.16	40	665.315
LOC108698224	40	1524.983	39	1292.882
LOC108698230	36	317.514	21	278.519
LOC108698232	34	1600.785	35	1478.951
LOC108698233	22	1798.674	32	1310.202
LOC108698240	17	1882.736	19	2139.748
LOC108698241	11	137.778	NA	NA
LOC108698242	41	273.865	45	372.161
LOC108698243	33	195.942	NA	NA
LOC108698249	34	390.673	35	279.663
LOC108698256	23	2150.788	33	2050.116
LOC108698258	12	2177.367	12	1825.387
LOC108698267	37	249.592	32	175.047
LOC108698269	42	259.208	30	175.576
LOC108698272	45	5756.476	41	2703.438
LOC108698275	28	1042.559	16	745.907
LOC108698277	37	2273.743	37	2377.283
LOC108698281	44	787.291	24	475.019
LOC108698282	28	1805.564	14	1713.921
LOC108698285	7	800.771	7	725.704
LOC108698290	36	150.118	NA	NA
LOC108698293	38	306.108	34	229.167
LOC108698304	13	248.767	12	173.829
LOC108698311	19	431.415	27	327.568
LOC108698314	20	616.939	33	455.991
LOC108698317	23	3749.946	38	2930.625
LOC108698323	19	627.62	19	595.513
LOC108698324	18	1077.997	23	1196.72
LOC108698325	23	3898.47	20	3331.47
LOC108698326	30	3763.043	35	3930.152
LOC108698328	14	5561.079	18	5770.579
LOC108698329	49	1857.001	49	1915.789
LOC108698330	21	3443.025	17	3489.082
LOC108698334	29	3510.239	38	4432.97
LOC108698338	38	4160.455	32	2806.719
LOC108698339	42	4222.593	46	4399.881
LOC108698347	2	246.98	NA	NA
LOC108698351	2	878.689	1	312.502
LOC108698357	2	721.1	NA	NA
LOC108698358	21	353.677	19	362.057
LOC108698360	48	1548.432	49	1661.741
LOC108698361	18	1094.445	34	1155.758
LOC108698368	37	372.777	41	280.041
LOC108698369	19	121.504	NA	NA
LOC108698370	29	1439.584	32	1076.02
LOC108698373	33	146.135	NA	NA
LOC108698375	14	3608.546	18	3599.773
LOC108698379	21	775.84	33	772.615
LOC108698382	36	168.631	18	162.426
LOC108698383	28	1169.996	35	1075.341
LOC108698385	15	6013.343	14	5132.432
LOC108698391	22	807.069	32	661.967
LOC108698395	5	1040.663	1	935.823
LOC108698397	10	1799.695	26	1474.74
LOC108698398	14	148.054	NA	NA
LOC108698399	17	1197.927	33	997.454
LOC108698403	40	12110.243	46	14871.92
LOC108698407	30	127.594	NA	NA
LOC108698409	18	119.522	NA	NA
LOC108698411	39	714.614	40	1021.505
LOC108698414	32	290.253	14	249.291
LOC108698418	28	852.068	30	662.398
LOC108698419	37	1108.341	44	888.329
LOC108698427	13	136.519	NA	NA
LOC108698431	32	177.687	22	163.055
LOC108698435	44	124.822	40	139.272
LOC108698441	35	5100.62	37	3652.943
LOC108698442	35	2319.799	31	1146.983
LOC108698444	38	2327.38	17	1491.029
LOC108698448	31	114.101	NA	NA
LOC108698451	49	173.984	48	167.721
LOC108698453	38	2269.305	44	2094.562
LOC108698458	20	1945.172	32	1448.161
LOC108698462	36	237.609	16	228.162
LOC108698464	16	114.31	NA	NA
LOC108698470	14	172.633	25	172.671
LOC108698474	6	295.184	6	271.865
LOC108698480	22	1379.999	33	1121.187
LOC108698483	9	194.017	1	414.704
LOC108698491	27	300.028	28	288.203
LOC108698492	43	390.731	39	421.08
LOC108698493	24	2540.961	14	2440.129
LOC108698498	28	3524.513	31	3773.524
LOC108698502	34	2643.552	37	2178.085
LOC108698505	43	201.781	NA	NA
LOC108698508	32	829.123	33	732.525
LOC108698510	26	219.674	9	172.65
LOC108698513	38	1500	37	1694.151
LOC108698516	38	4080.437	33	2907.742
LOC108698517	23	4225.182	19	3754.582
LOC108698519	14	3902.976	16	3924.639
LOC108698523	35	485.573	31	379.187
LOC108698525	22	1125.165	19	955.338
LOC108698529	17	1064.13	16	1069.744
LOC108698530	28	974.722	32	753.366
LOC108698531	30	313.524	30	375.371
LOC108698532	32	203.437	13	156.913
LOC108698533	40	155.111	NA	NA
LOC108698535	20	4290.15	35	3647.838
LOC108698537	10	141.818	NA	NA
LOC108698542	25	3452.175	9	2336.626
LOC108698544	31	950.929	37	1096.91
LOC108698545	19	264.263	35	233.098
LOC108698546	43	841.718	43	626.86
LOC108698549	15	130.498	NA	NA
LOC108698552	3	284.908	NA	NA
LOC108698555	6	439.688	13	383.285
LOC108698556	39	792.512	9	542.885
LOC108698559	29	2629.417	39	2369.315
LOC108698564	9	332.818	8	228.645
LOC108698567	30	2832.03	39	2277.056
LOC108698568	35	2365.17	43	1858.836
LOC108698569	46	336.235	NA	NA
LOC108698570	35	6033.623	40	4221.257
LOC108698573	2	218.52	NA	NA
LOC108698575	21	168.214	NA	NA
LOC108698578	30	1761.452	14	1325.876
LOC108698579	30	443.083	11	514.687
LOC108698580	19	6432.869	35	4256.182
LOC108698581	28	787.141	42	679.063
LOC108698582	16	2622.038	14	1974.994
LOC108698583	44	1381.222	37	820.862
LOC108698584	8	104.476	NA	NA
LOC108698585	17	250.442	35	260.003
LOC108698588	33	479.709	13	441.067
LOC108698594	46	465.296	46	416.917
LOC108698595	37	700.493	43	772.413
LOC108698599	20	145.938	NA	NA
LOC108698600	33	2532.683	23	1869.929
LOC108698605	15	1808.781	17	1721.682
LOC108698607	18	2709.596	16	1820.609
LOC108698613	34	770.595	27	691.354
LOC108698615	18	5260.157	23	4251.898
LOC108698630	38	439.293	18	380.6
LOC108698631	33	277.192	14	230.09
LOC108698632	34	3729.155	31	3530.413
LOC108698635	23	1644.996	32	1801.043
LOC108698637	29	271.738	34	303.475
LOC108698647	11	1701.289	19	1624.293
LOC108698648	37	645.609	39	583.541
LOC108698652	40	141.136	NA	NA
LOC108698654	39	120.195	NA	NA
LOC108698659	47	1642.182	48	1154.519
LOC108698665	43	1237.915	43	906.983
LOC108698668	44	108.966	NA	NA
LOC108698671	30	16689.768	38	21079.459
LOC108698672	17	1670.895	17	2015.57
LOC108698673	37	2956.342	35	1967.415
LOC108698676	10	1519.652	11	1502.03
LOC108698677	11	227.802	13	166.602
LOC108698679	22	885.676	21	883.877
LOC108698680	11	110.297	NA	NA
LOC108698684	34	461.427	40	324.334
LOC108698685	21	414.856	16	386.808
LOC108698686	45	113.979	NA	NA
LOC108698689	19	725.297	41	512.153
LOC108698690	28	5480.075	32	4109.63
LOC108698691	17	3924.878	19	3407.616
LOC108698692	32	1175.135	37	552.901
LOC108698700	42	365.592	47	441.487
LOC108698701	23	151.306	10	176.338
LOC108698702	13	1073.048	16	813.632
LOC108698703	42	126.164	NA	NA
LOC108698704	29	903.037	40	614.454
LOC108698705	34	173.288	NA	NA
LOC108698706	15	1250.533	32	836.132
LOC108698710	33	4104.518	24	2977.267
LOC108698713	13	282.321	20	220.604
LOC108698716	28	2052.383	32	1612.3
LOC108698717	14	3640.11	16	3384.812
LOC108698719	14	618.38	18	331.633
LOC108698720	17	288.608	33	290.461
LOC108698721	45	2795.389	46	1228.988
LOC108698724	33	353.597	35	338.011
LOC108698725	44	159.551	NA	NA
LOC108698726	22	618.945	24	496.019
LOC108698730	15	804.809	24	548.308
LOC108698734	40	435.214	29	388.833
LOC108698738	28	662.985	37	656.331
LOC108698743	15	323.46	12	224.621
LOC108698746	19	166.257	41	130.047
LOC108698748	21	438.153	31	585.691
LOC108698751	21	407.722	36	271.718
LOC108698752	17	3879.095	19	4408.657
LOC108698753	19	1259.389	19	1094.589
LOC108698757	27	7102.823	9	3141.765
LOC108698761	22	1391.165	39	934.691
LOC108698762	1	236.458	31	136.09
LOC108698764	13	176.301	35	180.252
LOC108698765	20	3533.213	38	2788.258
LOC108698766	20	1212.765	37	1080.692
LOC108698768	21	123.365	NA	NA
LOC108698770	30	153.517	NA	NA
LOC108698772	21	1749.768	18	1415.438
LOC108698773	30	1378.421	23	1018.539
LOC108698775	9	149.961	11	165.604
LOC108698777	33	824.425	40	731.614
LOC108698779	28	654.609	43	561.514
LOC108698780	37	892.483	38	722.223
LOC108698781	6	351.175	8	250.44
LOC108698783	24	1894.091	20	1501.088
LOC108698784	43	1820.401	40	1201.857
LOC108698785	13	734.375	20	699
LOC108698789	33	138.192	NA	NA
LOC108698790	5	535.238	NA	NA
LOC108698792	18	779.709	10	745.367
LOC108698794	34	1662.173	38	1149.019
LOC108698795	15	1125.294	21	1161.219
LOC108698796	30	533.803	36	431.912
LOC108698803	25	432.509	21	466.905
LOC108698805	19	2273.28	22	2175.131
LOC108698807	4	436.492	6	273.018
LOC108698808	28	943.667	22	835.237
LOC108698811	11	131.993	25	181.595
LOC108698812	19	562.882	38	521.24
LOC108698815	14	2764.416	14	2016.349
LOC108698819	37	205.461	25	295.55
LOC108698822	19	513.123	22	390.697
LOC108698824	27	135.921	9	163.684
LOC108698825	12	1459.299	12	1190.361
LOC108698826	38	949.755	37	867.392
LOC108698828	20	3065.728	38	2011.21
LOC108698833	14	4383.782	14	3792.466
LOC108698835	15	682.125	8	629.589
LOC108698840	19	417.13	12	361.213
LOC108698857	40	3565.695	29	3564.781
LOC108698864	8	158.892	NA	NA
LOC108698877	43	2340.18	46	2451.377
LOC108698880	32	350.879	40	321.371
LOC108698881	49	956.278	49	953.205
LOC108698882	28	20479.126	21	21058.773
LOC108698888	24	3191.533	19	3462.854
LOC108698889	48	1524.41	49	1405.307
LOC108698890	23	4405.611	33	3635.676
LOC108698891	37	117.709	NA	NA
LOC108698898	30	1392.335	22	1237.409
LOC108698911	13	183.905	44	137.033
LOC108698929	17	646.202	22	529.262
LOC108698940	34	158.286	NA	NA
LOC108698943	6	222.831	4	667.716
LOC108698945	48	1498.852	49	1459.584
LOC108698951	15	588.469	12	448.958
LOC108698966	33	7080.597	35	5937.236
LOC108698974	43	420.013	48	340.632
LOC108698981	22	191.024	33	129.72
LOC108698983	43	196.134	39	167.012
LOC108699026	36	506.704	43	367.579
LOC108699044	17	294.707	33	346.237
LOC108699067	29	208.022	26	162.332
LOC108699095	19	1206.271	31	832.04
LOC108699122	29	2521.747	38	2203.219
LOC108699138	12	169.898	15	139.889
LOC108699158	25	314.026	9	248.042
LOC108699161	24	774.226	17	668.295
LOC108699163	14	1160.281	13	804.146
LOC108699165	11	516.812	19	551.235
LOC108699167	15	1173.829	19	1161.362
LOC108699170	15	180.738	NA	NA
LOC108699176	15	1920.444	23	2105.451
LOC108699180	25	284.548	27	177.39
LOC108699182	27	187.338	40	148.744
LOC108699183	41	226.76	48	205.06
LOC108699184	14	4108.494	13	5467.253
LOC108699185	28	613.331	40	526.136
LOC108699186	23	118.205	NA	NA
LOC108699188	18	1602.729	15	1352.278
LOC108699189	24	2379.144	20	2295.226
LOC108699190	32	884.062	41	598.965
LOC108699191	44	6423.708	32	3984.514
LOC108699193	17	426.428	17	535.139
LOC108699194	23	1909.289	33	2886.333
LOC108699198	33	791.788	33	606.341
LOC108699209	37	8031.418	40	6450.74
LOC108699215	17	10160.446	17	10290.066
LOC108699216	23	3343.53	17	3067.837
LOC108699217	32	132.705	NA	NA
LOC108699226	42	125.906	26	146.885
LOC108699227	30	474.858	22	342.81
LOC108699228	43	1778.204	36	1227.441
LOC108699231	15	178.177	27	226.668
LOC108699233	28	1515.474	19	1304.394
LOC108699237	39	3147.41	31	2771.371
LOC108699240	9	215.124	41	238.674
LOC108699244	15	271.417	13	224.189
LOC108699248	14	880.606	15	972.405
LOC108699256	4	1478.916	6	1742.928
LOC108699258	33	1879.862	38	1327.889
LOC108699260	39	536.711	40	508.738
LOC108699266	17	142.992	25	174.741
LOC108699272	49	662.17	49	618.634
LOC108699273	14	1319.704	11	1227.589
LOC108699274	29	111.395	NA	NA
LOC108699278	13	111.908	13	184.326
LOC108699282	28	354.824	5	285.74
LOC108699287	32	820.073	19	517.195
LOC108699290	44	143.79	NA	NA
LOC108699293	24	1138.288	33	860.496
LOC108699294	17	563.587	13	525.03
LOC108699297	20	339.867	22	255.183
LOC108699301	26	142.305	NA	NA
LOC108699302	13	95.068	NA	NA
LOC108699304	46	120.815	34	143.268
LOC108699308	42	1277.236	47	1135.298
LOC108699328	41	1268.817	48	1181.615
LOC108699336	34	1522.828	35	1072.204
LOC108699339	23	1025.608	20	1040.043
LOC108699340	13	120.464	24	199.921
LOC108699343	27	444.047	39	284.966
LOC108699348	20	740.959	35	738.536
LOC108699353	16	1212.615	23	972.344
LOC108699354	36	577.817	31	397.071
LOC108699360	18	302.863	25	315.9
LOC108699364	24	753.495	23	648.156
LOC108699368	26	285.729	11	288.183
LOC108699369	40	415.558	28	245.964
LOC108699371	38	116.761	NA	NA
LOC108699391	15	1186.312	38	1067.925
LOC108699395	12	3238.776	13	3989.837
LOC108699397	23	405.054	14	454.315
LOC108699398	38	1423.594	36	1380.487
LOC108699403	47	1430.005	43	1350.675
LOC108699404	2	372.607	2	427.557
LOC108699406	30	1389.269	19	1493.603
LOC108699414	33	1376.02	21	1225.343
LOC108699434	22	4291.35	21	5266.952
LOC108699439	35	5916.615	37	4519.855
LOC108699444	17	191.761	NA	NA
LOC108699450	44	214.617	31	357.598
LOC108699457	44	99.722	13	142.129
LOC108699464	43	1698.031	37	1456.083
LOC108699466	10	4739.427	5	3843.989
LOC108699471	12	3560.296	13	3925.057
LOC108699474	27	1128.401	44	679.415
LOC108699476	12	1078.689	12	806.143
LOC108699477	33	539.482	33	341.487
LOC108699484	40	286.247	44	273.366
LOC108699485	30	496.533	33	511.271
LOC108699489	23	163.747	20	180.921
LOC108699494	24	125.515	5	173.392
LOC108699532	46	242.101	39	149.83
LOC108699605	26	256.734	29	255.63
LOC108699609	21	901.964	32	732.545
LOC108699610	24	179.986	15	167.067
LOC108699611	17	2353.458	18	2554.093
LOC108699617	20	1500.507	33	1735.149
LOC108699619	34	502.623	31	477.783
LOC108699626	8	865.403	17	992.679
LOC108699631	17	1249.85	23	1585.914
LOC108699636	22	172.563	21	200.204
LOC108699638	30	6674.346	34	6998.491
LOC108699645	18	158.589	NA	NA
LOC108699672	45	555.893	42	251.599
LOC108699677	48	1594.953	49	1190.112
LOC108699680	6	190.478	NA	NA
LOC108699701	23	802.142	16	707.948
LOC108699702	39	3625.38	43	2602.724
LOC108699703	15	649.869	35	596.541
LOC108699705	24	1533.335	19	1482.685
LOC108699707	8	934.223	13	926.299
LOC108699717	22	680.234	22	703.401
LOC108699718	43	359.444	27	167.175
LOC108699720	17	3469.653	14	3491.555
LOC108699721	32	524.62	25	492.463
LOC108699722	43	1387.853	44	1054.175
LOC108699728	29	160.342	19	173.471
LOC108699730	15	588.778	11	670.601
LOC108699731	41	304.898	22	234.67
LOC108699732	40	927.727	44	661.416
LOC108699733	37	397.607	18	311.867
LOC108699737	22	498.185	13	490.458
LOC108699745	30	787.884	43	448.914
LOC108699756	18	300.542	30	247.739
LOC108699761	37	244.855	10	209.605
LOC108699762	17	3747.405	23	3264.007
LOC108699764	42	184.868	NA	NA
LOC108699768	20	434.118	40	279.12
LOC108699769	29	7506.775	40	6707.509
LOC108699771	28	1313.799	30	1239.262
LOC108699774	39	969.29	48	1065.762
LOC108699775	6	153.573	NA	NA
LOC108699776	35	751.033	33	393.744
LOC108699777	30	906.703	39	859.609
LOC108699778	16	2019.211	14	1670.359
LOC108699780	38	1216.31	37	1176.293
LOC108699781	48	282.968	17	222.882
LOC108699787	30	460.311	13	316.673
LOC108699793	15	282.219	12	300.615
LOC108699799	8	202.424	NA	NA
LOC108699802	12	139.623	NA	NA
LOC108699805	4	351.183	7	772.189
LOC108699806	15	175.837	NA	NA
LOC108699807	34	3203.98	38	1941.043
LOC108699812	14	1196.053	23	1099.955
LOC108699816	37	571.117	39	592.592
LOC108699817	38	198.253	NA	NA
LOC108699818	21	410.943	44	243.701
LOC108699820	23	230.631	11	178.332
LOC108699821	33	245.71	35	156.18
LOC108699822	43	6928.394	39	3485.346
LOC108699823	33	2286.667	32	1678.122
LOC108699827	14	611.495	23	551.375
LOC108699828	44	2421.853	38	1539.611
LOC108699835	20	112.535	NA	NA
LOC108699836	17	173.612	NA	NA
LOC108699838	4	932.253	6	767.992
LOC108699841	46	241.893	47	149.933
LOC108699842	24	295.574	30	218.377
LOC108699843	35	243.596	26	216
LOC108699844	32	886.58	20	683.95
LOC108699845	18	1211.394	18	1235.858
LOC108699850	26	156.261	NA	NA
LOC108699851	23	600.388	33	441.507
LOC108699852	31	426.363	33	527.416
LOC108699853	3	1103.621	4	513.199
LOC108699858	38	331.601	24	331.285
LOC108699861	22	1918.291	32	1949.293
LOC108699863	3	665.299	4	826.174
LOC108699871	16	104.746	NA	NA
LOC108699873	28	2088.465	35	2317.149
LOC108699879	31	322.304	13	354.865
LOC108699882	8	155.111	13	198.148
LOC108699883	27	328.65	30	235.665
LOC108699886	14	1024.336	18	1040.583
LOC108699887	19	708.71	40	565.471
LOC108699889	39	366.57	28	342.811
LOC108699894	12	153.683	15	190.762
LOC108699901	14	327.475	4	749.326
LOC108699902	24	496.061	17	435.534
LOC108699905	7	162.235	15	138.229
LOC108699911	14	1626.052	11	1340.928
LOC108699912	42	114.563	NA	NA
LOC108699915	15	377.221	24	423.623
LOC108699918	44	116.575	NA	NA
LOC108699920	17	379.643	5	405.57
LOC108699923	17	784.484	18	848.436
LOC108699930	4	1368.721	3	1461.654
LOC108699931	30	743.76	35	879.752
LOC108699932	46	187.548	NA	NA
LOC108699933	22	536.386	18	594.408
LOC108699934	17	4097.053	14	3528.544
LOC108699935	4	194.091	NA	NA
LOC108699940	23	101.763	40	138.447
LOC108699941	20	990.257	36	977.189
LOC108699942	13	284.369	24	246.92
LOC108699944	14	1485.984	13	1464.934
LOC108699945	24	957.517	19	898.526
LOC108699946	23	975.598	17	717.166
LOC108699947	14	115.394	NA	NA
LOC108699950	14	3086.698	15	3107.26
LOC108699954	15	328.376	21	323.474
LOC108699955	19	836.143	18	632.533
LOC108699956	27	874.351	29	653.482
LOC108699958	46	602.187	47	683.432
LOC108699961	27	150.42	NA	NA
LOC108699964	21	848.901	16	779.083
LOC108699966	4	253.995	3	286.628
LOC108699967	34	575.343	41	479.976
LOC108699972	2	819.165	2	580.358
LOC108699973	8	4571.371	11	4656.803
LOC108699978	21	1062.606	33	1108.102
LOC108699982	20	552.882	37	488.989
LOC108699983	23	4338.042	17	3994.983
LOC108699984	24	399.777	17	377.31
LOC108699987	14	962.395	13	933.618
LOC108699990	21	528.175	37	386.788
LOC108699992	15	610.344	23	478.045
LOC108699996	29	1405	31	1723.082
LOC108699998	19	165.339	25	163.229
LOC108699999	37	5869.376	39	5149.675
LOC108700004	27	152.662	NA	NA
LOC108700005	47	217.449	40	181.992
LOC108700006	29	154.497	16	152.146
LOC108700011	33	582.635	42	339.684
LOC108700013	22	2143.967	23	1666.927
LOC108700014	4	333.739	7	370.685
LOC108700015	14	325.07	25	231.22
LOC108700017	44	143.715	42	127.507
LOC108700019	13	197.731	30	254.561
LOC108700022	27	15457.089	26	8430.341
LOC108700026	24	508.55	26	461.052
LOC108700028	18	152.612	30	160.148
LOC108700029	35	224.949	38	218.303
LOC108700031	44	662.099	43	434.867
LOC108700034	20	3217.588	20	2033.408
LOC108700040	29	265	12	231.217
LOC108700051	27	150.819	28	178.126
LOC108700056	34	1208.707	31	718.439
LOC108700070	20	1345.527	19	901.525
LOC108700072	49	5479.596	47	3057.209
LOC108700075	30	582.136	35	506.935
LOC108700079	30	1325.479	38	1290.12
LOC108700086	46	111.944	NA	NA
LOC108700089	13	757.066	17	701.286
LOC108700093	42	327.375	43	289.71
LOC108700103	28	3856.739	19	3576.169
LOC108700111	29	260.339	32	283.984
LOC108700113	46	225.951	44	134.109
LOC108700116	7	137.845	25	198.646
LOC108700118	17	3175.295	33	2774.228
LOC108700119	45	160.719	41	136.234
LOC108700121	39	128.529	NA	NA
LOC108700125	33	893.597	19	778.761
LOC108700129	40	187.958	NA	NA
LOC108700130	19	290.587	37	185.385
LOC108700136	47	3746.124	46	3308.496
LOC108700138	43	8870.395	40	7097.638
LOC108700140	44	1726.696	40	878.659
LOC108700142	16	2628.533	20	2227.779
LOC108700144	18	142.864	NA	NA
LOC108700145	31	121.29	NA	NA
LOC108700152	39	218.932	8	215.092
LOC108700156	17	1383.932	23	849.126
LOC108700161	17	1013.203	14	880.77
LOC108700164	34	1675.826	35	931.167
LOC108700165	16	1274.4	22	1026.516
LOC108700166	4	555.415	6	525.808
LOC108700167	32	370.295	40	229.216
LOC108700168	16	1572.815	33	1156.493
LOC108700170	22	281.07	30	189.089
LOC108700175	28	270.119	44	269.065
LOC108700177	31	259.326	36	228.403
LOC108700179	48	187.336	49	211.978
LOC108700180	18	475.352	21	354.539
LOC108700189	47	10758.893	46	11751.675
LOC108700192	23	1581.935	20	1361.957
LOC108700199	18	158.829	13	197.332
LOC108700204	38	3191.078	40	3388.908
LOC108700205	30	296.351	38	243.499
LOC108700207	24	134.914	NA	NA
LOC108700212	30	168.751	30	162.016
LOC108700216	14	344.755	23	283.549
LOC108700217	36	1131.249	24	886.985
LOC108700218	16	4923.972	26	3847.952
LOC108700221	19	7410.976	33	7260.285
LOC108700222	14	166.864	NA	NA
LOC108700224	38	1088.622	35	1060.63
LOC108700226	2	512.057	2	461.527
LOC108700227	32	449.728	33	326.619
LOC108700228	35	405.371	9	213.062
LOC108700232	9	790.296	8	882.544
LOC108700233	2	5767.568	3	4384.922
LOC108700236	44	795.297	42	464.768
LOC108700238	22	738.229	19	695.293
LOC108700239	14	3342.047	23	3012.446
LOC108700242	20	362.045	28	280.156
LOC108700243	38	2907.884	37	1967.456
LOC108700244	18	2673.292	16	2004.484
LOC108700246	21	839.598	38	670.262
LOC108700247	18	1835.499	38	1417.197
LOC108700248	33	5872.415	21	4671.642
LOC108700250	24	1986.635	24	1708.732
LOC108700252	12	2161.568	14	1603.102
LOC108700253	20	1814.68	19	1303.078
LOC108700255	33	3240.631	23	2363.2
LOC108700263	24	240.398	27	240.645
LOC108700270	39	3464.079	44	4233.639
LOC108700275	23	2285.796	23	2042.57
LOC108700282	43	745.308	42	804.205
LOC108700284	30	660.899	34	497.189
LOC108700286	46	2193.752	47	1644.673
LOC108700287	14	1582.667	14	1590.702
LOC108700289	46	566.978	47	371.604
LOC108700290	11	330.264	20	294.043
LOC108700295	21	8907.008	35	8167.005
LOC108700297	37	1986.394	41	1164.816
LOC108700299	11	379.555	14	419.598
LOC108700305	17	3216.734	14	3246.613
LOC108700310	29	1060.364	19	1105.181
LOC108700321	20	389.616	34	525.413
LOC108700327	3	171.542	NA	NA
LOC108700333	15	1450.391	16	1415.22
LOC108700334	37	157.763	32	173.475
LOC108700339	16	437.407	39	309.157
LOC108700341	42	166.804	NA	NA
LOC108700342	6	179.106	NA	NA
LOC108700344	32	364.437	36	267.87
LOC108700347	37	4617.175	40	3079.664
LOC108700349	37	168.613	35	188.027
LOC108700352	29	700.269	30	637.775
LOC108700356	15	216.731	10	270.331
LOC108700359	23	481.882	25	486.615
LOC108700364	17	409.749	10	410.423
LOC108700371	9	400.47	13	172.994
LOC108700372	39	2457.319	31	2884.278
LOC108700378	3	173.301	NA	NA
LOC108700382	22	1591.751	33	1654.34
LOC108700386	22	5749.738	33	5665.57
LOC108700387	38	1739.896	36	1776.61
LOC108700389	41	178.417	22	171.401
LOC108700392	21	197.468	13	168.674
LOC108700393	17	1433.138	13	1290.266
LOC108700397	17	147.47	NA	NA
LOC108700399	21	2184.486	18	1674.803
LOC108700400	21	676.214	32	732.651
LOC108700403	29	407.558	40	283.36
LOC108700404	13	209.284	NA	NA
LOC108700408	21	179.337	NA	NA
LOC108700409	40	1663.721	44	2156.323
LOC108700410	28	3129.295	21	2690.679
LOC108700413	12	822.253	17	923.763
LOC108700420	16	548.276	21	464.419
LOC108700424	3	1093.036	4	608.363
LOC108700426	42	641.895	43	693.019
LOC108700429	23	10636.362	18	10861.552
LOC108700430	24	380.377	23	319.234
LOC108700431	11	416.374	20	425.969
LOC108700435	49	1553.025	49	1856.918
LOC108700437	17	1117.303	15	1666.573
LOC108700438	23	4098.944	18	3585.755
LOC108700441	12	776.318	13	987.304
LOC108700442	23	254.277	17	276.166
LOC108700448	8	843.732	15	704.292
LOC108700449	19	261.252	14	192.032
LOC108700450	4	136.892	NA	NA
LOC108700463	17	524.696	32	687.233
LOC108700468	17	5186.119	17	4300.39
LOC108700471	35	1105.594	19	780.619
LOC108700481	37	286.836	40	417.04
LOC108700483	41	219.127	28	159.109
LOC108700498	26	140.337	NA	NA
LOC108700506	27	1167.647	45	877.291
LOC108700519	44	113.248	NA	NA
LOC108700535	15	1102.465	13	962.96
LOC108700550	38	749.371	37	659.18
LOC108700553	9	217.436	NA	NA
LOC108700556	38	3539.421	38	3714.061
LOC108700560	17	666.608	20	535.727
LOC108700570	23	385.646	16	357.537
LOC108700574	15	1280.472	40	1330.605
LOC108700584	43	858.206	29	564.919
LOC108700590	40	174.948	NA	NA
LOC108700613	17	233.553	12	251.959
LOC108700617	10	712.324	28	661.893
LOC108700620	10	329.809	15	207.304
LOC108700621	36	592.256	35	631.191
LOC108700623	29	164.04	10	173.659
LOC108700651	33	851.963	36	713.322
LOC108700675	37	2016.679	43	2299.291
LOC108700743	35	2963.469	31	2415.353
LOC108700746	9	345.63	18	372.461
LOC108700768	37	500.21	32	591.16
LOC108700769	3	1136.576	4	990.094
LOC108700770	19	1420.689	17	1412.898
LOC108700775	31	88.824	NA	NA
LOC108700778	5	400.141	4	580.222
LOC108700780	26	134.426	NA	NA
LOC108700784	12	115.637	NA	NA
LOC108700787	25	6840.614	10	4406.4
LOC108700788	28	2288.854	21	1758.976
LOC108700795	17	2127.127	18	1758.675
LOC108700811	11	115.634	NA	NA
LOC108700812	28	875.338	32	619.113
LOC108700815	43	339.666	47	248.969
LOC108700817	38	2442.551	33	1903.287
LOC108700819	30	1766.702	21	1453.115
LOC108700828	15	129.448	NA	NA
LOC108700831	22	3967.074	38	3642.526
LOC108700832	10	450.644	13	488.67
LOC108700837	42	2279.391	43	1787.277
LOC108700840	3	1463.747	1	474.086
LOC108700844	21	1757.295	18	1681.037
LOC108700846	22	4083.077	23	4657.102
LOC108700849	37	182.812	24	175.994
LOC108700852	29	712.217	35	793.656
LOC108700853	23	1423.495	11	1279.379
LOC108700854	36	419.367	32	332.187
LOC108700855	14	964.122	20	1014.511
LOC108700862	29	102.579	NA	NA
LOC108700867	7	3289.114	7	3506.251
LOC108700881	17	1106.322	17	1161.28
LOC108700888	16	631.275	13	611.955
LOC108700892	24	428.235	23	372.111
LOC108700894	23	5641.332	33	5192.143
LOC108700896	46	690.076	46	423.026
LOC108700899	38	695.774	38	586.794
LOC108700900	28	2902.393	19	2730.126
LOC108700902	10	157.529	5	250.162
LOC108700907	34	4376.548	37	3814.909
LOC108700912	29	850.389	31	685.389
LOC108700915	49	319.435	50	300.729
LOC108700923	11	337.991	14	346.136
LOC108700925	25	13479.169	9	5981.793
LOC108700926	26	887.215	9	1050.007
LOC108700937	20	166.99	28	162.163
LOC108700938	35	6228.454	41	3890.103
LOC108700944	15	868.937	16	583.19
LOC108700946	11	423.176	12	310.237
LOC108700947	23	107.395	12	202.917
LOC108700951	30	662.433	36	635.697
LOC108700952	24	652.996	18	655.224
LOC108700956	44	425.356	42	325.579
LOC108700964	25	181.955	NA	NA
LOC108700965	29	139.393	30	155.843
LOC108700977	33	1676.78	37	1434.111
LOC108700981	20	1228.538	22	949.08
LOC108700984	22	335.462	43	296.828
LOC108700985	28	2497.487	30	2181.743
LOC108700988	22	153.765	35	124.551
LOC108700989	21	420.612	36	338.93
LOC108700992	20	1006.42	39	774.089
LOC108700997	17	1936.487	16	1711.529
LOC108700998	30	630.563	20	536.882
LOC108700999	19	599.448	32	397.064
LOC108701007	37	12121.113	39	10744.914
LOC108701015	8	219.529	NA	NA
LOC108701025	41	169.947	16	176.2
LOC108701026	23	201.759	13	165.261
LOC108701027	25	4697.743	26	3326.301
LOC108701028	23	398.727	10	353.713
LOC108701038	18	1543.16	34	1730.73
LOC108701039	17	179.696	34	168.834
LOC108701040	18	3506.894	17	3515.304
LOC108701043	5	680.071	1	915.488
LOC108701044	17	7909.679	19	9511.416
LOC108701052	12	420.456	23	658.815
LOC108701059	3	333.264	1	331.124
LOC108701064	20	3536.693	19	2510.636
LOC108701066	16	709.086	20	559.125
LOC108701068	46	398.93	49	406.3
LOC108701069	44	151.086	NA	NA
LOC108701071	39	1335.065	40	1037.427
LOC108701073	13	112.553	NA	NA
LOC108701074	23	2536.766	32	2119.294
LOC108701079	22	498.895	14	408.471
LOC108701080	13	745.791	19	677.985
LOC108701081	14	157.964	20	185.093
LOC108701085	31	99.649	NA	NA
LOC108701087	36	1142.976	36	988.933
LOC108701092	11	3372.117	13	2771.891
LOC108701093	17	528.319	13	429.533
LOC108701095	29	120.348	34	143.649
LOC108701096	43	124.328	40	128.412
LOC108701099	30	831.814	40	644.972
LOC108701100	37	1071.239	43	852.833
LOC108701103	28	917.894	33	860.434
LOC108701110	44	328.653	42	219.133
LOC108701111	24	1258.645	19	1287.053
LOC108701114	45	2816.181	40	2295.024
LOC108701115	39	270.083	39	267.111
LOC108701120	21	333.59	32	343.003
LOC108701124	37	241.741	32	209.072
LOC108701125	17	150.194	26	161.1
LOC108701126	47	1162.821	47	1146.757
LOC108701128	47	158.733	NA	NA
LOC108701130	38	2088.391	37	2142.709
LOC108701141	42	289.121	25	236.594
LOC108701142	37	2253.373	22	2004.358
LOC108701151	21	416.443	21	403.204
LOC108701153	16	255.041	27	349.967
LOC108701154	15	723.587	11	418.716
LOC108701155	23	5399.48	32	4444.448
LOC108701156	36	159.433	36	113.76
LOC108701159	2	249.538	NA	NA
LOC108701160	31	293.871	14	353.926
LOC108701166	42	2320.935	47	2178.882
LOC108701169	47	1116.954	47	1115.919
LOC108701170	11	120.643	NA	NA
LOC108701172	15	302.866	25	395.365
LOC108701184	23	442.424	21	540.61
LOC108701189	33	443.039	34	280.264
LOC108701199	35	867.532	21	396.655
LOC108701206	22	980.694	17	801.566
LOC108701207	38	2766.549	38	2593.106
LOC108701208	30	183.892	14	201.358
LOC108701209	11	2907.375	14	3129.337
LOC108701211	26	474.577	13	346
LOC108701212	25	219.433	5	268.648
LOC108701216	21	622.061	19	524.647
LOC108701222	23	11499.936	20	11083.289
LOC108701224	17	2760.18	18	3101.389
LOC108701226	9	185.195	30	146.842
LOC108701227	10	466.767	38	470.272
LOC108701231	33	464.827	37	402.002
LOC108701232	24	3724.424	14	4304.035
LOC108701238	13	219.236	12	182.131
LOC108701239	26	746.03	24	566.203
LOC108701243	13	130.186	24	145.999
LOC108701244	18	122.434	NA	NA
LOC108701246	43	131.873	NA	NA
LOC108701247	17	880.764	34	742.149
LOC108701256	15	141.761	NA	NA
LOC108701257	14	1623.033	16	1435.065
LOC108701258	23	286.474	10	265.964
LOC108701259	8	508.187	13	473.849
LOC108701261	22	199.342	39	190.171
LOC108701263	10	157.626	7	159.103
LOC108701269	33	1338.567	37	1110.833
LOC108701272	12	189.605	13	227.824
LOC108701276	34	10449.481	35	6328.87
LOC108701277	20	12067.877	18	9597.074
LOC108701281	17	2461.701	23	2232.419
LOC108701282	21	659.493	33	591.183
LOC108701283	24	2986.413	24	2840.316
LOC108701286	11	279.545	26	290.527
LOC108701287	11	757.201	15	709.754
LOC108701293	21	350.246	34	340.825
LOC108701299	2	1668.909	3	1166.002
LOC108701302	29	1070.346	35	923.511
LOC108701303	14	833.09	38	475.022
LOC108701305	22	1669.894	23	1544.646
LOC108701308	34	17177.001	23	12661.128
LOC108701309	46	1075.445	47	1077.349
LOC108701310	41	392.107	46	373.871
LOC108701316	34	197.033	40	170.955
LOC108701320	36	154.651	NA	NA
LOC108701323	25	197.588	NA	NA
LOC108701325	17	4488.508	18	4141.021
LOC108701327	41	602.555	29	359.918
LOC108701329	16	234.344	19	186.947
LOC108701333	3	156.76	NA	NA
LOC108701337	27	151.023	NA	NA
LOC108701338	40	122.613	NA	NA
LOC108701339	16	330.106	18	223.446
LOC108701340	11	364.84	24	302.663
LOC108701344	25	2202.261	25	1553.964
LOC108701345	11	982.574	27	814.586
LOC108701350	9	140.269	NA	NA
LOC108701356	30	988.635	14	994.451
LOC108701368	8	4028.088	11	3169.962
LOC108701369	17	4655.988	19	4464.664
LOC108701370	13	102.634	14	146.252
LOC108701371	28	5052.35	38	3981.215
LOC108701375	22	1635.339	21	1359.303
LOC108701385	43	15820.096	40	13401.505
LOC108701386	24	680.477	20	684.61
LOC108701390	29	813.583	32	676.786
LOC108701397	33	588.224	27	248.626
LOC108701400	28	959.541	33	659.326
LOC108701402	18	550.94	22	554.363
LOC108701404	35	7321.456	19	4121.901
LOC108701406	28	1888.556	40	1815.417
LOC108701407	4	3898.069	3	3342.396
LOC108701408	10	381.63	18	275.206
LOC108701411	13	231.422	23	278.31
LOC108701413	17	1459.954	13	1227.946
LOC108701414	4	557.885	6	425.319
LOC108701415	22	2296.157	23	2065.366
LOC108701421	19	1291.226	34	1027.993
LOC108701428	33	5199.492	35	3802.384
LOC108701434	17	1290.225	18	1258.021
LOC108701435	42	153.699	NA	NA
LOC108701436	35	2495.835	41	1314.324
LOC108701437	35	1242.026	32	781.37
LOC108701439	13	785.883	18	711.632
LOC108701441	20	312.119	19	141.72
LOC108701444	42	1058.614	46	603.103
LOC108701449	18	248.38	18	169.005
LOC108701450	12	2768.757	25	1619.564
LOC108701452	50	1798.646	50	1828.965
LOC108701454	17	516.209	16	506.64
LOC108701460	19	6010.883	20	6230.504
LOC108701464	9	144.271	5	298.63
LOC108701469	33	6318.236	37	5857.603
LOC108701472	11	232.371	14	175.42
LOC108701473	33	207.67	13	166.351
LOC108701477	38	353.529	36	328.104
LOC108701478	34	18433.078	21	11596.809
LOC108701479	40	171.06	NA	NA
LOC108701482	1	253.195	NA	NA
LOC108701485	20	1143.147	20	729.231
LOC108701487	35	116.996	NA	NA
LOC108701488	21	157.003	NA	NA
LOC108701491	48	119.549	NA	NA
LOC108701492	47	1550.29	49	1558.741
LOC108701495	33	768.026	39	397.633
LOC108701497	38	1970.892	39	1568.162
LOC108701498	44	2556.418	37	1631.711
LOC108701499	41	1025.893	45	718.032
LOC108701503	11	482.856	13	310.319
LOC108701504	44	6400.191	40	3518.455
LOC108701505	17	2001.508	19	1505.193
LOC108701507	36	858.195	35	825.252
LOC108701509	35	1906.733	42	1573
LOC108701511	40	986.994	43	744.062
LOC108701514	44	350.972	43	317.59
LOC108701515	50	597.108	49	324.486
LOC108701518	14	3113.259	20	3229.234
LOC108701519	24	2859.081	21	2258.955
LOC108701520	17	1135.118	30	1021.7
LOC108701521	29	166.319	34	148.164
LOC108701522	23	1419.015	20	1320.806
LOC108701524	38	479.728	42	320.326
LOC108701527	21	936.968	15	898.277
LOC108701530	17	299.066	14	268.195
LOC108701538	22	746.309	44	815.478
LOC108701539	28	987.369	30	1035.999
LOC108701549	21	474.532	27	391.987
LOC108701550	19	4439.558	35	3519.912
LOC108701551	33	609.45	39	527.762
LOC108701552	21	109.268	NA	NA
LOC108701553	20	1004.617	32	809.716
LOC108701558	28	535.558	30	371.889
LOC108701560	14	727.871	18	696.956
LOC108701564	42	651.988	43	424.272
LOC108701567	37	666.241	43	586.368
LOC108701568	45	365.292	45	197.738
LOC108701569	45	35199.056	43	32670.906
LOC108701570	40	490.638	29	461.284
LOC108701572	32	105.564	NA	NA
LOC108701575	21	473.154	21	414.537
LOC108701577	34	1388.343	35	1045.584
LOC108701578	30	402.952	38	432.228
LOC108701586	20	2038.775	17	1780.867
LOC108701590	28	1155.95	20	920.698
LOC108701591	25	169.674	NA	NA
LOC108701592	43	802.563	44	639.501
LOC108701593	8	216.454	21	165.999
LOC108701594	46	1315.962	47	702.182
LOC108701599	17	180.218	21	176.191
LOC108701601	22	669.014	35	755.333
LOC108701606	15	2558.88	21	2845.213
LOC108701607	21	174.221	18	167.584
LOC108701608	14	2043.898	14	2003.207
LOC108701609	22	3011.395	35	4235.323
LOC108701613	14	551.775	14	577.156
LOC108701617	43	1139.115	39	793.877
LOC108701619	17	1250.622	20	1156.265
LOC108701621	29	595.721	19	601.644
LOC108701622	41	1216.296	44	1537.161
LOC108701623	12	107.827	NA	NA
LOC108701628	17	21325.118	18	24276.616
LOC108701630	17	251.517	25	210.794
LOC108701634	40	488.981	46	427.127
LOC108701635	38	1785.361	39	1373.696
LOC108701636	27	217.752	19	182.27
LOC108701637	40	146.194	26	165.206
LOC108701643	22	2271.015	12	2420.729
LOC108701644	29	1501.522	38	1368.492
LOC108701645	12	3489.977	13	3394.318
LOC108701647	14	1888.052	17	2043.24
LOC108701649	25	152.588	NA	NA
LOC108701653	12	729.243	13	843.5
LOC108701656	30	729.871	18	642.52
LOC108701674	38	1089.289	39	1048.844
LOC108701679	4	464.417	6	333.872
LOC108701680	4	986.834	7	916.779
LOC108701684	29	349.136	27	270.556
LOC108701685	22	348.6	26	327.471
LOC108701687	27	547.423	37	493.799
LOC108701688	14	365.923	13	416.039
LOC108701694	12	464.568	18	373.917
LOC108701702	27	358.486	14	331.735
LOC108701706	32	106.155	NA	NA
LOC108701710	30	947.542	19	868.064
LOC108701711	14	337.561	36	356.162
LOC108701712	17	13324.774	16	16486.441
LOC108701713	39	501.167	31	624.566
LOC108701715	14	3795.826	15	3704.748
LOC108701716	8	1816.744	7	1952.476
LOC108701719	22	1696.629	22	1787.962
LOC108701724	10	994.714	23	922.108
LOC108701730	14	2162.157	13	2253.692
LOC108701765	13	626.767	15	541.859
LOC108701789	28	297.593	38	220.236
LOC108701802	21	877.766	24	768.459
LOC108701857	21	4119.972	34	5427.906
LOC108701859	29	554.404	33	487.602
LOC108701861	19	276.647	28	283.481
LOC108701895	45	151.115	45	172.001
LOC108701998	35	1030.296	37	480.156
LOC108702019	45	262.696	46	171.195
LOC108702027	9	2068.507	1	2062.812
LOC108702031	15	2077.861	19	1873.851
LOC108702033	43	4340.971	41	4777.002
LOC108702034	15	119.131	NA	NA
LOC108702051	31	135.866	NA	NA
LOC108702080	22	232.547	41	186.937
LOC108702156	22	4461.115	35	4056.17
LOC108702157	21	1962.228	18	1875.94
LOC108702162	29	672.72	21	629.764
LOC108702179	20	472.391	17	409.512
LOC108702189	38	382.287	46	458.924
LOC108702191	49	151.387	NA	NA
LOC108702221	29	294.66	22	260.008
LOC108702234	49	1608.011	49	1935.496
LOC108702242	11	295.345	12	270.578
LOC108702251	22	631.13	16	659.831
LOC108702257	12	353.605	7	370.548
LOC108702276	26	334.474	43	283.041
LOC108702288	10	206.666	26	146.513
LOC108702291	44	164.823	NA	NA
LOC108702311	45	1589.579	41	589.675
LOC108702322	18	172.077	NA	NA
LOC108702355	2	747.874	3	764.874
LOC108702403	33	247.58	19	369.471
LOC108702447	7	610.353	7	599.97
LOC108702450	17	414.38	11	433.648
LOC108702452	25	723.528	31	741.898
LOC108702453	38	166.39	39	145.224
LOC108702454	40	193.912	49	227.814
LOC108702455	11	1952.142	12	1706.913
LOC108702456	14	2011.444	18	2441.127
LOC108702457	3	486.518	1	379.358
LOC108702462	22	961.272	37	1056.653
LOC108702466	23	5508.072	35	6048.198
LOC108702470	17	1059.115	36	788.164
LOC108702475	29	1209.455	17	1265.361
LOC108702480	37	206.151	12	223.787
LOC108702482	17	1257.135	17	1240.049
LOC108702483	8	374.195	12	280.388
LOC108702495	27	413.203	43	267.026
LOC108702497	42	366.014	47	287.224
LOC108702498	21	647.746	17	838.336
LOC108702499	11	1814.767	8	1461.602
LOC108702502	24	826.929	13	1063.954
LOC108702509	8	2297.406	7	2240.328
LOC108702511	48	117.3	NA	NA
LOC108702513	37	122.084	NA	NA
LOC108702523	6	428.305	7	406.727
LOC108702529	42	4329.172	46	3385.171
LOC108702535	11	499.006	13	495.655
LOC108702536	40	148.354	13	140.516
LOC108702539	48	1171.899	49	1078.068
LOC108702548	12	271.604	11	236.185
LOC108702554	12	101.198	NA	NA
LOC108702555	30	433.79	18	407.211
LOC108702556	28	684.649	15	566.296
LOC108702561	13	381.751	21	238.047
LOC108702563	7	112.217	NA	NA
LOC108702572	7	2891.701	7	3347.695
LOC108702579	5	151.187	NA	NA
LOC108702580	38	1468.489	43	1462.041
LOC108702581	40	574.397	38	377.756
LOC108702588	21	1096.785	16	1192.648
LOC108702589	15	217.193	28	242.603
LOC108702591	15	2062.409	15	2043.182
LOC108702594	12	339.902	7	422.251
LOC108702596	11	4414.744	17	4310.286
LOC108702597	36	137.028	NA	NA
LOC108702598	17	4363.691	19	4113.005
LOC108702606	31	2394.695	36	1083.256
LOC108702608	19	158.329	10	150.781
LOC108702612	49	511.734	49	577.195
LOC108702614	28	3109.782	33	2381.415
LOC108702615	49	1763.629	29	1027.183
LOC108702623	21	610.885	22	465.333
LOC108702624	46	111.726	NA	NA
LOC108702635	10	456.894	10	654.768
LOC108702637	29	201.87	11	276.29
LOC108702645	19	312.852	38	205.467
LOC108702655	23	10022.478	18	11018.006
LOC108702660	28	3517.605	38	3289.464
LOC108702670	15	298.605	22	231.316
LOC108702675	37	1018.136	31	1124.106
LOC108702687	5	9915.305	1	14178.621
LOC108702690	35	277.308	44	165.623
LOC108702692	4	192.523	5	262.893
LOC108702693	14	313.138	10	323.585
LOC108702695	15	1628.206	14	1325.324
LOC108702696	37	559.219	38	489.358
LOC108702698	34	421.465	47	242.071
LOC108702700	27	9289.814	9	4188.553
LOC108702704	19	267.349	42	138.087
LOC108702709	34	2510.854	40	1803.936
LOC108702711	28	911.534	32	1237.641
LOC108702725	17	104.6	NA	NA
LOC108702726	15	118.257	NA	NA
LOC108702733	14	806.694	17	762.43
LOC108702749	36	119.522	NA	NA
LOC108702751	8	280.951	13	249.356
LOC108702756	17	1331.303	16	1118.359
LOC108702758	40	2329.801	44	1990.112
LOC108702759	24	1005.107	20	676.468
LOC108702761	20	1694.686	37	1478.461
LOC108702762	40	1873.372	44	1411.766
LOC108702766	44	898.985	41	438.802
LOC108702768	14	292.407	15	164.165
LOC108702770	26	163.139	9	165.089
LOC108702771	34	232.15	38	217.104
LOC108702772	39	709.122	39	559.374
LOC108702773	25	3587.072	9	2751.826
LOC108702776	31	151.607	22	165.675
LOC108702783	4	2682.104	6	2595.632
LOC108702784	21	1336.951	15	1528.348
LOC108702785	18	232.884	46	163.828
LOC108702788	22	1468.325	38	1037.829
LOC108702799	28	391.677	46	340.797
LOC108702801	27	182.909	34	144.681
LOC108702802	18	249.749	17	347.078
LOC108702808	2	314.672	2	354.706
LOC108702809	19	1496.618	17	1384.602
LOC108702815	8	111.294	NA	NA
LOC108702817	19	18805.646	21	17344.237
LOC108702818	23	2506.63	15	2281.756
LOC108702820	17	2938.846	16	2960.932
LOC108702822	38	2401.849	43	2228.357
LOC108702825	26	276.191	NA	NA
LOC108702828	22	4805.375	33	4386.274
LOC108702836	14	169.779	13	153.976
LOC108702837	10	525.646	14	621.234
LOC108702838	29	544.735	14	334.861
LOC108702842	17	636.073	38	482.6
LOC108702844	10	1455.84	10	1296.413
LOC108702845	43	120.223	NA	NA
LOC108702846	19	500.137	33	316.337
LOC108702849	17	1537.337	16	1619.317
LOC108702862	7	429.476	12	444.893
LOC108702864	17	3306.563	20	3021.297
LOC108702868	9	156.416	NA	NA
LOC108702869	9	9024.587	8	8886.021
LOC108702870	10	9242.303	9	8878.574
LOC108702873	15	1534.158	33	1285.401
LOC108702879	39	397.283	43	417.687
LOC108702882	21	215.123	NA	NA
LOC108702883	12	253.488	22	304.01
LOC108702884	17	837.577	16	696.69
LOC108702886	30	523.046	37	443.071
LOC108702890	29	524.298	35	514.903
LOC108702895	29	1293.694	28	1677.353
LOC108702899	17	232.603	27	184.095
LOC108702900	28	3297.921	31	3664.249
LOC108702901	10	159.953	26	155.35
LOC108702903	32	101.889	NA	NA
LOC108702904	32	362.742	22	352.971
LOC108702907	5	3348.814	4	4423.892
LOC108702909	10	154.133	NA	NA
LOC108702912	32	1343.483	35	926.834
LOC108702913	17	401.061	14	290.339
LOC108702915	21	1147.956	35	1219.087
LOC108702919	13	391.751	13	310.836
LOC108702920	23	2374.307	15	2056.866
[truncated: 12,233 more rows]
