# Supplementary material for: Spatio-temporal mRNA tracking in the early zebrafish embryo
Source: Nat Commun. 2021 Jun 7;12:3358. doi: 10.1038/s41467-021-23834-1 (PMC8184788; doi:10.1038/s41467-021-23834-1)
Supplement: Supplementary file 9 — Supplementary Data 6 [file 41467_2021_23834_MOESM9_ESM.csv]

	#summary of gene localization for tomo-seq experiments of X. tropicalis mature oocytes
	#gene name	SOM localization profile and summed transcript counts per experiment of two biological replicates
Gene	replicate1.profile	replicate1.transcripts	replicate2.profile	replicate2.transcripts
42Sp43	39	1178.566	27	1162.63
42Sp50	34	351.118	35	285.654
6330408a02rik-like.2	36	164.701	15	203.376
COX3	34	13350.325	30	18754.583
LOC100036665	2	1152.132	2	5826.219
LOC100036702	18	3782.918	14	6013.722
LOC100124771	16	482.363	30	934.242
LOC100124990	39	211.398	45	88.438
LOC100125092	20	80.148	43	167.028
LOC100127651	29	188.648	20	218.932
LOC100127788	9	201.182	22	793.187
LOC100127794	37	1422.611	30	2506.974
LOC100127872	14	658.723	8	412.794
LOC100127873	34	463.351	41	723.816
LOC100135070	22	74.947	32	123.156
LOC100135120	36	686.054	27	1024.958
LOC100135138	24	7127.583	39	9646.007
LOC100135222	25	237.439	40	488.023
LOC100135223	38	234.491	37	905.008
LOC100135231	46	156.513	35	301.835
LOC100144286	46	6158.206	46	5290.305
LOC100144919	24	956.154	39	1231.219
LOC100144947	25	50.588	NA	NA
LOC100144954	43	438.925	19	549.732
LOC100144974	6	217.331	8	513.016
LOC100145035	28	371.753	29	376.621
LOC100145049	34	389.165	23	260.896
LOC100145065	36	629.26	27	790.892
LOC100145082	25	467.747	30	799.46
LOC100145110	36	75.845	43	116.44
LOC100145115	47	192.703	41	383.538
LOC100145131	32	472.342	40	1071.934
LOC100145144	22	496.657	39	1707.626
LOC100145148	34	542.486	41	775.578
LOC100145149	12	1758.439	15	2993.605
LOC100145161	22	237.358	36	785.907
LOC100145162	35	1551.749	38	2097.379
LOC100145274	12	1718.966	21	5000.785
LOC100145285	22	142.735	37	369.148
LOC100145428	25	398.194	27	677.834
LOC100145443	8	533.301	13	1801.744
LOC100145446	43	476.599	34	516.321
LOC100145450	18	494.732	17	627.161
LOC100145486	23	10187.222	21	9156.329
LOC100145493	40	98.06	24	175.606
LOC100145507	20	706.763	21	1042.47
LOC100145527	26	2757.265	27	2665.861
LOC100145553	12	225.056	23	198.326
LOC100145576	20	901.233	26	849.988
LOC100145743	31	59.289	41	209.714
LOC100145763	39	92.669	27	429.665
LOC100158551	23	138.035	36	198.626
LOC100158595	38	143.617	39	178.965
LOC100170420	37	1870.779	36	2535.825
LOC100170427	25	5031.379	29	9703.331
LOC100170463	21	226.715	29	919.154
LOC100170576	21	502.712	28	1269.565
LOC100170590	18	2844.451	32	2277.765
LOC100170602	49	1362.427	49	2164.55
LOC100216007	47	46.641	37	84.379
LOC100216013	11	39.881	34	30.171
LOC100216020	5	966.792	16	1441.093
LOC100216027	42	207.769	39	449.197
LOC100216141	10	557.432	14	1876.215
LOC100216148	24	202.063	16	794.069
LOC100216173	11	62.694	8	166.445
LOC100216245	39	123.937	15	216.125
LOC100485004	25	2001.869	21	2082.152
LOC100485015	24	71.491	9	66.161
LOC100485064	23	668.47	29	915.838
LOC100485134	29	378.079	5	261.053
LOC100485153	19	52.386	42	89.128
LOC100485159	6	100.619	4	205.556
LOC100485174	43	2629.788	43	1691.898
LOC100485199	18	408.024	42	252.133
LOC100485203	25	971.179	27	1006.214
LOC100485259	25	586.319	43	244.916
LOC100485278	37	1530.034	30	1195.653
LOC100485294	31	110.122	6	141.541
LOC100485303	32	134.403	37	293.791
LOC100485340	16	58.777	5	114.516
LOC100485429	23	41.159	29	127.427
LOC100485505	33	112.256	35	217.349
LOC100485511	25	1173.792	27	1342.936
LOC100485530	29	53.144	10	95.422
LOC100485551	1	20146.94	2	53391.33
LOC100485633	18	4113.928	30	6419.341
LOC100485635	43	76.584	32	142.635
LOC100485638	42	44.812	44	94.131
LOC100485774	24	1525.302	41	2848.16
LOC100485835	37	5612.744	41	7340.756
LOC100485840	19	1070.26	30	2012.009
LOC100485854	30	238.92	12	1732.057
LOC100485905	3	307.028	3	1050.72
LOC100485959	25	1094.381	5	1094.742
LOC100485970	48	128.164	44	92.539
LOC100485996	15	339.367	30	372.392
LOC100486003	20	209.079	22	546.466
LOC100486008	29	4185.269	5	5320.443
LOC100486056	28	2619.242	30	2317.004
LOC100486098	22	273.954	39	560.77
LOC100486113	32	53.519	12	113.874
LOC100486142	40	86.36	9	79.976
LOC100486150	23	240.157	4	181.857
LOC100486174	8	37.181	36	43.835
LOC100486197-like	1	1160.915	1	3389.356
LOC100486202	44	210.275	22	254.331
LOC100486241	34	244.052	39	628.107
LOC100486247	20	272.128	38	589.192
LOC100486322	20	101.466	27	181.576
LOC100486384	28	183.665	39	339.455
LOC100486394	26	128.092	31	461.228
LOC100486439	11	160.484	5	138.22
LOC100486534	23	455.201	26	312.75
LOC100486588	30	379.685	30	961.226
LOC100486597	41	72.117	16	62.878
LOC100486629	15	813.684	10	1573.952
LOC100486631	32	37.314	NA	NA
LOC100486653	6	44.969	5	93.35
LOC100486672	46	53.496	2	150.474
LOC100486704	7	220.729	16	530.13
LOC100486720	12	200.665	7	204.576
LOC100486737	19	60.137	NA	NA
LOC100486741	44	183.203	16	369.839
LOC100486763	42	40.835	8	244.668
LOC100486765	14	394.583	5	577.641
LOC100486793	2	51.139	3	148.956
LOC100486817	34	1470.967	27	2879.608
LOC100486839	47	69.873	22	101.43
LOC100486850	34	649.076	41	516.693
LOC100486858	23	1380.611	27	1410.004
LOC100486876	29	187.627	19	357.844
LOC100486894	43	800.137	36	1881.705
LOC100486901	29	56.946	NA	NA
LOC100486956	10	100.55	23	109.831
LOC100486992	28	198.698	21	185.521
LOC100487009	5	125.567	22	219.913
LOC100487057	17	197.354	39	175.255
LOC100487067	11	74.338	15	119.406
LOC100487101	23	453.851	22	757.941
LOC100487104	15	4842.88	15	13130.378
LOC100487139	16	203.275	5	224.875
LOC100487167	16	41.13	16	60.157
LOC100487171	12	618.774	21	911.476
LOC100487179	22	192.891	11	147.442
LOC100487231	10	140.044	16	401.21
LOC100487305	42	45.544	28	30.624
LOC100487319	10	99.421	3	196.18
LOC100487334	37	3041.429	27	6814.465
LOC100487364	1	12417.803	1	30568.297
LOC100487404	7	145.065	3	214.458
LOC100487439	29	80.284	10	156.053
LOC100487455	25	892.004	11	1012.61
LOC100487459	13	290.442	30	550.682
LOC100487471	43	84.624	7	172.585
LOC100487522	9	51.447	21	208.383
LOC100487575	25	396.882	30	682.74
LOC100487577	34	165.204	40	315.789
LOC100487628	13	84.77	20	65.878
LOC100487666	43	986.252	35	1075.177
LOC100487674	43	223.893	42	365.137
LOC100487727	2	573.468	2	1159.189
LOC100487738	27	776.823	13	511.886
LOC100487756	10	137.896	5	242.956
LOC100487768	9	36.934	12	96.603
LOC100487805	32	48.884	5	96.147
LOC100487908	24	343.609	26	781.198
LOC100487959	13	99.268	26	181.845
LOC100487962	16	147.825	23	288.299
LOC100487982	20	656.908	27	944.424
LOC100488013	23	82.532	27	223.724
LOC100488020	22	725.285	22	1060.917
LOC100488021	11	637.068	5	905.921
LOC100488074	27	693.731	8	697.92
LOC100488076	22	112.331	23	175.788
LOC100488087	12	39.132	21	122.219
LOC100488224	35	116.385	28	141.95
LOC100488253	43	491.424	43	582.982
LOC100488276	11	285.637	16	504.019
LOC100488277	43	719.635	41	1148.173
LOC100488346	10	524.823	7	1248.135
LOC100488374	23	311.971	27	724.43
LOC100488386	16	82.316	49	19.819
LOC100488395	24	280.9	26	191.267
LOC100488397	43	804.212	43	1378.079
LOC100488414	35	755.795	35	310.12
LOC100488455	27	37.965	NA	NA
LOC100488459	13	439.109	14	1366.571
LOC100488469	30	44.68	35	65.917
LOC100488529	27	823.308	22	2017.468
LOC100488559	10	61.023	17	178.847
LOC100488610	12	441.459	29	940.273
LOC100488689	15	327.456	19	336.761
LOC100488690	22	195.735	38	202.415
LOC100488737	21	49.441	8	128.087
LOC100488756	23	46.938	43	32.783
LOC100488770	23	53.927	16	75.009
LOC100488772	24	43.601	25	53.372
LOC100488859	24	664.536	39	781.424
LOC100488874	24	3215.164	22	6622.776
LOC100488903	13	155.459	7	250.958
LOC100488959	3	174.472	2	552.968
LOC100488960	47	2761.098	44	2947.986
LOC100488970	20	43.518	31	30.821
LOC100489013	19	287.533	38	604.382
LOC100489138	37	484.298	27	451.989
LOC100489195	46	492.861	43	706.975
LOC100489197	37	2794.194	10	8695.386
LOC100489200	50	6713.005	49	4946.93
LOC100489238	28	247.244	21	466.787
LOC100489276	50	74.46	50	152.276
LOC100489305	18	52.819	37	67.708
LOC100489307	21	647.13	26	961.027
LOC100489417	18	218.013	39	310.846
LOC100489485	24	805.197	40	1108.742
LOC100489490	12	967.458	30	910.75
LOC100489491	41	663.394	36	1170.576
LOC100489507	39	277.228	32	475.032
LOC100489533	30	178.815	23	562.889
LOC100489554	12	1296.839	15	3096.283
LOC100489603	12	147.794	27	327.182
LOC100489670	14	1152.541	5	4837.125
LOC100489732	14	128.921	5	253.462
LOC100489773	40	539.609	38	675.354
LOC100489788	39	4396.392	41	4140.361
LOC100489802	46	1841.364	47	4635.864
LOC100489837	20	377.704	27	434.267
LOC100489862	41	43.333	NA	NA
LOC100489880	34	265.845	40	293.883
LOC100489887	24	70.247	39	189.853
LOC100489901	20	710.914	36	1985.401
LOC100489920	41	254.769	35	146.944
LOC100489930	34	1378.219	36	11406.812
LOC100490002	43	262.72	NA	NA
LOC100490052	37	628.54	27	932.996
LOC100490089	35	91.589	36	490.292
LOC100490096	40	85.136	46	31.8
LOC100490207	10	94.286	11	178.003
LOC100490272	47	522.777	46	452.592
LOC100490338	14	50.389	40	55.422
LOC100490440	26	60.105	13	73.379
LOC100490530	46	385.475	43	548.878
LOC100490540	15	283.321	29	116.268
LOC100490559	26	292.7	29	256.528
LOC100490582	28	410.85	30	749.275
LOC100490651	50	4856.267	50	9114.877
LOC100490663	34	633.733	30	663.161
LOC100490687	38	334.657	29	387.847
LOC100490688	27	418.659	19	549.402
LOC100490733	42	558.031	35	937.5
LOC100490741	18	1871.648	30	2807.118
LOC100490750	23	208.611	30	624.283
LOC100490752	21	238.708	29	364.862
LOC100490811	32	56.489	39	236.848
LOC100490937	41	175.416	45	26.641
LOC100490939	22	44.032	45	129.371
LOC100490952	28	224.372	7	298.378
LOC100490964	20	1521.137	41	2656.018
LOC100490973	8	50.619	29	66.668
LOC100491057	30	47.016	39	142.613
LOC100491090	41	477.035	39	848.35
LOC100491162	35	348.31	26	1400.711
LOC100491233	29	379.302	22	690.729
LOC100491288	42	450.885	35	946.923
LOC100491383	29	632.774	5	918.747
LOC100491408	16	185.805	10	262.108
LOC100491461	8	42.107	26	91.083
LOC100491484	17	203.709	32	196.408
LOC100491517	48	2032.669	48	2080.819
LOC100491589	27	1438.949	5	2466.58
LOC100491633	42	766.005	35	3345.092
LOC100491791	46	133.004	36	136.524
LOC100491826	34	2337.305	32	1233.573
LOC100491907	28	2683.893	22	3073.295
LOC100491909	27	40.593	17	78.472
LOC100491917	18	2084.576	32	5540.771
LOC100491987	23	107.373	31	175.258
LOC100492129	24	406.771	21	506.047
LOC100492197	19	4582.382	37	6115.411
LOC100492268	13	124.538	39	363.072
LOC100492280	41	1653.571	39	3005.299
LOC100492368	21	206.911	29	409.236
LOC100492377	24	426.267	11	1470.783
LOC100492514	34	252.211	32	295.678
LOC100492521	42	71.526	41	203.701
LOC100492545	26	2497.061	21	4067.356
LOC100492546	37	76.425	13	49.889
LOC100492571	36	1751.544	43	2639.719
LOC100492579	15	1838.357	16	2994.627
LOC100492632	31	86.154	4	117.31
LOC100492669	29	322.777	22	664.826
LOC100492687	42	92.923	39	176.541
LOC100492755	26	61.792	29	166.627
LOC100492758	9	115.072	14	210.962
LOC100492806	35	1609.553	36	4311.805
LOC100492813	27	1092.144	7	1102.576
LOC100492869	8	362.322	4	1099.515
LOC100492877	7	66.993	NA	NA
LOC100492917	36	602.817	27	642.985
LOC100492954	41	764.288	46	716.568
LOC100492975	20	140.883	5	261.533
LOC100493036	8	43.879	12	75.235
LOC100493041	13	227.432	11	295.993
LOC100493057	20	3874.654	41	4525.729
LOC100493091	20	167.938	21	352.837
LOC100493093	31	388.411	6	1112.275
LOC100493100	6	157.401	11	163.501
LOC100493102	41	35.291	42	42.958
LOC100493164	24	1302.804	39	2743.399
LOC100493255	33	219.177	37	230.613
LOC100493256	13	141.565	41	299.183
LOC100493268	47	93.371	23	177.334
LOC100493309	32	325.903	36	754.941
LOC100493455	19	167.463	40	288.111
LOC100493491	43	681.933	37	767.595
LOC100493503	42	209.891	35	329.428
LOC100493516	25	276.696	20	405.158
LOC100493529	22	60.247	32	55.754
LOC100493542	34	6083.34	41	6680.967
LOC100493549	43	237.489	43	323.408
LOC100493556	26	1054.44	31	1081.363
LOC100493567	25	931.526	16	1104.599
LOC100493575	47	41.72	45	42.228
LOC100493583	25	58.992	15	127.438
LOC100493634	36	80.419	33	44.379
LOC100493666	19	341.053	22	525.622
LOC100493706	7	291.086	8	183.463
LOC100493724	39	159.678	38	154.325
LOC100493745	26	249.394	27	496.828
LOC100493797	34	644.126	27	516.95
LOC100493841	6	49.321	8	54.135
LOC100493862	12	4945.939	22	7942.455
LOC100493932	39	100.076	29	229.544
LOC100493978	28	117.528	10	270.6
LOC100493994	36	165.391	28	466.283
LOC100494031	42	76.865	36	257.202
LOC100494072	36	81.388	21	74.214
LOC100494087	15	240.072	29	286.94
LOC100494095	20	158.518	39	82.923
LOC100494106	15	75.917	29	194.892
LOC100494164	35	192.234	37	396.458
LOC100494176	20	601.931	28	960.496
LOC100494183	30	38.027	6	93.241
LOC100494294	42	113.575	32	139.905
LOC100494343	21	106.302	32	210.563
LOC100494358	26	866.479	21	813.773
LOC100494383	37	192.468	32	241.64
LOC100494403	13	573.231	22	570.572
LOC100494408	42	115.29	8	128.182
LOC100494438	23	429.647	38	461.993
LOC100494450	6	87.317	NA	NA
LOC100494649	20	326.734	24	98.372
LOC100494653	45	205.663	9	199.959
LOC100494719	23	344.444	27	1601.518
LOC100494722	37	681.004	37	606.279
LOC100494751	27	3488.748	16	7210.676
LOC100494753	39	477.617	31	794.55
LOC100494762	44	216.653	46	372.793
LOC100494768	19	266.149	26	436.137
LOC100494784	27	209.049	22	382.535
LOC100494793	42	1105.489	34	2305.046
LOC100494812	24	166.195	26	175.215
LOC100494818	21	102.106	20	96.694
LOC100494833	39	223.938	40	324.373
LOC100494853	34	1875.537	36	3175.996
LOC100494884	30	2227.117	12	3588.181
LOC100495010	33	51.197	46	45.755
LOC100495011	15	68.998	32	136.159
LOC100495013	46	43.633	13	61.884
LOC100495016	50	61.123	49	158.931
LOC100495031	42	136.864	43	680.4
LOC100495041	45	452.07	7	425.309
LOC100495051	4	1516.632	7	7145.312
LOC100495163	30	31.035	NA	NA
LOC100495187	29	1132.045	10	1629.865
LOC100495215	27	350.736	22	1019.355
LOC100495238	14	357.78	29	550.528
LOC100495258	33	480.551	38	1813.871
LOC100495263	43	53.561	2	145.674
LOC100495271	22	123.126	31	144.438
LOC100495295	5	771.623	4	2415.517
LOC100495338	29	167.613	7	320.579
LOC100495414	46	36.514	11	59.307
LOC100495415	9	670.957	7	997.265
LOC100495427	43	173.068	43	605.206
LOC100495438	23	65.91	27	103.191
LOC100495442	31	69.43	7	123.52
LOC100495497	43	745.448	36	859.743
LOC100495544	48	40.046	28	90.421
LOC100495578	13	646.104	5	1185.761
LOC100495598	15	246.759	37	265.44
LOC100495603	18	984.601	16	1323.028
LOC100495624	43	1298.047	43	1162.188
LOC100495625	44	56.801	5	92.556
LOC100495663	31	88.08	5	256.477
LOC100495696	12	1444.38	22	3427.379
LOC100495756	43	1428.086	43	3090.966
LOC100495788	31	132.939	11	259.542
LOC100495799	33	57.678	44	203.905
LOC100495848	22	520.587	40	810.571
LOC100495876	10	88.578	29	173.183
LOC100495895	42	1416.121	35	1868.444
LOC100495907	34	681.064	43	629.512
LOC100495928	18	182.335	27	786.817
LOC100495963	24	814.619	28	1787.517
LOC100495965	28	2417.019	15	5338.012
LOC100495967	37	248.816	41	630.587
LOC100495973	31	39.059	NA	NA
LOC100495988	8	57.927	13	77.31
LOC100496019	4	6324.058	4	11980.318
LOC100496027	28	200.563	15	138.351
LOC100496031	37	1119.836	27	1294.951
LOC100496042	25	753.681	31	788.795
LOC100496047	35	142.273	31	216.297
LOC100496089	10	224.906	17	175.797
LOC100496125	39	37.169	40	83.348
LOC100496129	24	152.498	7	302.29
LOC100496133	21	55.898	35	127.724
LOC100496158	34	282.772	37	452.086
LOC100496181	31	238.893	12	122.031
LOC100496183	9	33.642	38	52.863
LOC100496190	20	149.622	22	275.45
LOC100496216	12	3069.03	29	5437.371
LOC100496220	13	172.608	13	360.205
LOC100496244	27	2079.806	11	3051.317
LOC100496274	19	69.627	25	141.15
LOC100496285	34	203.432	27	777.746
LOC100496354	3	124.519	4	374.549
LOC100496402	47	305.21	26	297.828
LOC100496433	27	255.114	10	301.311
LOC100496436	11	44.632	13	128.13
LOC100496440	31	35.692	8	96.374
LOC100496442	37	56429.958	39	29285.179
LOC100496445	27	687.959	6	1077.7
LOC100496553	26	1125.182	21	1244.373
LOC100496633	5	267.432	13	352.296
LOC100496642	16	76.124	11	50.507
LOC100496691	24	557.768	42	57.303
LOC100496752	20	434.591	11	580.369
LOC100496795	10	1809.016	29	3703.191
LOC100496808	37	310.455	27	392.762
LOC100496857	28	941.273	14	1311.335
LOC100496891	28	803.427	29	1600.362
LOC100496892	48	557.464	41	447.877
LOC100496919	29	104.279	10	171.628
LOC100496939	33	103.968	42	133.489
LOC100497073	44	58.101	19	91.552
LOC100497082	13	588.749	11	709.32
LOC100497097	41	656.762	38	1199.727
LOC100497109	15	1589.159	10	1460.734
LOC100497127	14	233.88	11	194.926
LOC100497142	23	410.447	21	1079.602
LOC100497165	43	692.494	37	1180.525
LOC100497230	7	93.764	13	111.151
LOC100497241	11	121.99	5	197.643
LOC100497254	34	306.448	40	463.153
LOC100497293	15	40.175	42	24.777
LOC100497330	2	245.452	2	592.69
LOC100497372	34	253.372	14	947.756
LOC100497391	20	121.862	36	239.591
LOC100497406	45	37.896	12	90.208
LOC100497423	12	65.309	23	29.446
LOC100497509	33	292.057	21	593.78
LOC100497555	46	946.38	33	1165.811
LOC100497578	6	96.851	41	251.32
LOC100497607-like	36	321.578	30	596.683
LOC100497651	12	97.712	33	111.556
LOC100497652	20	812.269	21	965.685
LOC100497678	37	2227.509	36	7328.432
LOC100497718	27	366.327	11	170.042
LOC100497845	6	55.663	32	58.342
LOC100497875	11	38.671	8	79.827
LOC100497894	34	1051.059	39	2207.533
LOC100497907	42	647.121	41	534.274
LOC100497914	38	89.342	26	76.607
LOC100497915	29	313.905	7	247.765
LOC100497923	23	534.089	26	547.207
LOC100497984	15	99.987	8	212.83
LOC100498015	46	77.415	27	154.649
LOC100498043	10	1480.983	29	1748.956
LOC100498072	45	103.878	4	134.371
LOC100498162	12	1401.829	22	3045.42
LOC100498165	37	8264.664	21	9899.058
LOC100498184	43	180.777	43	161.194
LOC100498194	37	177.884	26	545.649
LOC100498196	49	35.965	49	106.494
LOC100498204	13	272.067	13	315.96
LOC100498222	29	416.09	32	404.541
LOC100498229	19	199.714	13	218.591
LOC100498327	2	499.941	3	987.405
LOC100498329	29	302.202	4	300.571
LOC100498330	25	381.318	21	507.372
LOC100498425	28	86.944	32	66.651
LOC100498440	34	8962.616	41	11536.42
LOC100498473	24	285.699	7	805.475
LOC100498520	43	289.184	37	321.358
LOC100498531	37	328.871	19	371.657
LOC100498553	6	114.017	4	96.588
LOC100498592	43	140.639	37	296.5
LOC100498624	49	3438.175	48	4748.553
LOC100498630	44	100.283	35	218.096
LOC100498644	4	324.772	6	581.45
LOC100498647	31	95.458	5	111.04
LOC100498654	40	177.921	48	317.77
LOC101730286	5	103.459	28	119.26
LOC101730335	28	21505.926	14	34847.15
LOC101730371	31	35.486	11	54.651
LOC101730384	37	2242.513	37	2628.357
LOC101730413	41	139.368	36	194.872
LOC101730415	9	350.187	7	814.209
LOC101730426	35	1088.001	39	1653.031
LOC101730432	16	166.949	32	596.611
LOC101730485	2	579.227	2	2060.981
LOC101730490	25	1555.078	15	2126.114
LOC101730521	43	377.164	33	644.287
LOC101730522	36	82.927	35	80.589
LOC101730585	17	1544.391	28	947.109
LOC101730599	21	214.462	35	316.452
LOC101730607	29	231.953	41	376.031
LOC101730635	35	221.678	32	319.03
LOC101730645	17	95.102	25	150.537
LOC101730686	16	83.513	31	88.664
LOC101730689	18	502.732	21	971.531
LOC101730710	29	146.647	37	613.781
LOC101730779	24	366.954	15	566.237
LOC101730789	19	182.393	16	224.969
LOC101730865	43	1186.032	39	663.336
LOC101730887	29	338.968	20	351.192
LOC101730908	24	635.459	41	1023.656
LOC101730940	27	355.229	4	419.916
LOC101730952	7	186.471	16	209.434
LOC101730957	32	213.684	23	451.076
LOC101730966	38	122.587	8	158.607
LOC101730971	15	2259.212	17	3289.677
LOC101730979	34	186.016	37	149.155
LOC101730986	12	51.65	5	106.896
LOC101731006	22	438.836	7	318.149
LOC101731014	34	355.577	37	399.438
LOC101731074	26	44.913	4	101.936
LOC101731107	34	978.434	39	1971.636
LOC101731120	34	243.228	35	260.901
LOC101731144	30	129.3	11	280.003
LOC101731194	40	104.471	42	58.227
LOC101731195	34	57.463	29	171.386
LOC101731204	46	617.992	37	669.03
LOC101731219	36	390.514	44	201.073
LOC101731236	26	701.269	27	1172.439
LOC101731248	40	55.524	46	23.656
LOC101731251	22	84.076	16	59.867
LOC101731267	28	418.497	41	1142.366
LOC101731292	5	96.942	24	71.391
LOC101731297	25	101.985	26	98.453
LOC101731345	33	122.371	17	209.786
LOC101731354	17	443.409	26	419.482
LOC101731373	25	578.872	29	572.274
LOC101731436	19	3730.756	29	2903.674
LOC101731452	3	60.177	33	67.453
LOC101731471	31	47.726	10	123.387
LOC101731483	41	36.762	15	72.971
LOC101731497	14	115.809	29	239.057
LOC101731584	19	66.786	NA	NA
LOC101731620	40	54.594	14	112.081
LOC101731631	21	141.654	22	293.519
LOC101731659	39	2553.992	38	3031.612
LOC101731689	25	267.11	15	736.982
LOC101731710	20	550.394	38	922.261
LOC101731713	44	97.133	43	144.82
LOC101731716	37	2033.267	30	3134.923
LOC101731835	47	124.931	33	61.041
LOC101731852	10	687.1	7	1025.691
LOC101731871	33	228.573	41	512.54
LOC101731886	42	39.97	9	77.661
LOC101731894	38	68.7	17	83.834
LOC101731903	19	149.953	32	298.354
LOC101731907	21	99.166	5	166.626
LOC101731908	31	43.477	9	86.635
LOC101731927	17	791.101	15	965.776
LOC101731949	46	39.274	28	37.578
LOC101731959	27	39.782	NA	NA
LOC101732003	17	172.751	23	292.884
LOC101732009	22	102.115	15	187.648
LOC101732029	6	240.513	5	213.593
LOC101732040	39	449.689	32	583.212
LOC101732042	10	352.185	17	648.577
LOC101732059	22	756.527	16	493.351
LOC101732065	12	119.616	11	184.13
LOC101732088	29	174.574	20	677.946
LOC101732126	26	213.66	10	413.676
LOC101732141	38	261.274	15	656.543
LOC101732163	11	134.416	41	484.558
LOC101732226	6	59.9	26	56.464
LOC101732252	18	503.899	31	601.103
LOC101732255	15	532.085	5	846.605
LOC101732269	32	60.305	19	44.826
LOC101732273	15	47.245	30	241.316
LOC101732284	3	145.571	3	421.92
LOC101732334	24	699.445	37	2132.583
LOC101732357	16	50.607	29	60.674
LOC101732411	35	86.023	28	149.274
LOC101732459	38	198.874	38	814.435
LOC101732540	39	56.801	39	903.347
LOC101732550	8	61.048	12	235.434
LOC101732588	40	74.083	35	50.142
LOC101732597	3	401.941	3	1553.832
LOC101732639	22	78.845	16	99.324
LOC101732670	38	154.196	6	154.149
LOC101732674	14	91.483	7	112.066
LOC101732705	12	127.502	16	195.35
LOC101732725	3	248.695	4	750.135
LOC101732729	47	86.756	32	218.113
LOC101732748	34	649.359	43	982.328
LOC101732754	42	148.898	41	425.817
LOC101732770	22	406.074	36	654.338
LOC101732786	4	62.254	13	187.786
LOC101732789	43	85.316	11	127.383
LOC101732799	44	90.291	7	303.929
LOC101732809	37	339.972	41	658.597
LOC101732823	18	574.522	8	868.264
LOC101732837	3	167.097	4	372.233
LOC101732839	27	444.635	40	889.243
LOC101732844	30	73.471	13	175.226
LOC101732848	5	122.708	40	377.199
LOC101732856	8	193.107	6	576.713
LOC101732880	21	84.834	28	84.576
LOC101732908	13	115.373	16	145.004
LOC101732926	34	286.554	41	226.136
LOC101732958	35	316.17	43	571.76
LOC101732978	20	756.548	33	411.474
LOC101732983	41	90.12	43	128.097
LOC101733012	41	276.225	44	821.985
LOC101733073	26	71.657	41	100.179
LOC101733081	23	986.803	37	2104.005
LOC101733112	19	1520.691	37	3345.83
LOC101733120	32	41.896	13	95.079
LOC101733141	24	160.17	36	485.02
LOC101733192	18	269.434	16	416.786
LOC101733211	12	312.037	26	387.623
LOC101733224	6	176.483	4	146.763
LOC101733242	19	905.086	30	1717.935
LOC101733245	20	74.413	13	110.566
LOC101733257	36	432.499	45	96.259
LOC101733262	11	988.048	11	1562.992
LOC101733288	43	517.931	27	1355.057
LOC101733291	43	1391.623	43	1653.633
LOC101733292	41	214.637	42	64.481
LOC101733356	46	171.15	19	243.893
LOC101733366	4	149.853	4	328.218
LOC101733406	35	213.219	16	349.311
LOC101733414	20	740.949	39	1801.393
LOC101733471	39	153.028	43	399.804
LOC101733480	6	82.2	16	101.898
LOC101733489	13	699.5	5	1095.055
LOC101733544	6	120.128	6	159.521
LOC101733582	16	72.244	23	69.102
LOC101733588	15	54.813	36	125.662
LOC101733652	20	103.343	36	242.12
LOC101733656	30	42.047	19	78.754
LOC101733688	50	72.482	47	77.955
LOC101733699	16	147.623	27	380.622
LOC101733759	3	112.702	4	375.518
LOC101733764	3	96.715	4	121.904
LOC101733828	29	663.667	7	1019.086
LOC101733829	12	197.409	41	132.38
LOC101733835	26	510.361	19	696.331
LOC101733838	48	59.406	42	66.325
LOC101733843	2	171.685	6	385.937
LOC101733844	39	158.463	42	126.31
LOC101733856	31	66.509	8	134.983
LOC101733880	47	74.545	24	31.347
LOC101733891	13	42.085	25	55.935
LOC101733896	47	1453.708	49	39.442
LOC101733932	6	310.885	22	344.62
LOC101733933	17	69.674	12	130.662
LOC101733956	18	1790.557	27	4518.958
LOC101734053	38	42.973	31	63.091
LOC101734067	28	533.541	15	521.404
LOC101734076	36	331.94	37	163.604
LOC101734082	39	1478.734	35	2496.689
LOC101734087	23	227.434	18	308.46
LOC101734093	2	93.39	1	448.545
LOC101734165	42	43.394	32	96.185
LOC101734187	39	4248.278	35	4721.293
LOC101734223	48	49.425	NA	NA
LOC101734248	13	138.097	9	142.647
LOC101734252	22	61.411	7	207.52
LOC101734260	42	63.361	43	112.471
LOC101734282	39	101.789	16	153.749
LOC101734285	10	79.035	24	75.487
LOC101734286	41	631.71	43	619.797
LOC101734345	31	90.053	22	501.882
LOC101734449	2	605.274	3	1173.585
LOC101734469	16	160.084	28	111.237
LOC101734494	27	702.115	7	1108.853
LOC101734573	8	62.733	44	31.447
LOC101734595	40	55.927	6	88.376
LOC101734616	47	95.504	27	106.683
LOC101734628	9	47.121	4	107.083
LOC101734635	20	651.3	21	1487.903
LOC101734656	20	1491.556	26	1607.155
LOC101734657	32	34.68	44	57.559
LOC101734673	24	67.379	15	98.424
LOC101734743	20	270.029	41	634.116
LOC101734750	43	156.358	8	264.405
LOC101734767	18	412.648	29	1048.141
LOC101734792	48	185.977	48	308.493
LOC101734862	31	117.981	3	172.592
LOC101734875	7	380.558	13	406.552
LOC101734900	28	1093.019	7	1079.434
LOC101734939	3	183.328	3	303.688
LOC101734953	49	37.002	46	31.968
LOC101734965	7	95.81	14	326.362
LOC101734980	46	188.739	46	396.349
LOC101735011	32	41.363	NA	NA
LOC101735054	26	128.821	21	64.083
LOC101735111	13	99.702	12	325.968
LOC101735123	22	194.648	19	508.371
LOC101735154	2	543.115	2	1631.516
LOC101735165	33	146.648	26	311.848
LOC101735167	9	40.352	33	60.467
LOC101735177-like	26	148.332	16	247.951
LOC101735180	15	47.432	25	79.52
LOC101735181	11	39.826	17	108.15
LOC101735218	31	176.978	5	103.4
LOC101735222	16	81.329	23	263.351
LOC101735265	3	688.772	6	630.908
LOC101735268	11	296.456	7	454.708
LOC101735270	36	116.563	45	175.98
LOC101735282	36	90.397	41	183.902
LOC105945132	4	290.281	5	774.143
LOC105945138	30	45.149	29	139.178
LOC105945139	42	127.047	37	175.275
LOC105945166	8	45.005	3	43.912
LOC105945172	3	307.55	4	949.375
LOC105945210	24	188.021	15	456.766
LOC105945213	23	272.681	22	486.447
LOC105945239	14	48.994	23	97.656
LOC105945269	19	119.426	21	154.737
LOC105945276	41	7004.862	46	10199.991
LOC105945356	8	34.115	12	48.475
LOC105945381	43	39.025	28	179.151
LOC105945406	42	609.654	36	1115.651
LOC105945410	8	166.452	8	284.553
LOC105945412	5	260.054	21	560.313
LOC105945434	41	811.264	35	1855.564
LOC105945441	34	498.865	26	679.66
LOC105945443	38	722.012	27	1263.342
LOC105945449	25	100.551	41	141.619
LOC105945455	40	47.713	40	38.315
LOC105945502	30	76.945	6	180.974
LOC105945546	23	81.464	11	103.776
LOC105945647	46	52.906	NA	NA
LOC105945731	29	79.615	44	126.869
LOC105945819	31	45.332	3	100.237
LOC105945835	33	44.206	18	134.699
LOC105945849	50	145.865	36	380.21
LOC105945955	11	40.627	42	74.58
LOC105946208	33	92.128	46	118.28
LOC105946225	41	646.136	44	1511.407
LOC105946226	39	75.78	20	102.438
LOC105946247	49	41.017	48	51.372
LOC105946283	23	118.942	39	261.091
LOC105946289	39	183.019	28	248.067
LOC105946503	15	286.376	27	625.37
LOC105946505	36	124.705	24	104.883
LOC105946518	43	36.858	10	89.658
LOC105946531	33	55.064	36	140.98
LOC105946554	27	84.303	43	129.161
LOC105946583	11	163.685	7	212.019
LOC105946584	32	40.114	7	99.732
LOC105946597	21	93.312	29	113.72
LOC105946662	45	38.267	13	91.165
LOC105946757	29	52.967	10	100.969
LOC105946784	41	214.589	45	165.498
LOC105946791	43	34.854	NA	NA
LOC105946802	43	522.189	43	349.345
LOC105946815	22	51.629	31	41.076
LOC105946831	22	359.113	14	430
LOC105946844	6	73.381	45	44.85
LOC105946968	47	49.468	29	81.244
LOC105946989	8	45.494	NA	NA
LOC105946992	15	183.91	44	82.4
LOC105947016	6	118.324	11	94.999
LOC105947040	47	98.521	38	269.479
LOC105947076	11	55.485	28	188.117
LOC105947080	17	524.439	21	851.745
LOC105947093	48	76.971	49	211.394
LOC105947125	20	42.99	21	129.396
LOC105947126	46	112.026	41	118.151
LOC105947130	26	93.838	27	186.834
LOC105947131	7	126.637	5	209.768
LOC105947139	29	69.035	12	97.409
LOC105947140	40	43.241	15	74.874
LOC105947166	22	60.364	30	198.437
LOC105947228	15	163.641	9	159.677
LOC105947284	44	95.117	46	532.127
LOC105947360	46	65.835	45	51.539
LOC105947368	21	173.198	NA	NA
LOC105947401	39	281.334	44	183.717
LOC105947414	36	81.108	28	498.031
LOC105947422	39	34.534	35	118.93
LOC105947441	34	105.521	29	243.976
LOC105947449	10	76.01	11	145.106
LOC105947450	18	404.641	39	396.155
LOC105947467	25	412.429	16	351.206
LOC105947497	16	475.015	21	601.519
LOC105947589	36	114.185	22	147.501
LOC105947612	23	54.538	6	81.356
LOC105947629	42	47.184	44	78.774
LOC105947631	11	145.107	17	250.947
LOC105947663	16	135.208	NA	NA
LOC105947687	37	137.158	26	351.149
LOC105947706	5	171.159	16	349.061
LOC105947723	3	83.895	3	103.119
LOC105947726	4	96.66	12	178.157
LOC105947747	17	90.659	45	80.722
LOC105947805	39	710.412	36	812.245
LOC105947808	50	66.847	47	107.997
LOC105947887	24	503.427	38	78.862
LOC105947918	18	872.441	27	1318.497
LOC105947949	37	49.491	25	35.511
LOC105947978	48	464.963	49	1013.596
LOC105948047	9	46.043	42	35.977
LOC105948058	26	129.809	23	159.548
LOC105948071	17	60.101	NA	NA
LOC105948167	29	1012.721	10	1290.065
LOC105948184	37	158.08	39	333.7
LOC105948185	2	111.374	2	424.291
LOC105948212	24	94.265	15	88.089
LOC105948223	26	45.87	19	77.467
LOC105948228	38	54.082	43	67.914
LOC105948231	27	63.952	36	26.07
LOC105948251	39	2530.054	43	3077.329
LOC105948261	3	720.956	3	1161.604
LOC105948311	34	68.78	41	156.283
LOC105948358	28	829.411	25	944.966
LOC105948450	42	103.631	15	162.645
LOC105948451	11	73.561	45	37.796
LOC105948515	12	353.619	30	1070.244
LOC105948528	22	69.776	18	147.973
LOC108644435	12	170.474	28	292.924
LOC108644438	37	661.408	30	559.853
LOC108644443	15	107.69	16	210.914
LOC108644449	13	198.39	23	197.04
LOC108644450	35	216.323	38	386.327
LOC108644453	49	46.143	24	33.571
LOC108644465	21	50.051	43	34.585
LOC108644499	3	66.132	4	188.232
LOC108644506	3	54.612	3	155.935
LOC108644518	25	634.326	30	1114.437
LOC108644519	14	81.853	6	295.932
LOC108644707	9	35.985	25	48.753
LOC108644767	36	288.736	27	336.399
LOC108644771	32	54.273	7	121.836
LOC108644772	15	53.679	23	141.875
LOC108644775	18	2187.706	27	2083.176
LOC108644780	23	474.178	39	789.904
LOC108644831	2	332.846	2	1379.301
LOC108644832	2	626.201	3	944.987
LOC108644847	38	172.082	31	244.101
LOC108644882	4	68.689	7	209.94
LOC108645154	29	85.662	17	193.913
LOC108645175	10	41.178	NA	NA
LOC108645208	12	1534.67	15	1991.303
LOC108645218	18	642.353	39	583.221
LOC108645225	25	438.548	29	430.895
LOC108645241	20	569.685	29	473.559
LOC108645242	9	139.879	32	193.442
LOC108645252	43	50.503	38	66.083
LOC108645295	6	42.712	28	33.324
LOC108645349	17	170.874	11	202.798
LOC108645351	10	420.493	20	573.05
LOC108645362	47	42.811	NA	NA
LOC108645363	11	88.698	6	175.07
LOC108645443	32	50.363	8	80.896
LOC108645452	5	57.823	42	64.212
LOC108645505	39	239.546	36	190.583
LOC108645507	30	16470.651	2	30684.546
LOC108645535	14	100.054	NA	NA
LOC108645766	32	59.118	42	70.859
LOC108645783	32	36.84	45	49.935
LOC108645802	50	43.095	NA	NA
LOC108645838	44	44.855	13	90.887
LOC108646286	27	450.23	5	644.546
LOC108646287	45	123.69	12	199.521
LOC108646290	31	30.542	11	91.577
LOC108646291	6	365.089	5	448.749
LOC108646295	47	447.115	44	182.029
LOC108646296	47	63.361	37	92.018
LOC108647342	12	525.526	16	191.89
LOC108647359	44	35.578	NA	NA
LOC108647465	47	73.09	46	137.025
LOC108647610	34	737.533	39	578.852
LOC108647678	42	38.014	48	21.102
LOC108647691	43	262.298	41	394.927
LOC108647842	8	39.198	2	83.533
LOC108647845	26	1043.56	15	1513.689
LOC108647846	25	62.582	20	133.067
LOC108647907	22	54.756	24	60.893
LOC108647919	2	122.31	2	319.225
LOC108647921	9	93.366	11	171.212
LOC108647923	3	256.376	6	666.258
LOC108647924	3	66.033	6	116.997
LOC108647925	15	294.065	22	294.878
LOC108648038	37	540.254	15	579.172
LOC108648089	9	49.639	NA	NA
LOC108648091	21	67.46	21	211.194
LOC108648190	40	53.433	10	30.464
LOC108648195	28	1883.378	29	1806.747
LOC108648249	25	2919.151	19	7133.009
LOC108648260	42	112.62	19	152.002
LOC108648332	41	436.696	32	518.405
LOC108648354	47	55.76	37	86.682
LOC108648383	46	59.446	44	62.34
LOC108648387	49	44.54	40	79.056
LOC108648404	28	194.806	22	393.64
LOC108648774	13	413.564	5	550.704
LOC108648780	5	300.84	14	715.301
LOC108648781	13	519.775	14	1190.766
LOC108648782	10	306.349	13	616.811
LOC108648801	30	42.001	40	102.196
LOC108648851	7	103.189	5	381.964
LOC108648852	25	107.36	17	390.747
LOC108648856	10	1282.581	14	2589.63
LOC108648857	22	312.523	32	563.459
LOC108648858	12	178.926	23	389.555
LOC108648860	13	108.188	11	247.918
LOC108648861	35	215.135	5	197.258
LOC108648862	49	34.308	NA	NA
LOC108648864	25	67.203	NA	NA
LOC108648865	26	92.142	23	58.619
LOC108648866	16	271.569	12	181.576
LOC108648868	24	198.252	5	426.538
LOC108648869	33	51.672	8	78.53
LOC108648904	44	110.008	41	908.01
LOC108648949	9	423.462	13	990.177
LOC108648955	29	59.269	13	131.001
LOC394441	23	671.384	29	2201.665
LOC394444	28	1013.531	15	2783.32
LOC394448	24	2911.119	39	6489.664
LOC496503	48	2991.737	48	2711.158
LOC496795	23	125.833	13	218.628
LOC548351	46	253.834	46	344.365
LOC548792	9	1238.824	16	2662.375
LOC548809	18	1807.429	37	3593.721
LOC549154	44	113.902	39	208.184
LOC549413	41	1986.366	36	2148.785
LOC549454	7	313.082	26	720.804
LOC549858	23	2634.158	15	3135.616
LOC613053	15	255.006	12	491.286
LOC613063	43	59.302	29	165.72
LOC733493	37	461.156	38	800.582
LOC733507	34	714.397	15	1404.806
LOC733515	23	1844.36	21	1923.065
LOC733539	43	12620.128	43	19369.79
LOC733544	28	3240.135	14	5726.749
LOC733553	34	1529.043	43	3468.201
LOC733556	26	5847.737	21	11712.642
LOC733561	28	8203.831	30	13492.954
LOC733566	26	2591.549	14	2000.252
LOC733709	28	765.255	29	881.126
LOC733714	50	874.539	50	3292.121
LOC733724	32	71.063	NA	NA
LOC733726	36	1606.59	37	1817.4
LOC733728	25	3739.593	29	6997.179
LOC733731	34	2084.449	27	6759.292
LOC733735	4	2648.406	4	5532.345
LOC733751	18	2392.067	28	4586.975
LOC733753	25	266.386	21	624.53
LOC733758	12	302.213	24	475.493
LOC733778	5	4075.3	7	5241.22
LOC733876	20	763.581	26	737.843
LOC733928	24	439.088	35	458.345
LOC733932	28	301.852	38	742.495
LOC733945	34	2436.221	41	7101.34
LOC734001	22	1506.182	26	2262.118
LOC734009	49	1344.642	47	2500.411
LOC734020	25	1191.187	21	2832.376
LOC734029	29	428.531	39	609.946
LOC734042	36	63.116	40	103.726
LOC734046	28	61.079	28	401.388
LOC734071	18	1152.653	19	400.41
LOC734077	21	147.115	38	226.26
LOC734083	36	74.868	5	43.159
LOC734139	35	589.096	41	465.882
LOC779483	28	857.647	16	1352.794
LOC779485	38	83.56	8	46.24
LOC779521	38	100.916	26	58.761
LOC779528	29	136.475	39	211.126
LOC779531	23	410.256	25	485.261
LOC779549	44	350.729	40	31.053
LOC779553	25	3090.354	37	4200.77
LOC779566	1	1743.273	1	5760.515
LOC779604	13	1170.886	7	2139.063
LOC779612	37	141.343	22	385.522
MGC107851	42	122.104	30	316.41
MGC145244	29	44.442	24	28.847
MGC145260	39	164.865	49	536.122
MGC145518	43	639.975	29	728.055
MGC145685	2	249.227	1	788.721
MGC145706	18	161.295	32	206.025
MGC146443	6	165.196	26	262.613
MGC146454	32	138.774	31	234.244
MGC146850	28	106.321	13	59.608
MGC146893	4	3859.174	12	3523.19
MGC147133	11	83.353	29	257.327
MGC147136	42	358.829	43	756.553
MGC147172	45	756.256	50	3295.316
MGC147188	32	159.006	26	363.203
MGC147226	22	39.295	11	177.276
MGC147242	12	1670.541	15	1982.974
MGC147314	27	139.863	40	148.974
MGC147402	50	32.959	50	43.501
MGC147490	26	3593.179	22	3142.486
MGC147631	33	58.067	22	123.948
MGC69335	24	543.697	22	1391.504
MGC69416	10	226.09	12	265.866
MGC69493	29	763.564	41	1094.179
MGC69520	36	538.202	27	618.313
MGC75700	34	3112.484	35	6708.617
MGC75752	36	7368.503	37	9839.296
MGC75753	25	1199.074	22	1644.571
MGC75760	43	133.677	38	122.351
MGC75845	7	76.14	38	75.419
MGC75872	14	685.683	7	467.88
MGC76064	49	1147.875	48	1601.931
MGC76132	42	480.774	39	892.747
MGC76254	34	794.658	27	1340.683
MGC79752	13	84.548	26	188.344
MGC89056	38	140.1	22	290.787
MGC89226	18	952.375	16	2031.891
MGC89520	29	93.827	20	182.645
MGC89853	36	1512.277	39	2030.817
MGC89871	47	551.706	47	377.297
MGC97820	24	1243.286	43	3747.636
Xetrov90000303m.g	25	687.804	21	1152.882
Xetrov90000606m.g	41	68.421	NA	NA
Xetrov90001099m.g	46	124.6	20	135.99
Xetrov90001450m.g	24	175.169	26	210.419
Xetrov90001545m.g	33	49.488	26	85.151
Xetrov90002209m.g	33	406.008	37	1097.868
Xetrov90003211m.g	3	118.475	3	235.038
Xetrov90003426m.g	48	51.757	45	48.181
Xetrov90003650m.g	5	54.322	40	399.864
Xetrov90003733m.g	16	226.312	31	272.306
Xetrov90003890m.g	50	57.923	49	118.077
Xetrov90004061m.g	6	169.813	2	439.974
Xetrov90004282m.g	50	40.945	50	107.028
Xetrov90004873m.g	5	101.649	7	632.876
Xetrov90004977m.g	32	247.844	27	554.76
Xetrov90005064m.g	35	1435.326	32	2571.908
Xetrov90005676m.g	14	212.13	7	584.012
Xetrov90006168m.g	21	236.047	21	854.645
Xetrov90006203m.g	13	206.659	22	714.689
Xetrov90006235m.g	16	80.56	44	197.819
Xetrov90006265m.g	27	844.742	37	674.543
Xetrov90006279m.g	43	317.192	36	468.787
Xetrov90006486m.g	45	32.749	12	126.896
Xetrov90006631m.g	41	3108.702	43	1027.008
Xetrov90006661m.g	47	94.298	19	175.764
Xetrov90006734m.g	31	86.271	5	210.945
Xetrov90006850m.g	50	234.879	50	427.012
Xetrov90006855m.g	38	46.955	46	28.08
Xetrov90006872m.g	44	44.958	38	192.962
Xetrov90006957m.g	43	2255.791	36	4274.823
Xetrov90007238m.g	47	231.839	44	277.99
Xetrov90007490m.g	44	139.789	18	245.409
Xetrov90007701m.g	14	96.688	21	346.549
Xetrov90007890m.g	44	59.005	32	228.313
Xetrov90007899m.g	32	1444.664	14	2896.146
Xetrov90008097m.g	48	84.189	44	95.076
Xetrov90008209m.g	1	78.354	2	259.552
Xetrov90008316m.g	23	197.804	27	278.287
Xetrov90008403m.g	30	50.765	24	211.651
Xetrov90008484m.g	50	1681.914	50	1252.977
Xetrov90008496m.g	28	364.402	22	850.335
Xetrov90008547m.g	41	401.864	37	470.725
Xetrov90008814m.g	47	303.73	45	522.184
Xetrov90008963m.g	37	941.509	30	1210.511
Xetrov90009580m.g	4	134.776	11	227.042
Xetrov90009658m.g	24	136.855	30	149.739
Xetrov90010381m.g	40	267.461	34	551.358
Xetrov90010403m.g	23	351.691	26	630.746
Xetrov90010407m.g	32	133.91	39	531.157
Xetrov90010410m.g	44	51.626	25	150.357
Xetrov90010413m.g	8	34.016	32	138.41
Xetrov90010770m.g	24	360.389	32	497.282
Xetrov90011481m.g	9	223.906	29	390.252
Xetrov90012559m.g	14	512.044	10	442.099
Xetrov90012668m.g	26	300.905	29	351.962
Xetrov90012762m.g	47	1438.674	33	2630.262
Xetrov90012999m.g	13	54.993	5	109.671
Xetrov90013099m.g	40	272.35	21	519.597
Xetrov90013296m.g	39	138.368	47	132.253
Xetrov90013867m.g	32	124.196	42	96.526
Xetrov90014209m.g	9	206.367	42	181.293
Xetrov90014367m.g	48	88.897	50	25.106
Xetrov90014399m.g	33	63.124	43	43.661
Xetrov90014636m.g	20	12811.718	11	21291.909
Xetrov90014808m.g	5	107.922	6	336.312
Xetrov90015014m.g	37	801.403	21	871.113
Xetrov90015449m.g	15	502.239	14	1007.306
Xetrov90015537m.g	48	448.516	48	1089.669
Xetrov90016335m.g	10	48.531	34	191.942
Xetrov90016415m.g	17	226.128	38	434.554
Xetrov90016820m.g	47	63.712	NA	NA
Xetrov90016856m.g	24	631.193	30	1252.235
Xetrov90017051m.g	43	225.287	46	499.548
Xetrov90017392m.g	10	351.104	26	679.545
Xetrov90017482m.g	19	54.133	9	49.113
Xetrov90017503m.g	27	47.604	5	153.836
Xetrov90017736m.g	6	70.535	7	81.872
Xetrov90017779m.g	44	100.781	43	142.654
Xetrov90018479m.g	38	84.657	25	91.847
Xetrov90018914m.g	20	755.957	38	2138.561
Xetrov90019225m.g	20	5289.09	27	7303.776
Xetrov90019651m.g	22	199.713	25	212.835
Xetrov90020328m.g	37	462.548	32	527.053
Xetrov90020420m.g	36	284.337	40	345.493
Xetrov90020434m.g	25	2889.342	21	3702.426
Xetrov90021350m.g	29	76.436	13	208.459
Xetrov90021399m.g	24	1915.459	15	2785.482
Xetrov90021434m.g	44	228.708	44	1018.121
Xetrov90021831m.g	30	43.745	23	134.195
Xetrov90022273m.g	47	299.564	33	772.893
Xetrov90023154m.g	12	60.954	20	112.904
Xetrov90023215m.g	30	42.007	33	157.76
Xetrov90023445m.g	36	121.056	46	426.534
Xetrov90024133m.g	18	515.395	39	338.144
Xetrov90024664m.g	13	49.446	11	95.853
Xetrov90024728m.g	5	111.759	2	278.659
Xetrov90025127m.g	35	231.588	35	472.885
Xetrov90025151m.g	35	388.492	41	554.402
Xetrov90025278m.g	38	1039.215	31	1018.338
Xetrov90025423m.g	24	1057.175	27	1566.857
Xetrov90025821m.g	7	482.74	29	577.529
Xetrov90026249m.g	29	34.01	8	75.389
Xetrov90026331m.g	19	199.42	38	518.081
Xetrov90026699m.g	23	487.532	29	313.712
Xetrov90026995m.g	21	73.001	16	183.157
Xetrov90027140m.g	27	595.019	39	487.566
Xetrov90027296m.g	9	54.03	42	254.896
Xetrov90027366m.g	15	457.582	13	513.494
Xetrov90027395m.g	31	2321.039	2	17503.011
Xetrov90027669m.g	12	950.023	14	1342.536
Xetrov90027703m.g	7	1783.14	4	3699.003
Xetrov90027875m.g	15	900.465	10	1430.042
Xetrov90027884m.g	25	1695.793	40	2989.763
Xetrov90028251m.g	9	29.636	15	90.57
Xetrov90028256m.g	19	105.077	8	118.544
Xetrov90028379m.g	25	888.385	30	1082.414
Xetrov90028487m.g	11	339.774	16	856.461
Xetrov90028579m.g	31	180.464	4	128.9
Xetrov90028675m.g	31	182.918	4	117.538
Xetrov90028836m.g	7	305.332	13	480.853
Xetrov90028989m.g	39	135.995	21	334.015
Xetrov90029009m.g	43	117.799	46	148.404
Xetrov90029218m.g	19	240.488	32	313.278
Xetrov90029353m.g	6	72.572	12	144.363
Xetrov90029373m.g	30	174.201	17	359.918
Xetrov90029429m.g	42	874.443	35	713.542
Xetrov90029538m.g	45	83.559	6	95.029
Xetrov90029593m.g	30	43.249	29	122.017
Xetrov90029597m.g	30	95.82	11	223.886
Xetrov90029607m.g	38	41.339	42	27.236
Xetrov90029740m.g	26	2753.103	21	4042.044
Xetrov90030069m.g	14	120.219	20	155.595
Xetrov90030369m.g	17	48.356	20	77.311
Xetrov90030370m.g	25	194.305	32	463.953
Xetrov90030628m.g	36	87.172	25	70.498
Xetrov90030629m.g	12	119.98	23	92.242
Xetrov90030774m.g	11	51.581	40	174.816
Xetrov90030818m.g	44	116.623	32	390.398
aaas	49	398.776	49	574.779
aacs	16	318.551	11	516.271
aadat	39	564.051	37	945.929
aaed1	23	127.89	43	142.685
aagab	41	459.397	43	1126.998
aak1	35	926.346	31	1481.009
aamdc	23	102.657	19	164.631
aamp	23	2141.979	39	3681.92
aar2	41	255.532	28	374.553
aars	34	428.933	37	1079.732
aarsd1	18	453.06	29	398.865
aass	25	334.591	41	530.415
aatf	27	1332.266	29	722.703
aatk	15	97.39	NA	NA
abat	24	120.254	8	379.013
abca1	40	194.454	31	287.877
abca3	49	81.622	49	124.442
abca8	25	57.43	NA	NA
abcb6	37	102.758	32	177.698
abcb7	20	1134.467	39	1820.571
abcc5	15	243.58	22	446.767
abcc6	43	70.38	11	96.304
abcd1	35	169.146	29	338.086
abcd3	16	354.109	15	717.258
abcd4	40	126.113	37	104.536
abce1	33	1644.429	39	3134.727
abcf1	36	2186.246	37	4261.517
abcf3	18	616.543	24	725.287
abcg2	22	622.348	26	1377.161
abhd11	35	386.634	41	611.333
abhd12	15	382.52	31	368.924
abhd13	19	894.734	29	1272.439
abhd16a	13	678.247	27	615.388
abhd17a	37	1145.222	21	1737.038
abhd17b	18	3041.717	30	3250.766
abhd17c	48	3739.479	49	3237.893
abhd18	24	329.236	30	653.328
abhd2	25	396.85	10	630.871
abhd4	44	207.036	36	378.49
abhd5	36	313.449	21	489.153
abhd6	17	94.176	36	110.156
abi1	12	1844.622	22	1899.583
abi2	25	1102.804	29	1236.393
abl1	15	6592.642	8	6882.597
abl2	27	382.058	16	573.896
ablim1	49	152.213	48	239.88
abo	17	292.645	37	376.893
abo-like.2	34	47.563	39	105.094
abr	18	1654.002	16	2415.205
abracl	35	459.453	43	1034.732
abtb1	26	81.224	28	277.946
acaa1	28	76.083	36	155.557
acaa2	28	204.273	27	692.041
acaca	50	437.332	50	711.146
acacb	27	673.449	21	844.424
acad11	47	42.027	41	76.806
acad8	31	34.81	33	39.854
acad9	41	193.151	35	578.844
acadl	37	1516.104	39	2125.645
acadm	34	463.779	43	810.387
acads	48	126.075	48	224.298
acadsb	12	381.728	27	481.38
acadvl	12	635.524	20	965.088
acap2	17	172.168	12	118.674
acap3	33	98.633	26	242.151
acat1	10	305.95	11	562.92
acat2	6	127.581	38	161.616
acbd3	25	848.004	17	1596.002
acbd4	23	119.617	38	311.793
acbd5	19	170.615	17	332.626
acbd6	21	398.803	29	805.254
acer2	19	70.197	28	104.73
acer3	30	52.8	7	115.27
ache	23	43.465	14	64.575
acin1	26	9867.233	15	13277.104
acly	37	2119.131	37	3406.881
aco1	27	411.231	27	891.251
aco2	23	417.529	26	1306.368
acot11	17	134.832	14	319.477
acot12	26	426.047	41	1086.28
acot13	36	42.573	41	86.064
acot2	36	1674.462	43	2099.006
acot7	2	76.085	3	283.265
acot9	37	324.465	43	492.871
acox1	28	91.313	NA	NA
acox2	26	187.727	35	465.822
acox3	46	43.038	29	80.473
acp1	25	988.603	29	1916.397
acp2	16	48.416	18	181.529
acp5	25	766.604	27	942.37
acp6	2	103.805	2	147.088
acrc	25	2376.76	21	3451.454
acsbg2	2	1125.34	3	5507.044
acsf2	5	360.308	10	577.32
acsf3	10	130.956	15	153.49
acsl1	1	3221.878	2	10263.987
acsl3	50	478.828	50	892.625
acsl4	46	543.891	33	1136.147
acss3	22	131.439	30	387.08
actb	37	8215.265	27	14730.187
actg1	47	1740.532	46	4300.376
actl6a	24	2579.458	38	2453.342
actn1	24	760.756	20	1611.334
actn4	37	894.693	29	1346.303
actr10	19	742.209	22	1184.432
actr1a	23	1185.228	29	1520.781
actr2	13	997.052	16	2607.633
actr3	25	3099.655	27	4044.088
actr5	39	298.993	38	401.573
actr6	22	366.724	41	1376.285
acvr1	14	5307.758	7	7468.48
acvr1b	23	243.134	16	543.686
acvr2a	28	1872.205	11	1934.586
acvr2b	21	187.561	7	402.661
acyp1	43	297.727	43	300.246
adad1	32	88.114	14	241.531
adad1-like.1	33	108.55	30	173.842
adad2	35	566.068	29	603.17
adam10	27	757.202	11	1122.299
adam17	36	356.585	36	412.723
adam33	38	203.313	35	102.749
adam7	12	278.643	11	475.585
adam9	23	2312.848	27	2662.778
adamts1	10	379.728	26	1218.418
adamts2	13	66.221	23	48.958
adamts3	48	156.679	11	122.996
adamts6	43	50.043	6	102.224
adamtsl5	15	622.107	16	1040.43
adar	12	1362.991	16	1974.05
adarb1	50	1876.627	49	1036.917
adarb2	40	65.586	45	77.266
adat1	46	103.967	43	179.264
adat2	20	137.033	30	218.198
adck3	35	1812.585	37	3198.177
adck4	27	596.298	29	1185.929
adcy4	19	369.933	26	553.927
adcy6	13	170.348	5	259.191
adcy7	23	113.261	44	31.235
adcy9	43	230.423	40	195.518
add1	14	2277.13	10	4320.476
add3	12	2135.145	15	2285.57
adgra3	33	303.316	26	990.516
adgrl2	18	1768.003	27	2817.569
adh5	34	1344.016	41	1122.487
adi1	24	571.086	19	667.697
adipor1	20	534.534	27	601.456
adk	36	2843.735	39	6128.608
adnp	18	10229.224	30	7936.189
adnp2	20	1200.532	27	1940.085
ado	25	4975.443	30	5120.778
adora1	42	350.86	26	638.979
adprhl2	15	228.403	30	427.278
adrb1	39	39.937	24	21.51
adrb2	46	157.205	47	301.252
adrbk2	18	386.4	21	638.4
adrm1	15	331.696	15	490.152
adsl	34	441.985	39	700.371
adss	28	810.195	39	1808.348
aen	47	4102.638	48	3269.542
aes	19	2472.727	27	2207.359
afap1	20	237.635	16	389.73
afdn	5	11050.039	4	14900.955
aff1	49	171.684	46	491.283
aff3	32	35.751	8	89.259
aff4	22	352.436	7	819.733
afg3l1p	47	112.99	36	227.392
afg3l2	28	1443.944	21	2374.177
aftph	14	478.356	10	825.305
agap1	41	635.697	33	1100.552
agap3	2	87.704	2	322.213
agbl2	34	112.882	25	174.341
agbl5	28	180.301	15	556.474
agfg1	18	1556.977	26	1996.437
aggf1	23	900.946	16	2302.905
agl	42	69.783	40	119.004
ago1	5	861.516	4	1722.366
ago2	40	460.996	31	545.264
ago3	18	151.34	31	266
ago4	11	238.426	16	380.054
agpat1	26	270.877	16	748.365
agpat4	25	3128.04	30	2575.602
agpat5	29	294.44	18	326.286
agps	18	603.29	30	720.525
agrn	43	258.248	20	69.216
agtpbp1	26	468.271	29	619.583
agtrap	32	72.589	29	300.721
ahctf1	11	1852.606	22	4379.804
ahcy	25	1728.4	22	4250.671
ahcyl1	48	340.585	43	423.846
ahcyl2	25	5807.687	15	6871.353
ahdc1	47	2001.161	47	2049.592
ahi1	25	868.741	15	1279.101
ahnak	33	451.802	26	1274.526
ahsa1	23	2573.582	26	2790.913
aida	47	113.766	49	507.173
aifm1	24	664.978	28	956.559
aifm2	39	69.83	39	87.693
aifm3	20	207.303	NA	NA
aim1	20	489.49	13	1080.727
aim1l	16	78.001	NA	NA
aimp1	49	231.219	46	423.766
aimp2	42	1321.093	46	2260.441
ak2	34	1249.967	46	2667.865
ak3	14	125.847	26	192.899
ak4	20	162.512	45	21.328
ak6	24	230.644	43	535.229
ak8	12	816.533	15	1074.116
ak9	44	82.098	11	159.181
akap1	26	5739.132	15	5365.789
akap10	43	374.359	37	711.078
akap11	46	1019.147	36	1384.108
akap13	20	812.473	20	1749.191
akap17a	25	2848.746	16	5571.449
akap2	24	946.767	15	1797.119
akap6	23	101.065	20	174.851
akap7	20	1486.671	23	1480.304
akap8	12	837.827	10	2084.006
akap8l	36	267.525	47	454.808
akap9	42	588.384	40	1538.672
akirin1	26	1664.108	29	3208.754
akirin2	24	2783.721	39	3510.801
akr1a1	20	1116.758	36	2138.297
akr1b1	37	144.549	18	137.57
akt1	18	608.214	8	1535.335
akt1s1	26	7630.882	29	12703.485
akt2	48	2723.051	49	2625.113
aktip	3	1428.463	3	3279.688
alad	20	182.105	30	544.191
alas1	19	1107.625	40	1221.197
aldh16a1	11	90.022	26	245.065
aldh18a1	19	219.111	43	444.211
aldh1a2	18	2852.922	30	3960.382
aldh2	20	1031	41	1521.894
aldh3a2	34	287.798	36	518.348
aldh3b1	49	172.131	49	804.037
aldh3b1-like.1	50	217.681	49	1047.049
aldh3b2	29	64.649	36	58.972
aldh6a1	25	289.026	41	464.389
aldh7a1	20	721.123	39	1679.787
aldh9a1	42	96.902	36	143.056
aldoa	26	6518.546	21	8955.093
aldob	22	97.096	43	428.554
aldoc	23	1902.073	41	4554.81
alg1	22	155.359	43	313.142
alg10	42	248.223	36	609.574
alg11	34	1016.115	21	1105.386
alg12	18	959.059	39	945.54
alg13	36	2036.106	37	2993.551
alg14	42	592.686	44	1029.771
alg2	43	1633.422	37	1390.72
alg3	11	115.985	26	230.868
alg5	23	1060.696	27	2259.196
alg6	11	1649.759	14	4265.682
alg8	35	640.657	27	1443.006
alg9	27	1048.103	20	925.851
alkbh1	26	790.642	22	760.101
alkbh2	22	795.152	23	395.058
alkbh3	28	410.925	16	536.794
alkbh4	41	840.069	46	1168.089
alkbh5	42	2311.834	46	2599.067
alkbh7	20	2044.376	30	1405.193
alkbh8	19	749.159	15	1079.716
alms1	49	627.436	50	1219.58
alox12b	30	51.228	27	161.614
alpk1	28	83.94	28	176.743
als2	20	154.572	17	279.724
alyref	43	12761.007	32	13504.713
amacr	20	870.978	29	1374.185
ambra1	12	1053.915	22	1878.348
amd1	49	1207.361	46	991.341
amdhd1	24	161.653	39	517.953
amdhd2	37	80.725	29	129.892
amer1	25	882.925	17	1335.629
amfr	19	519.505	15	698.658
ammecr1	26	759.399	20	1537.878
ammecr1l	44	71.318	21	116.92
amot	35	235.75	31	595.769
amotl1	10	153.315	40	102.636
amotl2	50	545.088	50	511.159
ampd3	14	93.596	NA	NA
amt	14	62.095	26	166.759
amy2b	18	1017.834	29	872.382
anapc1	25	569.659	37	491.018
anapc10	24	2161.562	22	2086.863
anapc11	36	504.461	39	811.211
anapc13.1	42	269.733	43	440.789
anapc15	18	1050.994	19	1392.306
anapc16	20	1428.201	36	1939.421
anapc4	36	133.312	37	274.356
anapc5	24	2572.885	26	2320.126
anapc7	28	735.532	22	1703.015
angel2	12	1739.315	16	2379.375
ank3	15	92.362	4	471.566
ankdd1a	12	156.685	37	129.893
ankfy1	25	1493.212	39	1838.472
ankhd1	18	2262.333	15	3709.11
ankib1	15	363.435	13	754.523
ankle1	25	439.196	30	1034.465
ankle2	47	7271.983	46	8978.449
ankmy1	14	51.177	26	61.93
ankmy2	12	1606.071	16	3630.873
ankra2	40	835.077	36	803.504
ankrd11	37	6445.507	21	12134.988
ankrd12	39	7070.967	19	12759.777
ankrd13a	24	550.964	30	873.837
ankrd13c	17	5392.971	19	5570.584
ankrd16	46	86.165	43	140.355
ankrd17	7	683.962	15	2163.069
ankrd27	29	102.115	30	501.803
ankrd28	26	1382.68	29	2136.691
ankrd35	22	64.609	6	181.392
ankrd37	13	885.919	15	1168.664
ankrd39	39	146.743	37	324.322
ankrd40	35	627.06	18	938.519
ankrd45	25	164.898	36	165.376
ankrd46	24	786.782	27	679.818
ankrd49	25	348.409	21	363.067
ankrd50	21	277.029	38	317.651
ankrd52	41	1596.41	34	2269.547
ankrd54	27	351.225	10	344.677
ankrd63	37	154.624	NA	NA
ankrd7	39	4139.796	27	5515.067
ankrd9	10	33.133	34	28.44
anks1a	10	531.044	27	716.567
anks3	42	588.955	34	2383.92
ankub1	7	218.143	18	113.545
ankzf1	38	276.064	19	395.788
anln	2	2206.726	2	7341.308
anln-like.2	4	878.198	2	2839.271
ano1	49	519.952	46	1809.95
ano10	42	87.106	39	133.25
ano2	44	107.02	31	184.078
ano5	44	31.736	5	73.326
ano6	36	128.786	26	110.278
anp32a	44	466.109	19	726.226
anp32b	25	2454.172	16	6678.708
anp32c	13	9603.394	16	14050.33
anp32e	27	4239.986	15	5678.024
anxa1	23	295.337	28	766.118
anxa1-like.1	23	160.707	28	358.188
anxa11	7	44.69	8	71.99
anxa2	28	199.472	15	336.621
anxa3	49	213.774	37	393.43
anxa4	24	504.66	15	1507.184
anxa5	41	1812.204	43	1855.121
anxa7	26	1805.444	22	2594.952
aox1	45	53.226	39	292.242
ap1ar	6	116.858	11	233.968
ap1b1	25	4482.061	30	3314.197
ap1g1	39	2274.119	33	3645.256
ap1m1	19	1157.549	29	1472.41
ap1m2	23	52.861	16	333.428
ap1s2	43	423.097	36	627.3
ap1s3	34	1582.286	39	2206.777
ap2a1	26	1513.963	20	1640.496
ap2a2	39	644.581	15	687.975
ap2b1	23	647.362	40	1105.088
ap2m1	25	6673.389	21	6827.852
ap2s1	41	2944.267	46	5174.572
ap3b1	39	484.967	22	970.69
ap3d1	16	4185.552	20	5628.507
ap3m2	44	165.719	39	339.961
ap3s1	24	562.706	26	1520.877
ap3s2	34	301.201	41	632.978
ap4b1	44	190.968	33	170.09
ap4e1	41	544.989	35	780.527
ap4m1	47	49.147	47	81.65
ap4s1	40	210.48	34	501.881
ap5b1	39	355.912	43	454.333
ap5m1	30	104.166	36	200.101
ap5s1	33	200.382	25	334.894
apaf1	47	99.101	48	317.406
apba1	20	457.781	30	929.274
apba2	28	135.507	39	293.438
apba3	46	126.517	48	302.748
apbb2	28	290.512	23	407.855
apc	23	5690.986	15	9181.291
apeh	26	99.038	20	108.14
apex1	19	813.014	15	1592.078
apex2	34	809.372	35	1985.656
aph1a	12	833.78	21	1408.888
api5	26	1929.033	31	3499.2
apip	29	377.337	16	632.525
apitd1	43	993.015	36	1852.14
aplf	28	131.322	23	101.789
aplp2	17	241.509	15	1151.987
apmap	19	643.512	30	1263.014
apoa1bp	32	37.614	26	142.219
apoo	18	159.88	39	349.242
apool	6	149.179	27	278.222
apopt1	34	779.015	26	901.956
app	25	1285.568	15	2843.852
appbp2	19	395.819	29	452.449
appl1	24	1088.8	15	2042.014
appl2	49	118.227	49	167.239
aptx	46	552.179	46	650.423
aqp11	8	73.476	5	305.839
aqp3	42	69.704	41	21.589
aqr	12	877.889	29	1374.214
arap3	13	331.955	22	583.849
arc2	16	67.937	9	88.955
arc3	5	142.729	5	258.92
arcn1	39	1343.481	40	1201.733
arel1	29	142.226	29	396.149
arf1	29	1699.302	39	3850.106
arf3	24	684.969	31	1031.386
arf4	13	245.449	17	467.722
arf5	49	1889.84	48	3466.754
arf6	44	789.348	35	1368.219
arf6.2	18	2256.234	27	3095.356
arfgap2	25	369.212	27	848.457
arfgap3	12	114.076	16	414.697
arfgef1	22	277.79	27	661.664
arfgef2	18	750.093	36	886.822
arfip1	23	1262.324	27	1554.822
arglu1	41	3229.468	35	5608.899
arhgap1	18	1559.667	21	2534.014
arhgap10	12	231.108	16	851.929
arhgap11a.1	24	743.118	23	1288.364
arhgap11a.2	28	2641.05	22	4108.058
arhgap12	28	565.357	16	677.643
arhgap17	23	1219.315	20	1538.25
arhgap18	42	37.889	44	166.178
arhgap19	43	621.502	10	621.976
arhgap20	25	1980.596	27	3290.349
arhgap21	28	3037.741	22	5880.831
arhgap22	9	36.608	42	23.917
arhgap23	43	72.089	31	81.518
arhgap26	19	902.306	16	1482.906
arhgap29	28	742.503	27	1605.3
arhgap31	35	228.852	19	337.918
arhgap32	36	800.788	19	963.198
arhgap35	37	2496.735	30	4337.889
arhgap36	30	32.981	22	123.984
arhgap40	10	183.966	27	469.438
arhgap44	47	136.576	18	273.402
arhgap5	20	1529.7	38	3093.86
arhgap6	19	369.202	14	473.524
arhgdia	49	93.246	46	180.211
arhgdig	18	6315.211	27	6552.248
arhgef1	28	621.629	16	1054.562
arhgef10	20	68.261	7	87.722
arhgef10l	12	106.193	22	266.963
arhgef11	41	915.946	34	1752.02
arhgef12	46	53.327	33	122.045
arhgef16	29	2264.472	21	2682.595
arhgef17	18	267.518	16	435.914
arhgef2	15	78.361	5	264.317
arhgef26	15	287.945	29	440.058
arhgef3.2	23	334.773	14	542.294
arhgef37	28	333.342	27	364.276
arhgef39	26	174.151	16	445.329
arhgef4	3	51.734	2	247.82
arhgef5	39	901.722	32	1164.999
arhgef7	16	1031.573	7	2405.209
arid1a	16	2793.655	11	7452.818
arid1b	6	269.734	13	149.882
arid2	41	3609.799	34	5843.116
arid3a	43	1872.751	19	2772.775
arid3b	32	75.975	11	111.208
arid4a	20	4620.742	30	6622.543
arid4b	23	1707.487	21	3784.036
arid5b	26	1210.269	10	2831.862
arih1	25	737.633	30	1393.747
arih2	17	1310.103	27	3135.384
arl1	24	496.133	39	1245.022
arl10	24	48.59	39	139.952
arl10b	43	2804.261	36	3875.827
arl13a	39	47.363	22	59.146
arl13b	35	616.381	10	1017.383
arl14ep	34	898.02	38	2089.285
arl15	12	641.902	15	1249.787
arl16	43	162.829	46	397.859
arl2	24	1191.587	39	1498.05
arl2bp	36	1739.447	41	1857.551
arl3.1	36	614.651	37	1239.143
arl4a	4	2114.256	6	5244.366
arl5a	34	222.637	36	200.329
arl5b	10	130.968	17	475.889
arl5c	28	3292.459	14	5506.204
arl6	18	1229.256	26	1522.392
arl6ip1	37	1947.992	39	3347.946
arl6ip4	26	670.475	17	840.642
arl6ip5	47	312.606	49	453.183
arl6ip6	6	180.125	14	383.77
arl8b	2	398.18	2	1246.088
arl9	21	697.659	29	1115.563
armc1	19	1538.962	21	1942.233
armc10	10	256.716	7	410.076
armc6	48	100.09	49	192.703
armc7	41	556.399	36	593.887
armc8	5	309.177	7	355.53
armc9	20	113.842	39	745.653
armt1	10	737.355	29	2088.727
arnt	25	3408.586	30	4949.145
arntl	18	868.048	27	184.103
arntl2	8	45.324	40	69.827
arpc1a	26	3676.698	26	3872.799
arpc1b	25	990.886	40	903.828
arpc2	43	3699.464	27	4431.261
arpc3	24	727.326	41	984.116
arpc4	22	1290.672	29	2408.722
arpc5	38	297.305	29	557.461
arpc5l	13	954.486	21	769.918
arpin	13	229.938	11	475.606
arpp19	46	2535.241	46	2811.03
arrb1	32	81.698	6	95.666
arrb2	12	2968.958	20	7127.524
arrdc1	13	99.066	13	156.741
arrdc2	37	106.274	35	489.569
arrdc3	26	386.101	8	1076.327
arrdc4	27	222.393	41	268.931
arsa	16	87.641	21	106.582
arsa.1	34	88.474	42	85.5
arsb	46	65.835	35	140.941
arsd	32	65.128	NA	NA
arsk	6	100.529	38	40.746
art5	34	65.996	46	229.184
arv1	48	116.78	35	364.734
arvcf	26	4878.238	15	5878.058
asah1	19	87.759	43	184.464
asap1	17	689.835	15	886.164
asap2	50	100.408	34	152.218
asb12	24	193.23	22	236.515
asb13	20	674.811	30	663.68
asb5	46	48.821	16	77.199
asb6	25	366.633	29	583.964
asb7	15	476.963	31	863.943
asb8	21	355.452	20	579.559
ascc1	24	335.085	29	495.664
ascc2	46	794.445	45	1359.701
ascc3	31	37.223	9	90.434
ascl1	17	122.521	47	38.795
asf1b	24	839.183	39	3202.585
asgr1	39	381.867	33	94.689
ash1l	8	70.471	8	124.769
ash2l	12	2249.422	15	4253.855
asl	38	123.762	29	234.624
asmtl	24	444.143	28	985.977
asna1	32	182.451	35	329.97
asns	42	133.952	27	151.341
asnsd1	22	1131.553	39	1554.546
aspa	7	56.691	44	44.393
aspg	30	71.374	38	181.831
asph	27	1618.72	15	4768.651
asphd2	41	472.16	37	600.362
aspm	22	1981.521	14	3766.006
aspscr1	34	1009.41	22	242.677
asrgl1	23	441.989	26	267.759
aste1	26	416.584	29	662.777
asxl1	26	2359.696	30	4113.413
asxl3	20	157.474	10	226.831
atad1	23	280.565	27	510.805
atad2	23	4917.275	21	5596.185
atad2b	18	2386.251	15	5987.767
atad3a	22	348.104	20	949.012
atad5	19	3179.855	15	4482.057
atat1	9	75.039	NA	NA
ate1	13	198.731	30	474.196
atf1	43	460.145	46	1114.417
atf2	20	243.219	31	307.632
atf3	32	37.869	NA	NA
atf4	26	400.998	39	505.715
atf5	15	154.801	5	377.515
atf5.2	15	184.348	11	532.637
atf6	15	216.017	15	239.918
atf6b	15	1694.591	11	2409.317
atf7	30	52.403	21	73.852
atf7ip	16	3740.492	17	8401.556
atf7ip2	24	453.48	13	543.612
atg10	41	47.325	24	30.767
atg101	23	2883.296	39	2437.862
atg12	24	383.508	30	423.386
atg13	35	257.566	38	202.34
atg14	27	147.1	16	377.697
atg16l1	26	348.706	10	506.374
atg2a	26	284.49	36	529.576
atg2b	20	228.326	26	508.696
atg3	37	87.133	37	202.281
atg4a	18	213.237	35	264.839
atg4b	11	72.511	40	193.195
atg4c	28	1122.889	14	1479.915
atg4d	18	461.142	19	1019.991
atg5	36	561.042	41	277.827
atg7	17	238.664	17	399.859
atg9a	36	151.653	35	265.34
atg9b	4	155.816	10	245.721
athl1	15	89.705	NA	NA
atic	35	959.141	36	1270.694
atl1	32	42.345	13	38.418
atl2	49	1545.06	49	3081.735
atl3	42	146.115	38	241.347
atm	16	81.163	20	192.845
atmin	21	545.161	14	1100.301
atn1	3	775.967	4	1034.398
atox1	43	589.319	36	732.308
atp10a	20	990.85	15	946.191
atp10b	26	1544.652	15	2444.084
atp10d	34	1044.022	37	2668.022
atp11b	18	4651.273	31	6788.475
atp11c	22	274.239	27	445.871
atp13a-like	30	244.213	29	1144.42
atp13a1	28	836.509	30	1306.937
atp13a3	19	382.122	10	230.145
atp13a4	20	1383.619	32	3829.226
atp1a1	12	2920.66	21	6932.768
atp1b1	3	263.37	3	471.507
atp1b3	18	4717.591	29	8132.278
atp2a2	14	4847.564	7	5163.416
atp2b1	20	2004.88	22	3334.043
atp2c1	27	2156.833	22	2130.273
atp5a1	20	20532.374	36	15812.596
atp5b	43	4546.953	41	5113.054
atp5c1	44	1287.253	44	2274.306
atp5d	29	415.451	40	2026.315
atp5f1	20	908.425	39	1187.473
atp5g1	43	4462.997	36	5785.05
atp5g3	34	10461.856	36	15628.188
atp5h	43	1887.171	43	2080.75
atp5i	21	1767.444	36	2871.586
atp5j	19	963.464	39	1118.373
atp5j2	43	925.38	41	2117.507
atp5l	18	2003.163	37	3411.423
atp5o	34	1337.1	41	1785.312
atp5s	27	508.645	42	403.252
atp5sl	32	54.313	41	109.215
atp6ap1.2	15	245.113	31	393.668
atp6ap2	33	73.897	8	111.793
atp6v0a1	12	644.231	21	469.217
atp6v0a2	37	602.048	17	1147.804
atp6v0b	39	4236.245	37	2223.012
atp6v0c	23	3104.261	27	10010.578
atp6v0d1	34	951.575	26	1325.209
atp6v0e1	18	3909.286	29	7443.466
atp6v0e2	47	129.469	44	149.634
atp6v1a	18	1258.215	21	3362.054
atp6v1b2	42	1528.803	46	3180.37
atp6v1c1	23	3769.418	39	4271.978
atp6v1d	28	692.323	14	1014.539
atp6v1e1	23	1817.09	26	2102.144
atp6v1f	43	984.865	43	1794.329
atp6v1g1	20	358.313	39	851.793
atp6v1h	42	140.792	39	269.717
atp7a	41	734.729	46	895.656
atp8a1	46	426.98	49	1270.834
atp8b1	25	1468.985	14	3005.416
atp8b4	50	749.935	50	1351.326
atp9a	37	605.921	39	830.658
atpaf1	29	185.508	43	433.971
atpaf2	10	582.54	16	955.071
atpif1	43	1231.229	44	3625.105
atr	21	241.262	40	690.616
atraid	23	1355.46	27	1102.527
atrip	39	564.747	36	593.905
atrn	12	1171.97	14	3151.745
atrx	34	5433.569	15	9461.619
atxn1	15	59.92	8	109.893
atxn10	43	31.28	26	85.623
atxn2	26	4813.389	14	10377.877
atxn2l	19	7576.72	15	6660.232
atxn3	20	523.28	27	719.633
atxn7	49	2765.285	47	3066.684
atxn7l1	25	257.488	11	334.327
atxn7l3	43	913.185	30	1301.493
auh	44	163.529	43	232.299
aunip	25	425.322	11	836.73
aurkaip1	20	386.142	26	876.517
aurkb	41	15551.849	46	14134.445
auts2	5	266.318	4	366.584
avd.2	43	253.152	30	981.474
aven	23	138.709	29	239.835
avpi1	37	1942.131	27	1483.978
axin1	12	5201.212	16	3136.123
azi2	25	983.415	38	1421.907
azin1	25	1898.994	27	3922.635
azin2	28	732.463	36	760.264
b3galnt2	35	211.575	41	329.443
b3galt4	41	457.024	35	539.549
b3galt6	39	644.002	18	1174.118
b3gat1	30	80.087	27	126.416
b3gat3	15	208.162	41	249.382
b3glct	32	39.925	27	176.069
b3gnt2	18	1836.216	21	2864.378
b3gnt3	19	79.17	4	134.507
b3gnt4	38	338.247	21	456.208
b3gnt5	7	10702.576	5	15358.496
b3gnt6	24	115.256	32	162.722
b3gnt7	33	450.192	32	708.364
b4galnt2	29	52.105	36	127.074
b4galnt4	17	139.24	32	171.607
b4galt1.1	27	189.659	29	145.611
b4galt2	17	560.375	32	394.141
b4galt3	22	2392.406	30	4372.236
b4galt5	18	166.266	32	111.435
b4galt6	17	535.044	4	931.19
b4galt7	28	1708.634	21	2706.584
b4gat1	39	140.517	20	205.747
b9d1	12	1193.977	21	1485.244
b9d2	25	1470.022	14	2159.822
babam1	35	141.844	30	307.578
bace2	28	225.151	14	511.423
bach1	18	1175.74	16	1109.508
bach2	4	92.241	3	152.787
bad	10	218.58	30	673.145
baf-l	49	1708.449	48	2647.371
bag1	49	516.108	47	826.864
bag4	14	1055.899	16	1384.647
bag5	38	55.512	25	69.915
bag6	7	209.975	16	550.445
bahcc1	18	3489.591	17	6349.597
bahd1	13	213.937	23	302.68
baiap2	25	854.344	27	1471.895
baiap2l1	20	1909.25	27	2791.203
baiap3	15	47.731	25	37.019
bambi	12	1890.625	14	3187.342
banf1	22	891.086	40	1922.304
banp	22	796.732	41	1123.992
bap1	28	425.645	26	1046.256
bard1	23	3597.311	13	5341.364
batf2	3	87.841	3	316.512
bax	24	1313.48	29	1629.259
baz1a	25	2231.822	14	4660.536
baz1b	47	4367.738	35	8587.14
baz2a	40	846.212	32	1727.672
bbip1	39	254.608	32	194.73
bbs1	17	98.856	36	308.702
bbs10	24	1130.372	26	2005.591
bbs12	18	322.072	27	468.979
bbs2	21	291.714	39	879.135
bbs4	29	202.224	25	353.866
bbs5	24	630.118	40	493.648
bbs7	11	88.304	29	300.942
bbs9	23	193.029	39	368.802
bbx	34	225.886	43	100.38
bc014685	11	83.599	31	211.205
bcap29	46	75.989	17	266.167
bcap31	34	572.495	26	1027.501
bcar1	18	428.561	19	371.426
bcar3	23	516.365	20	939.76
bcas2	21	835.183	27	1504.595
bcas3	41	170.697	18	370.703
bcat2	22	166.643	46	209.537
bccip	38	593.695	36	549.146
bcdin3d	23	449.381	39	656.82
bckdha	20	239.701	27	339.21
bckdhb	34	220.962	41	391.723
bckdk	48	534.774	47	676.329
bcl2l11	44	196.181	40	264.297
bcl2l12	20	304.308	32	409.914
bcl2l13	30	154.877	4	268.667
bcl2l14	26	406.356	29	755.139
bcl2l2	28	779.132	26	1246.166
bcl6	25	8325.568	21	6621.499
bcl7a	36	1494.475	21	1833.64
bcl7b	17	92.337	40	258.104
bcl9	41	41.89	8	100.548
bcl9l	15	232.837	15	413.533
bclaf1	23	674.175	16	1487.83
bcor	14	4123.706	11	4905.053
bcorl1	11	186.911	14	383.399
bcr	39	334.332	37	324.9
bcs1l	15	545.895	31	612.241
bdh1	39	146.14	15	169.982
bdh2	20	125.56	37	383.047
bdp1	37	3223.737	21	3021.153
becn1	41	189.889	32	223.52
begain	45	65.55	40	87.343
bend2	20	1265.031	28	1315.209
bend3	28	343.28	8	423.924
bend4	10	429.406	36	65.834
bend5	43	1918.514	33	2139.114
best2	23	985.995	39	1083.194
bet1	43	203.11	34	338.069
bet1l	39	655.392	28	1633.457
bfar	18	585.624	19	1516.482
bicc1	1	3202.872	1	9240.134
bicd2	26	6869.274	10	11101.268
bin1	25	1102.771	10	1186.464
bin3	33	534.517	37	1392.193
birc2	37	93.653	38	90.079
birc5.1	39	8477.726	37	18461.67
birc5.2	24	659.576	14	1838.698
birc6	37	2209.873	30	2573.699
birc7	35	3132.863	40	7636.259
blcap	20	1061.458	27	1439.842
blm	35	84.339	39	402.799
blmh	24	3973.368	21	3693.692
blnk	12	314.073	22	617.951
bloc1s1	23	537.846	30	816.998
bloc1s2	21	61.417	44	115.824
bloc1s3	20	3289.447	36	5427.467
bloc1s4	46	188.935	28	507.145
bloc1s5	39	442.971	43	391.247
bloc1s6	44	496.091	36	762.27
blvra	42	155.643	43	116.663
blvrb	46	51.21	44	53.036
blzf1	22	842.428	26	1889.09
bmf	20	1138.664	22	1561.549
bmi1	18	2218.855	30	1877.207
bmp1	50	922.261	50	1027.207
bmp15	7	565.355	13	1417.714
bmp2	13	1879.538	4	10106.821
bmp3	48	58.913	33	77.126
bmp4	16	124.656	39	55.252
bmp7.2	24	655.422	29	788.763
bmpr1a	20	220.138	17	358.042
bms1	18	2395.486	10	3651.035
bnc1	13	317.614	15	464.621
bnip1	42	183.232	35	455.396
bnip2	38	402.512	21	499.039
bnip3	13	1179.136	23	954.578
bnip3l	21	592.802	15	1078.296
bnipl	13	1180.987	7	2153.05
boc	25	237.415	29	312.818
bod1	24	464.079	39	2810.792
bod1l1	20	2583.443	11	5303.124
bola1	37	784.622	27	652.305
bola3	47	902.071	43	873.177
bora	12	2459.574	13	6642.94
borcs6	41	750.132	41	653.096
borcs7	37	535.584	39	682.501
bpgm	28	998.472	29	1016.655
bphl	48	47.019	42	68.192
bpnt1	18	320.776	37	306.417
bptf	26	1896.587	15	3491.554
[truncated: 8,982 more rows]
