# Supplementary material for: Spatio-temporal mRNA tracking in the early zebrafish embryo
Source: Nat Commun. 2021 Jun 7;12:3358. doi: 10.1038/s41467-021-23834-1 (PMC8184788; doi:10.1038/s41467-021-23834-1)
Supplement: Supplementary file 11 — Supplementary Data 8 [file 41467_2021_23834_MOESM11_ESM.xlsx]

## Sheet: Sheet1
primer_name	sequence
tomo-seq_barcode_1	GCCGGTAATACGACTCACTATAGGGCCTTGGCACCCGAGAATTCCANNNNNNTTATAACGTTTTTTTTTTTTTTTTTTTTTTTV
tomo-seq_barcode_2	GCCGGTAATACGACTCACTATAGGGCCTTGGCACCCGAGAATTCCANNNNNNCCACAATGTTTTTTTTTTTTTTTTTTTTTTTV
tomo-seq_barcode_3	GCCGGTAATACGACTCACTATAGGGCCTTGGCACCCGAGAATTCCANNNNNNATATACACTTTTTTTTTTTTTTTTTTTTTTTV
tomo-seq_barcode_4	GCCGGTAATACGACTCACTATAGGGCCTTGGCACCCGAGAATTCCANNNNNNGCACACGCTTTTTTTTTTTTTTTTTTTTTTTV
tomo-seq_barcode_5	GCCGGTAATACGACTCACTATAGGGCCTTGGCACCCGAGAATTCCANNNNNNAGAGAGAGTTTTTTTTTTTTTTTTTTTTTTTV
tomo-seq_barcode_6	GCCGGTAATACGACTCACTATAGGGCCTTGGCACCCGAGAATTCCANNNNNNTCACAGCATTTTTTTTTTTTTTTTTTTTTTTV
tomo-seq_barcode_7	GCCGGTAATACGACTCACTATAGGGCCTTGGCACCCGAGAATTCCANNNNNNCTATAGTATTTTTTTTTTTTTTTTTTTTTTTV
tomo-seq_barcode_8	GCCGGTAATACGACTCACTATAGGGCCTTGGCACCCGAGAATTCCANNNNNNCGAGATTCTTTTTTTTTTTTTTTTTTTTTTTV
tomo-seq_barcode_9	GCCGGTAATACGACTCACTATAGGGCCTTGGCACCCGAGAATTCCANNNNNNTAATCAACTTTTTTTTTTTTTTTTTTTTTTTV
tomo-seq_barcode_10	GCCGGTAATACGACTCACTATAGGGCCTTGGCACCCGAGAATTCCANNNNNNCGACCAGCTTTTTTTTTTTTTTTTTTTTTTTV
tomo-seq_barcode_11	GCCGGTAATACGACTCACTATAGGGCCTTGGCACCCGAGAATTCCANNNNNNTTAGCCAGTTTTTTTTTTTTTTTTTTTTTTTV
tomo-seq_barcode_12	GCCGGTAATACGACTCACTATAGGGCCTTGGCACCCGAGAATTCCANNNNNNCCAACCGGTTTTTTTTTTTTTTTTTTTTTTTV
tomo-seq_barcode_13	GCCGGTAATACGACTCACTATAGGGCCTTGGCACCCGAGAATTCCANNNNNNGCAACGCCTTTTTTTTTTTTTTTTTTTTTTTV
tomo-seq_barcode_14	GCCGGTAATACGACTCACTATAGGGCCTTGGCACCCGAGAATTCCANNNNNNATAGCGTCTTTTTTTTTTTTTTTTTTTTTTTV
tomo-seq_barcode_15	GCCGGTAATACGACTCACTATAGGGCCTTGGCACCCGAGAATTCCANNNNNNTCAACTAATTTTTTTTTTTTTTTTTTTTTTTV
tomo-seq_barcode_16	GCCGGTAATACGACTCACTATAGGGCCTTGGCACCCGAGAATTCCANNNNNNGAATCTCGTTTTTTTTTTTTTTTTTTTTTTTV
tomo-seq_barcode_17	GCCGGTAATACGACTCACTATAGGGCCTTGGCACCCGAGAATTCCANNNNNNCTAGCTGATTTTTTTTTTTTTTTTTTTTTTTV
tomo-seq_barcode_18	GCCGGTAATACGACTCACTATAGGGCCTTGGCACCCGAGAATTCCANNNNNNAGACCTTGTTTTTTTTTTTTTTTTTTTTTTTV
tomo-seq_barcode_19	GCCGGTAATACGACTCACTATAGGGCCTTGGCACCCGAGAATTCCANNNNNNCTACGACATTTTTTTTTTTTTTTTTTTTTTTV
tomo-seq_barcode_20	GCCGGTAATACGACTCACTATAGGGCCTTGGCACCCGAGAATTCCANNNNNNTCATGATATTTTTTTTTTTTTTTTTTTTTTTV
tomo-seq_barcode_21	GCCGGTAATACGACTCACTATAGGGCCTTGGCACCCGAGAATTCCANNNNNNTAAGGCTCTTTTTTTTTTTTTTTTTTTTTTTV
tomo-seq_barcode_22	GCCGGTAATACGACTCACTATAGGGCCTTGGCACCCGAGAATTCCANNNNNNCCATGGCGTTTTTTTTTTTTTTTTTTTTTTTV
tomo-seq_barcode_23	GCCGGTAATACGACTCACTATAGGGCCTTGGCACCCGAGAATTCCANNNNNNTTACGGTGTTTTTTTTTTTTTTTTTTTTTTTV
tomo-seq_barcode_24	GCCGGTAATACGACTCACTATAGGGCCTTGGCACCCGAGAATTCCANNNNNNGCATGTACTTTTTTTTTTTTTTTTTTTTTTTV
tomo-seq_barcode_25	GCCGGTAATACGACTCACTATAGGGCCTTGGCACCCGAGAATTCCANNNNNNATACGTGCTTTTTTTTTTTTTTTTTTTTTTTV
tomo-seq_barcode_26	GCCGGTAATACGACTCACTATAGGGCCTTGGCACCCGAGAATTCCANNNNNNGCAGTATCTTTTTTTTTTTTTTTTTTTTTTTV
tomo-seq_barcode_27	GCCGGTAATACGACTCACTATAGGGCCTTGGCACCCGAGAATTCCANNNNNNCTAATCAATTTTTTTTTTTTTTTTTTTTTTTV
tomo-seq_barcode_28	GCCGGTAATACGACTCACTATAGGGCCTTGGCACCCGAGAATTCCANNNNNNAGATTCCGTTTTTTTTTTTTTTTTTTTTTTTV
tomo-seq_barcode_29	GCCGGTAATACGACTCACTATAGGGCCTTGGCACCCGAGAATTCCANNNNNNTCAGTCGATTTTTTTTTTTTTTTTTTTTTTTV
tomo-seq_barcode_30	GCCGGTAATACGACTCACTATAGGGCCTTGGCACCCGAGAATTCCANNNNNNGAACTCTGTTTTTTTTTTTTTTTTTTTTTTTV
tomo-seq_barcode_31	GCCGGTAATACGACTCACTATAGGGCCTTGGCACCCGAGAATTCCANNNNNNCGATTGACTTTTTTTTTTTTTTTTTTTTTTTV
tomo-seq_barcode_32	GCCGGTAATACGACTCACTATAGGGCCTTGGCACCCGAGAATTCCANNNNNNTAACTGGCTTTTTTTTTTTTTTTTTTTTTTTV
tomo-seq_barcode_33	GCCGGTAATACGACTCACTATAGGGCCTTGGCACCCGAGAATTCCANNNNNNCCAGTTAGTTTTTTTTTTTTTTTTTTTTTTTV
tomo-seq_barcode_34	GCCGGTAATACGACTCACTATAGGGCCTTGGCACCCGAGAATTCCANNNNNNTGCTACAGTTTTTTTTTTTTTTTTTTTTTTTV
tomo-seq_barcode_35	GCCGGTAATACGACTCACTATAGGGCCTTGGCACCCGAGAATTCCANNNNNNGCCGACCATTTTTTTTTTTTTTTTTTTTTTTV
tomo-seq_barcode_36	GCCGGTAATACGACTCACTATAGGGCCTTGGCACCCGAGAATTCCANNNNNNCACCACGGTTTTTTTTTTTTTTTTTTTTTTTV
tomo-seq_barcode_37	GCCGGTAATACGACTCACTATAGGGCCTTGGCACCCGAGAATTCCANNNNNNATCAACTATTTTTTTTTTTTTTTTTTTTTTTV
tomo-seq_barcode_38	GCCGGTAATACGACTCACTATAGGGCCTTGGCACCCGAGAATTCCANNNNNNGACCAGCCTTTTTTTTTTTTTTTTTTTTTTTV
tomo-seq_barcode_39	GCCGGTAATACGACTCACTATAGGGCCTTGGCACCCGAGAATTCCANNNNNNAGCTAGTCTTTTTTTTTTTTTTTTTTTTTTTV
tomo-seq_barcode_40	GCCGGTAATACGACTCACTATAGGGCCTTGGCACCCGAGAATTCCANNNNNNTACCATAATTTTTTTTTTTTTTTTTTTTTTTV
tomo-seq_barcode_41	GCCGGTAATACGACTCACTATAGGGCCTTGGCACCCGAGAATTCCANNNNNNGTCAATCGTTTTTTTTTTTTTTTTTTTTTTTV
tomo-seq_barcode_42	GCCGGTAATACGACTCACTATAGGGCCTTGGCACCCGAGAATTCCANNNNNNCGCTATGATTTTTTTTTTTTTTTTTTTTTTTV
tomo-seq_barcode_43	GCCGGTAATACGACTCACTATAGGGCCTTGGCACCCGAGAATTCCANNNNNNACCGATTGTTTTTTTTTTTTTTTTTTTTTTTV
tomo-seq_barcode_44	GCCGGTAATACGACTCACTATAGGGCCTTGGCACCCGAGAATTCCANNNNNNGTCTCAAGTTTTTTTTTTTTTTTTTTTTTTTV
tomo-seq_barcode_45	GCCGGTAATACGACTCACTATAGGGCCTTGGCACCCGAGAATTCCANNNNNNCGCGCACATTTTTTTTTTTTTTTTTTTTTTTV
tomo-seq_barcode_46	GCCGGTAATACGACTCACTATAGGGCCTTGGCACCCGAGAATTCCANNNNNNTACACATATTTTTTTTTTTTTTTTTTTTTTTV
tomo-seq_barcode_47	GCCGGTAATACGACTCACTATAGGGCCTTGGCACCCGAGAATTCCANNNNNNCACACGCGTTTTTTTTTTTTTTTTTTTTTTTV
tomo-seq_barcode_48	GCCGGTAATACGACTCACTATAGGGCCTTGGCACCCGAGAATTCCANNNNNNATCTCGGATTTTTTTTTTTTTTTTTTTTTTTV
tomo-seq_barcode_49	GCCGGTAATACGACTCACTATAGGGCCTTGGCACCCGAGAATTCCANNNNNNTGCGCGTGTTTTTTTTTTTTTTTTTTTTTTTV
tomo-seq_barcode_50	GCCGGTAATACGACTCACTATAGGGCCTTGGCACCCGAGAATTCCANNNNNNGACACTACTTTTTTTTTTTTTTTTTTTTTTTV
tomo-seq_barcode_51	GCCGGTAATACGACTCACTATAGGGCCTTGGCACCCGAGAATTCCANNNNNNAGCGCTGCTTTTTTTTTTTTTTTTTTTTTTTV
tomo-seq_barcode_52	GCCGGTAATACGACTCACTATAGGGCCTTGGCACCCGAGAATTCCANNNNNNAGCCGACCTTTTTTTTTTTTTTTTTTTTTTTV
tomo-seq_barcode_53	GCCGGTAATACGACTCACTATAGGGCCTTGGCACCCGAGAATTCCANNNNNNGACTGATCTTTTTTTTTTTTTTTTTTTTTTTV
tomo-seq_barcode_54	GCCGGTAATACGACTCACTATAGGGCCTTGGCACCCGAGAATTCCANNNNNNCGCCGCAATTTTTTTTTTTTTTTTTTTTTTTV
tomo-seq_barcode_55	GCCGGTAATACGACTCACTATAGGGCCTTGGCACCCGAGAATTCCANNNNNNACCAGCCGTTTTTTTTTTTTTTTTTTTTTTTV
tomo-seq_barcode_56	GCCGGTAATACGACTCACTATAGGGCCTTGGCACCCGAGAATTCCANNNNNNTACTGCGATTTTTTTTTTTTTTTTTTTTTTTV
tomo-seq_barcode_57	GCCGGTAATACGACTCACTATAGGGCCTTGGCACCCGAGAATTCCANNNNNNGTCGGCTGTTTTTTTTTTTTTTTTTTTTTTTV
tomo-seq_barcode_58	GCCGGTAATACGACTCACTATAGGGCCTTGGCACCCGAGAATTCCANNNNNNCACTGTAGTTTTTTTTTTTTTTTTTTTTTTTV
tomo-seq_barcode_59	GCCGGTAATACGACTCACTATAGGGCCTTGGCACCCGAGAATTCCANNNNNNATCGGTCATTTTTTTTTTTTTTTTTTTTTTTV
tomo-seq_barcode_60	GCCGGTAATACGACTCACTATAGGGCCTTGGCACCCGAGAATTCCANNNNNNTGCCGTGGTTTTTTTTTTTTTTTTTTTTTTTV
tomo-seq_barcode_61	GCCGGTAATACGACTCACTATAGGGCCTTGGCACCCGAGAATTCCANNNNNNGCCAGTTATTTTTTTTTTTTTTTTTTTTTTTV
tomo-seq_barcode_62	GCCGGTAATACGACTCACTATAGGGCCTTGGCACCCGAGAATTCCANNNNNNTGCATACGTTTTTTTTTTTTTTTTTTTTTTTV
tomo-seq_barcode_63	GCCGGTAATACGACTCACTATAGGGCCTTGGCACCCGAGAATTCCANNNNNNGCCTTAGATTTTTTTTTTTTTTTTTTTTTTTV
tomo-seq_barcode_64	GCCGGTAATACGACTCACTATAGGGCCTTGGCACCCGAGAATTCCANNNNNNCACGTATGTTTTTTTTTTTTTTTTTTTTTTTV
tomo-seq_barcode_65	GCCGGTAATACGACTCACTATAGGGCCTTGGCACCCGAGAATTCCANNNNNNAGCATCACTTTTTTTTTTTTTTTTTTTTTTTV
tomo-seq_barcode_66	GCCGGTAATACGACTCACTATAGGGCCTTGGCACCCGAGAATTCCANNNNNNGACGTCGCTTTTTTTTTTTTTTTTTTTTTTTV
tomo-seq_barcode_67	GCCGGTAATACGACTCACTATAGGGCCTTGGCACCCGAGAATTCCANNNNNNACCTTGAGTTTTTTTTTTTTTTTTTTTTTTTV
tomo-seq_barcode_68	GCCGGTAATACGACTCACTATAGGGCCTTGGCACCCGAGAATTCCANNNNNNTACGTGCATTTTTTTTTTTTTTTTTTTTTTTV
tomo-seq_barcode_69	GCCGGTAATACGACTCACTATAGGGCCTTGGCACCCGAGAATTCCANNNNNNGTCCTGGGTTTTTTTTTTTTTTTTTTTTTTTV
tomo-seq_barcode_70	GCCGGTAATACGACTCACTATAGGGCCTTGGCACCCGAGAATTCCANNNNNNCGCATGTATTTTTTTTTTTTTTTTTTTTTTTV
tomo-seq_barcode_71	GCCGGTAATACGACTCACTATAGGGCCTTGGCACCCGAGAATTCCANNNNNNCCGTAACATTTTTTTTTTTTTTTTTTTTTTTV
tomo-seq_barcode_72	GCCGGTAATACGACTCACTATAGGGCCTTGGCACCCGAGAATTCCANNNNNNTTGCAATATTTTTTTTTTTTTTTTTTTTTTTV
tomo-seq_barcode_73	GCCGGTAATACGACTCACTATAGGGCCTTGGCACCCGAGAATTCCANNNNNNCAGGACCCTTTTTTTTTTTTTTTTTTTTTTTV
tomo-seq_barcode_74	GCCGGTAATACGACTCACTATAGGGCCTTGGCACCCGAGAATTCCANNNNNNTGGAACTCTTTTTTTTTTTTTTTTTTTTTTTV
tomo-seq_barcode_75	GCCGGTAATACGACTCACTATAGGGCCTTGGCACCCGAGAATTCCANNNNNNCTGCAGCGTTTTTTTTTTTTTTTTTTTTTTTV
tomo-seq_barcode_76	GCCGGTAATACGACTCACTATAGGGCCTTGGCACCCGAGAATTCCANNNNNNTCGTAGTGTTTTTTTTTTTTTTTTTTTTTTTV
tomo-seq_barcode_77	GCCGGTAATACGACTCACTATAGGGCCTTGGCACCCGAGAATTCCANNNNNNGTGCATACTTTTTTTTTTTTTTTTTTTTTTTV
tomo-seq_barcode_78	GCCGGTAATACGACTCACTATAGGGCCTTGGCACCCGAGAATTCCANNNNNNACGTATGCTTTTTTTTTTTTTTTTTTTTTTTV
tomo-seq_barcode_79	GCCGGTAATACGACTCACTATAGGGCCTTGGCACCCGAGAATTCCANNNNNNACGGCACCTTTTTTTTTTTTTTTTTTTTTTTV
tomo-seq_barcode_80	GCCGGTAATACGACTCACTATAGGGCCTTGGCACCCGAGAATTCCANNNNNNGTGACATCTTTTTTTTTTTTTTTTTTTTTTTV
tomo-seq_barcode_81	GCCGGTAATACGACTCACTATAGGGCCTTGGCACCCGAGAATTCCANNNNNNCCGGCCAATTTTTTTTTTTTTTTTTTTTTTTV
tomo-seq_barcode_82	GCCGGTAATACGACTCACTATAGGGCCTTGGCACCCGAGAATTCCANNNNNNTTGACCGATTTTTTTTTTTTTTTTTTTTTTTV
tomo-seq_barcode_83	GCCGGTAATACGACTCACTATAGGGCCTTGGCACCCGAGAATTCCANNNNNNCAGCCGACTTTTTTTTTTTTTTTTTTTTTTTV
tomo-seq_barcode_84	GCCGGTAATACGACTCACTATAGGGCCTTGGCACCCGAGAATTCCANNNNNNTGGTCGGCTTTTTTTTTTTTTTTTTTTTTTTV
tomo-seq_barcode_85	GCCGGTAATACGACTCACTATAGGGCCTTGGCACCCGAGAATTCCANNNNNNCTGACTAGTTTTTTTTTTTTTTTTTTTTTTTV
tomo-seq_barcode_86	GCCGGTAATACGACTCACTATAGGGCCTTGGCACCCGAGAATTCCANNNNNNAGGTCTCATTTTTTTTTTTTTTTTTTTTTTTV
tomo-seq_barcode_87	GCCGGTAATACGACTCACTATAGGGCCTTGGCACCCGAGAATTCCANNNNNNTCGGCTGGTTTTTTTTTTTTTTTTTTTTTTTV
tomo-seq_barcode_88	GCCGGTAATACGACTCACTATAGGGCCTTGGCACCCGAGAATTCCANNNNNNGAGCCTTATTTTTTTTTTTTTTTTTTTTTTTV
tomo-seq_barcode_89	GCCGGTAATACGACTCACTATAGGGCCTTGGCACCCGAGAATTCCANNNNNNTCGCGACGTTTTTTTTTTTTTTTTTTTTTTTV
tomo-seq_barcode_90	GCCGGTAATACGACTCACTATAGGGCCTTGGCACCCGAGAATTCCANNNNNNCTGTGATGTTTTTTTTTTTTTTTTTTTTTTTV
tomo-seq_barcode_91	GCCGGTAATACGACTCACTATAGGGCCTTGGCACCCGAGAATTCCANNNNNNACGCGCACTTTTTTTTTTTTTTTTTTTTTTTV
tomo-seq_barcode_92	GCCGGTAATACGACTCACTATAGGGCCTTGGCACCCGAGAATTCCANNNNNNGTGTGCGCTTTTTTTTTTTTTTTTTTTTTTTV
tomo-seq_barcode_93	GCCGGTAATACGACTCACTATAGGGCCTTGGCACCCGAGAATTCCANNNNNNTTGTGGCATTTTTTTTTTTTTTTTTTTTTTTV
tomo-seq_barcode_94	GCCGGTAATACGACTCACTATAGGGCCTTGGCACCCGAGAATTCCANNNNNNCCGCGGTATTTTTTTTTTTTTTTTTTTTTTTV
tomo-seq_barcode_95	GCCGGTAATACGACTCACTATAGGGCCTTGGCACCCGAGAATTCCANNNNNNCAGAGTTCTTTTTTTTTTTTTTTTTTTTTTTV
tomo-seq_barcode_96	GCCGGTAATACGACTCACTATAGGGCCTTGGCACCCGAGAATTCCANNNNNNTGGCTAACTTTTTTTTTTTTTTTTTTTTTTTV
random_hexamer_2nd_RT	GCC TTG GCA CCC GAG AAT TCC ANN NNN N
RP1	AATGATACGGCGACCACCGAGATCTACACGTTCAGAGTTCTACAGTCCG*A
RPI1	CAAGCAGAAGACGGCATACGAGATCGTGATGTGACTGGAGTTCCTTGGCACCCGAGAATTCCA
RPI2	CAAGCAGAAGACGGCATACGAGATACATCGGTGACTGGAGTTCCTTGGCACCCGAGAATTCCA
RPI3	CAAGCAGAAGACGGCATACGAGATGCCTAAGTGACTGGAGTTCCTTGGCACCCGAGAATTCCA
RPI4	CAAGCAGAAGACGGCATACGAGATTGGTCAGTGACTGGAGTTCCTTGGCACCCGAGAATTCCA
RPI5	CAAGCAGAAGACGGCATACGAGATCACTGTGTGACTGGAGTTCCTTGGCACCCGAGAATTCCA
RPI6	CAAGCAGAAGACGGCATACGAGATATTGGCGTGACTGGAGTTCCTTGGCACCCGAGAATTCCA
RPI7	CAAGCAGAAGACGGCATACGAGATGATCTGGTGACTGGAGTTCCTTGGCACCCGAGAATTCCA
RPI8	CAAGCAGAAGACGGCATACGAGATTCAAGTGTGACTGGAGTTCCTTGGCACCCGAGAATTCCA
RPI9	CAAGCAGAAGACGGCATACGAGATCTGATCGTGACTGGAGTTCCTTGGCACCCGAGAATTCCA
RPI10	CAAGCAGAAGACGGCATACGAGATAAGCTAGTGACTGGAGTTCCTTGGCACCCGAGAATTCCA
RPI11	CAAGCAGAAGACGGCATACGAGATGTAGCCGTGACTGGAGTTCCTTGGCACCCGAGAATTCCA
RPI12	CAAGCAGAAGACGGCATACGAGATTACAAGGTGACTGGAGTTCCTTGGCACCCGAGAATTCCA
RPI13	CAAGCAGAAGACGGCATACGAGATTTGACTGTGACTGGAGTTCCTTGGCACCCGAGAATTCCA
RPI14	CAAGCAGAAGACGGCATACGAGATGGAACTGTGACTGGAGTTCCTTGGCACCCGAGAATTCCA
RPI15	CAAGCAGAAGACGGCATACGAGATTGACATGTGACTGGAGTTCCTTGGCACCCGAGAATTCCA
RPI16	CAAGCAGAAGACGGCATACGAGATGGACGGGTGACTGGAGTTCCTTGGCACCCGAGAATTCCA
RPI17	CAAGCAGAAGACGGCATACGAGATCTCTACGTGACTGGAGTTCCTTGGCACCCGAGAATTCCA
RPI18	CAAGCAGAAGACGGCATACGAGATGCGGACGTGACTGGAGTTCCTTGGCACCCGAGAATTCCA
